# Supplementary material for: Bis(μ-1,4-di­hydro­pyridin-4-one-κ2O:O)di-μ-perchlorato-κ4O:O′-bis­[aqua­(1,4-di­hydro­pyridin-4-one-κO)copper(II)] tetra­aqua­bis­(1,4-di­hydropyridin-4-one-κO)copper(II) tetra­kis­(perchlorate) 1,4-di­hydro­pyridin-4-one disolvate
Source: IUCrdata. 2026 Apr 14;11(Pt 4):x260349. doi: 10.1107/S2414314626003494 (PMC13147921; doi:10.1107/S2414314626003494)
Supplement: Supplementary file 1 [file x-11-x260349-sup1.cif]

##############################################################################
#                                                                            #
# This CIF contains the data for a data article accepted for                 #
# publication in IUCrData. It conforms to the requirements of                #
# Notes for Authors for IUCrData, and has been                               #
# peer reviewed under the auspices of IUCrData.                              #
#                                                                            #
# Full details of the Crystallographic Information File format               #
# are given in the paper "The Crystallographic Information File (CIF):       #
# a New Standard Archive File for Crystallography" by S. R. Hall, F. H.      #
# Allen and I. D. Brown [Acta Cryst. (1991), A47, 655-685].                  #
#                                                                            #
# The current version of the core CIF dictionary is obtainable from          #
# ftp://ftp.iucr.org/pub/cif_core.dic.                                       #
#                                                                            #
# Software is freely available for graphical display of the structure(s)     #
# in this CIF. For information consult the CIF software page                 #
# http://www.iucr.org/resources/cif/software.                                #
#                                                                            #
# This file may be used for bona fide research purposes within the           #
# scientific community so long as proper attribution is given to the data    # 
# article from which it was obtained.                                        #
#                                                                            #
##############################################################################
data_I
_audit_creation_method     'SHELXL-2019/3'
_journal_date_recd_electronic     2026-03-31
_journal_date_accepted     2026-04-03
_journal_name_full     'IUCrData'
_journal_year     2026
_journal_volume     11
_journal_issue      1
_journal_page_first     0
_journal_page_last     0
_journal_paper_category     HM
_journal_paper_doi     10.1107/S2414314626003494
_journal_coeditor_code     ZL4096
_publ_contact_author_name     'Mark M. Turnbull'
_publ_contact_author_address
;Carlson School of Chemistry and Biochemistry
Clark University
950 Main St.
Worcester, MA  01610
USA
;
_publ_contact_author_email     mturnbull@clarku.edu
_publ_contact_author_phone     01-508-793-7167
_publ_section_title
;\
Bis(\m-1,4-dihydropyridin-4-one-\k^2^<i>O</i>:<i>O</i>)di-\m-perchlorato-\
\k^4^<i>O</i>:<i>O</i>'-bis[aqua(1,4-dihydropyridin-4-one-\k<i>O</i>)\
copper(II)] tetraaquabis(1,4-dihydropyridin-4-one-\k<i>O</i>)copper(II)
tetrakis(perchlorate) 1,4-dihydropyridin-4-one disolvate
;
_publ_section_title_footnote     .
loop_
    _publ_author_name
    _publ_author_address
    'Turnbull, Mark M.'
;Carlson School of Chemistry and Biochemistry
Clark University
950 Main St.
Worcester, MA  01610
USA
;
    'Landee, Christopher P.'
;Dept. of Physics
Clark University
950 Main St.
Worcester, MA  01610
USA
;
    'Wikaira, Jan L.'
;School of Physical and Chemical Sciences
University of Canterbury
Private Bag 4800
Christchurch
New Zealand
;
_publ_section_synopsis
;
The reaction of copper(II) perchlorate hexahydrate with 4-pyridone and pyrazine
in 1-propanol serendipitously yielded crystals of the title cocrystal as a
byproduct. Both the monometallic Cu complex and the dimeric species exhibit
classic Jahn-Teller-like elongations. Both complexes and the 4-pyridone
molecules are bound together by a network of classical hydrogen bonds.
;
_chemical_name_systematic
;\
Bis(\m-1,4-dihydropyridin-4-one-\k^2^<i>O</i>:<i>O</i>)di-\m-perchlorato-\
\k^4^<i>O</i>:<i>O</i>'-bis[aqua(1,4-dihydropyridin-4-one-\k<i>O</i>)\
copper(II)] tetraaquabis(1,4-dihydropyridin-4-one-\k<i>O</i>)copper(II)
tetrakis(perchlorate) 1,4-dihydropyridin-4-one disolvate
;
_chemical_name_common     ?
_chemical_formula_moiety
;
C20 H24 Cl2 Cu2 N4 O14 2+, C10 H18 Cu N2 O6 2+, 4(Cl O4 -), 2(C5 H5 N O)
;
_chemical_formula_sum     'C40 H52 Cl6 Cu3 N8 O38'
_chemical_formula_iupac
;
[Cu (C5 H5 N O)2 (H2 O)4], [Cu2 (Cl O4)2 (C5 H5 N O)4 (H2 O)2] (Cl O4)4,
2C5 H5 N O
;
_chemical_formula_weight     1656.21
_chemical_melting_point     ?
_space_group_crystal_system     triclinic
_space_group_name_H-M_alt     'P -1'
_space_group_name_Hall     '-P 1'
loop_
    _space_group_symop_operation_xyz
    'x, y, z'
    '-x, -y, -z'
_cell_length_a     8.2317(4)
_cell_length_b     12.2025(5)
_cell_length_c     15.5562(5)
_cell_angle_alpha     75.730(3)
_cell_angle_beta     85.216(3)
_cell_angle_gamma     87.906(3)
_cell_volume     1508.88(10)
_cell_formula_units_Z     1
_cell_measurement_reflns_used     10098
_cell_measurement_theta_min     3.2210
_cell_measurement_theta_max     40.0640
_cell_measurement_temperature     123(2)
_exptl_crystal_description     block
_exptl_crystal_colour     blue-green
_exptl_crystal_size_max     0.400
_exptl_crystal_size_mid     0.300
_exptl_crystal_size_min     0.300
_exptl_crystal_density_diffrn     1.823
_exptl_crystal_density_meas     ?
_exptl_crystal_density_method     'not measured'
_exptl_crystal_F_000     841
_exptl_absorpt_coefficient_mu     1.424
_exptl_absorpt_correction_type     multi-scan
_exptl_absorpt_process_details
;
(CrysAlisPro; Agilent, 2013)
;
_exptl_absorpt_correction_T_min     0.83916
_exptl_absorpt_correction_T_max     1.00000
_diffrn_ambient_temperature     123(2)
_diffrn_source     ?
_diffrn_radiation_type     MoK\a
_diffrn_radiation_wavelength     0.71073
_diffrn_measurement_device_type     'Xcalibur, Ruby, Gemini'
_diffrn_measurement_method     '\w scans'
_diffrn_detector_area_resol_mean     ?
_diffrn_reflns_number     30101
_diffrn_reflns_av_R_equivalents     0.0302
_diffrn_reflns_av_unetI/netI     0.0490
_diffrn_reflns_theta_min     3.029
_diffrn_reflns_theta_max     36.318
_diffrn_reflns_theta_full     25.242
_diffrn_measured_fraction_theta_max     0.999
_diffrn_measured_fraction_theta_full     0.998
_diffrn_reflns_limit_h_min     -13
_diffrn_reflns_limit_h_max     13
_diffrn_reflns_limit_k_min     -20
_diffrn_reflns_limit_k_max     20
_diffrn_reflns_limit_l_min     -25
_diffrn_reflns_limit_l_max     13
_diffrn_standards_number     0
_diffrn_standards_interval_count     0
_diffrn_standards_interval_time     0
_diffrn_standards_decay_%     0
_refine_special_details
;
Data collection was carried out with an Oxford Diffraction Xcalibur
diffractometer employing Mo K\a radiation (\l = 1.5418 \%A). <i>CrysAlis
PRO</i> (Agilent, 2013) was utilized for data collection, cell refinement and
data reduction. The structure was solved using <i>SHELXS2014</i> (Sheldrick,
2008) and refined using <i>SHELXL2019</i>/3 (Sheldrick, 2015).
;
_reflns_number_total     14629
_reflns_number_gt     11280
_reflns_threshold_expression     'I > 2\s(I)'
_refine_ls_structure_factor_coef     Fsqd
_refine_ls_matrix_type     full
_refine_ls_R_factor_all     0.0561
_refine_ls_R_factor_gt     0.0373
_refine_ls_wR_factor_gt     0.0807
_refine_ls_wR_factor_ref     0.0885
_refine_ls_goodness_of_fit_ref     1.020
_refine_ls_restrained_S_all     1.022
_refine_ls_number_reflns     14629
_refine_ls_number_parameters     705
_refine_ls_number_restraints     1128
_refine_ls_hydrogen_treatment     mixed
_refine_ls_weighting_scheme     calc
_refine_ls_weighting_details
              'w=1/[\s^2^(Fo^2^)+(0.0353P)^2^+0.0761P] where P=(Fo^2^+2Fc^2^)/3'
_atom_sites_solution_hydrogens     mixed
_atom_sites_solution_primary     direct
_atom_sites_solution_secondary     difmap
_refine_ls_shift/su_max     0.001
_refine_ls_shift/su_mean     0.000
_refine_diff_density_max     0.511
_refine_diff_density_min     -0.496
_refine_ls_extinction_method
;
SHELXL-2019/2 (Sheldrick 2015)
;
_refine_ls_extinction_coef     0.0050(4)
_refine_ls_extinction_expression
                                  'Fc^*^=kFc[1+0.001xFc^2^\l^3^/sin(2\q)]^-1/4^'
loop_
    _atom_type_symbol
    _atom_type_description
    _atom_type_scat_dispersion_real
    _atom_type_scat_dispersion_imag
    _atom_type_scat_source
    'C' 'C' 0.0033 0.0016
                         'International Tables Vol C Tables 4.2.6.8 and 6.1.1.4'
    'H' 'H' 0.0000 0.0000
                         'International Tables Vol C Tables 4.2.6.8 and 6.1.1.4'
    'N' 'N' 0.0061 0.0033
                         'International Tables Vol C Tables 4.2.6.8 and 6.1.1.4'
    'O' 'O' 0.0106 0.0060
                         'International Tables Vol C Tables 4.2.6.8 and 6.1.1.4'
    'Cl' 'Cl' 0.1484 0.1585
                         'International Tables Vol C Tables 4.2.6.8 and 6.1.1.4'
    'Cu' 'Cu' 0.3201 1.2651
                         'International Tables Vol C Tables 4.2.6.8 and 6.1.1.4'
_computing_data_collection
;
CrysAlisPro (Agilent, 2013)
;
_computing_cell_refinement
;
CrysAlisPro (Agilent, 2013)
;
_computing_data_reduction
;
CrysAlisPro (Agilent, 2013)
;
_computing_structure_solution
;
SHELXS2014 (Sheldrick, 2008)
;
_computing_structure_refinement
;
<i>SHELXL2019/2</i> (Sheldrick, 2015)
;
_computing_molecular_graphics     ?
_computing_publication_material     ?
loop_
    _atom_site_type_symbol
    _atom_site_label
    _atom_site_fract_x
    _atom_site_fract_y
    _atom_site_fract_z
    _atom_site_U_iso_or_equiv
    _atom_site_adp_type
    _atom_site_calc_flag
    _atom_site_occupancy
    _atom_site_disorder_assembly
    _atom_site_disorder_group
    Cu Cu1 0.500000 0.500000 0.500000 0.02113(6) Uani d 1 . .
    N N11 0.53187(19) 0.30642(14) 0.86036(8) 0.0333(3) Uani d 1 . .
    H H11 0.540(3) 0.2965(18) 0.9140(10) 0.040 Uiso d 1 . .
    C C12 0.5681(2) 0.40905(16) 0.80839(10) 0.0329(4) Uani d 1 . .
    H H12 0.603951 0.465660 0.834497 0.040 Uiso calc 1 . .
    C C13 0.55457(19) 0.43384(13) 0.71886(9) 0.0243(3) Uani d 1 . .
    H H13 0.582329 0.506618 0.682898 0.029 Uiso calc 1 . .
    C C14 0.49865(17) 0.34995(11) 0.67988(8) 0.0182(2) Uani d 1 . .
    O O14 0.48104(13) 0.36529(8) 0.59567(6) 0.02038(19) Uani d 1 . .
    C C15 0.4625(2) 0.24333(12) 0.73767(8) 0.0238(3) Uani d 1 . .
    H H15 0.425193 0.184724 0.714193 0.029 Uiso calc 1 . .
    C C16 0.4802(2) 0.22329(14) 0.82629(9) 0.0299(3) Uani d 1 . .
    H H16 0.456331 0.150954 0.864214 0.036 Uiso calc 1 . .
    O O1W 0.36469(14) 0.58573(9) 0.57020(7) 0.0218(2) Uani d 1 . .
    H H1A 0.352(2) 0.6502(13) 0.5501(11) 0.026 Uiso d 1 . .
    H H1B 0.279(2) 0.5594(16) 0.5911(11) 0.026 Uiso d 1 . .
    O O2W 0.18710(14) 0.42539(9) 0.46968(7) 0.0235(2) Uani d 1 . .
    H H2A 0.151(2) 0.4394(16) 0.5143(11) 0.028 Uiso d 1 . .
    H H2B 0.119(2) 0.4462(17) 0.4317(13) 0.028 Uiso d 1 . .
    Cu Cu2 0.41442(2) 0.11395(2) 0.46935(2) 0.01338(4) Uani d 1 . .
    O O3W 0.31197(13) 0.21798(8) 0.53582(6) 0.01739(17) Uani d 1 . .
    H H3A 0.375(2) 0.2489(15) 0.5567(11) 0.021 Uiso d 1 . .
    H H3B 0.265(2) 0.2695(13) 0.5069(11) 0.021 Uiso d 1 . .
    N N31 0.18904(18) -0.05726(12) 0.81905(8) 0.0280(3) Uani d 1 . .
    H H31 0.132(2) -0.0769(17) 0.8677(10) 0.034 Uiso d 1 . .
    C C32 0.3521(2) -0.06644(12) 0.81639(9) 0.0242(3) Uani d 1 . .
    H H32 0.404922 -0.086137 0.870249 0.029 Uiso calc 1 . .
    C C33 0.44317(17) -0.04751(11) 0.73620(8) 0.0177(2) Uani d 1 . .
    H H33 0.558733 -0.053601 0.734269 0.021 Uiso calc 1 . .
    C C34 0.36311(16) -0.01890(10) 0.65664(7) 0.0141(2) Uani d 1 . .
    C C35 0.19325(17) -0.00897(12) 0.66241(9) 0.0200(2) Uani d 1 . .
    H H35 0.136501 0.011228 0.609884 0.024 Uiso calc 1 . .
    C C36 0.1086(2) -0.02865(14) 0.74471(10) 0.0267(3) Uani d 1 . .
    H H36 -0.006925 -0.022000 0.749028 0.032 Uiso calc 1 . .
    O O34 0.44909(11) -0.00094(7) 0.57869(5) 0.01311(15) Uani d 1 . .
    N N41 0.0258(8) 0.3145(4) 0.2079(4) 0.0325(10) Uani d 0.466(10) A 1
    H H41 -0.056(4) 0.330(4) 0.177(3) 0.039 Uiso d 0.466(10) A 1
    C C42 -0.0027(6) 0.2731(4) 0.2963(4) 0.0266(9) Uani d 0.466(10) A 1
    H H42 -0.111579 0.268588 0.322313 0.032 Uiso calc 0.466(10) A 1
    C C43 0.1225(7) 0.2376(7) 0.3489(4) 0.0166(8) Uani d 0.466(10) A 1
    H H43 0.100103 0.206543 0.410917 0.020 Uiso calc 0.466(10) A 1
    C C44 0.2858(10) 0.2466(15) 0.3119(6) 0.0163(11) Uani d 0.466(10) A 1
    O O44 0.41538(13) 0.21725(8) 0.35668(6) 0.02085(19) Uani d 0.466(10) A 1
    C C45 0.3085(8) 0.2901(7) 0.2185(4) 0.0270(11) Uani d 0.466(10) A 1
    H H45 0.415633 0.296640 0.190050 0.032 Uiso calc 0.466(10) A 1
    C C46 0.1767(9) 0.3229(4) 0.1685(3) 0.0298(10) Uani d 0.466(10) A 1
    H H46 0.193243 0.351543 0.105902 0.036 Uiso calc 0.466(10) A 1
    N N41B 0.0829(7) 0.3253(4) 0.1787(3) 0.0366(9) Uani d 0.534(10) A 2
    H H41B 0.004(6) 0.353(4) 0.143(3) 0.044 Uiso d 0.534(10) A 2
    C C42B 0.0298(6) 0.2809(4) 0.2641(4) 0.0303(8) Uani d 0.534(10) A 2
    H H42B -0.083800 0.275102 0.280695 0.036 Uiso calc 0.534(10) A 2
    C C43B 0.1390(8) 0.2444(6) 0.3266(3) 0.0242(9) Uani d 0.534(10) A 2
    H H43B 0.101535 0.213542 0.386922 0.029 Uiso calc 0.534(10) A 2
    C C44B 0.3072(9) 0.2523(13) 0.3019(5) 0.0188(11) Uani d 0.534(10) A 2
    O O44B 0.41538(13) 0.21725(8) 0.35668(6) 0.02085(19) Uani d 0.534(10) A 2
    C C45B 0.3552(7) 0.3021(6) 0.2114(3) 0.0251(9) Uani d 0.534(10) A 2
    H H45B 0.467579 0.311888 0.192318 0.030 Uiso calc 0.534(10) A 2
    C C46B 0.2419(8) 0.3354(4) 0.1529(3) 0.0336(9) Uani d 0.534(10) A 2
    H H46B 0.275068 0.366802 0.092037 0.040 Uiso calc 0.534(10) A 2
    N N21 -0.0013(2) 0.25572(14) 0.86375(9) 0.0385(4) Uani d 1 . .
    H H21 -0.022(3) 0.2076(17) 0.9120(11) 0.046 Uiso d 1 . .
    C C22 0.0892(2) 0.34613(16) 0.86027(10) 0.0340(4) Uani d 1 . .
    H H22 0.130216 0.355965 0.913114 0.041 Uiso calc 1 . .
    C C23 0.1230(2) 0.42401(14) 0.78206(9) 0.0256(3) Uani d 1 . .
    H H23 0.188191 0.487203 0.780589 0.031 Uiso calc 1 . .
    C C24 0.06108(17) 0.41100(12) 0.70264(8) 0.0183(2) Uani d 1 . .
    C C25 -0.0338(2) 0.31426(14) 0.71055(10) 0.0266(3) Uani d 1 . .
    H H25 -0.078311 0.301629 0.659456 0.032 Uiso calc 1 . .
    C C26 -0.0621(2) 0.23910(15) 0.79059(12) 0.0362(4) Uani d 1 . .
    H H26 -0.125545 0.174224 0.794781 0.043 Uiso calc 1 . .
    O O24 0.08872(14) 0.48390(9) 0.62773(6) 0.0235(2) Uani d 1 . .
    Cl Cl1 0.20336(4) -0.12709(3) 0.44249(2) 0.01584(6) Uani d 1 . .
    O O1 0.31568(13) -0.18345(8) 0.50809(7) 0.0234(2) Uani d 1 . .
    O O2 0.18043(13) -0.01119(9) 0.44861(7) 0.0227(2) Uani d 1 . .
    O O3 0.05148(13) -0.18486(11) 0.46256(8) 0.0302(2) Uani d 1 . .
    O O4 0.27021(16) -0.13051(11) 0.35540(7) 0.0325(3) Uani d 1 . .
    Cl Cl2 0.2533(5) -0.3670(4) 0.9621(3) 0.0253(5) Uani d 0.428(3) B 1
    O O81 0.4083(9) -0.3149(8) 0.9631(7) 0.0343(16) Uani d 0.428(3) B 1
    O O82 0.1212(4) -0.2864(3) 0.95254(19) 0.0348(8) Uani d 0.428(3) B 1
    O O83 0.2681(5) -0.4124(4) 0.8840(3) 0.0456(10) Uani d 0.428(3) B 1
    O O84 0.2197(4) -0.4521(3) 1.0422(2) 0.0466(10) Uani d 0.428(3) B 1
    Cl Cl2A 0.2771(7) -0.3777(5) 0.9484(4) 0.0296(10) Uani d 0.429(3) C 2
    O O81A 0.2759(5) -0.2749(3) 0.98245(18) 0.0393(9) Uani d 0.429(3) C 2
    O O82A 0.1241(5) -0.4324(4) 0.9797(2) 0.0495(10) Uani d 0.429(3) C 2
    O O83A 0.2862(16) -0.3480(11) 0.8528(4) 0.0426(17) Uani d 0.429(3) C 2
    O O84A 0.4134(5) -0.4452(4) 0.9801(2) 0.0609(12) Uani d 0.429(3) C 2
    Cl Cl2B 0.278(2) -0.3766(12) 0.9394(12) 0.030(2) Uani d 0.136(3) D 3
    O O81B 0.388(3) -0.306(2) 0.972(2) 0.028(3) Uani d 0.136(3) D 3
    O O82B 0.1181(15) -0.3539(16) 0.9732(8) 0.052(3) Uani d 0.136(3) D 3
    O O83B 0.287(5) -0.336(3) 0.8444(12) 0.038(4) Uani d 0.136(3) D 3
    O O84B 0.3124(17) -0.4969(9) 0.9645(8) 0.060(3) Uani d 0.136(3) D 3
    Cl Cl3 0.2291(5) 0.0768(3) 1.0508(3) 0.0264(5) Uani d 0.479(9) E 1
    O O5 0.2517(11) 0.0155(7) 1.1477(4) 0.0307(13) Uani d 0.479(9) E 1
    O O6 0.0765(10) 0.1351(6) 1.0496(5) 0.0371(11) Uani d 0.479(9) E 1
    O O7 0.3514(7) 0.1620(4) 1.0305(3) 0.0393(10) Uani d 0.479(9) E 1
    O O8 0.2527(6) 0.0102(7) 0.9866(4) 0.0744(17) Uani d 0.479(9) E 1
    Cl Cl3A 0.2365(4) 0.0482(4) 1.0563(2) 0.0276(6) Uani d 0.489(9) F 2
    O O5A 0.0761(10) 0.1029(7) 1.0399(6) 0.0491(17) Uani d 0.489(9) F 2
    O O6A 0.2447(13) 0.0073(8) 1.1428(5) 0.0497(19) Uani d 0.489(9) F 2
    O O7A 0.2326(7) -0.0503(5) 1.0222(3) 0.0536(14) Uani d 0.489(9) F 2
    O O8A 0.3645(7) 0.1222(7) 1.0147(4) 0.0589(16) Uani d 0.489(9) F 2
    Cl Cl3B 0.2444(19) 0.0223(16) 1.0312(11) 0.040(3) Uani d 0.038(2) G 3
    O O5B 0.151(4) 0.028(3) 1.1156(16) 0.042(4) Uani d 0.038(2) G 3
    O O6B 0.403(3) 0.063(3) 1.028(2) 0.043(5) Uani d 0.038(2) G 3
    O O7B 0.248(6) -0.094(2) 1.029(3) 0.045(6) Uani d 0.038(2) G 3
    O O8B 0.174(4) 0.088(3) 0.9532(15) 0.042(4) Uani d 0.038(2) G 3
loop_
    _atom_site_aniso_label
    _atom_site_aniso_U_11
    _atom_site_aniso_U_22
    _atom_site_aniso_U_33
    _atom_site_aniso_U_12
    _atom_site_aniso_U_13
    _atom_site_aniso_U_23
    Cu1 0.03703(15) 0.01048(10) 0.01468(10) 0.00085(9) 0.00058(9) -0.00184(7)
    N11 0.0415(9) 0.0435(9) 0.0158(5) -0.0023(7) -0.0074(5) -0.0072(5)
    C12 0.0363(9) 0.0408(10) 0.0270(7) -0.0069(7) -0.0077(6) -0.0157(7)
    C13 0.0276(8) 0.0238(7) 0.0233(6) -0.0057(6) -0.0039(5) -0.0077(5)
    C14 0.0214(6) 0.0161(6) 0.0169(5) 0.0014(5) -0.0013(4) -0.0042(4)
    O14 0.0338(6) 0.0133(4) 0.0139(4) -0.0010(4) -0.0035(3) -0.0026(3)
    C15 0.0368(8) 0.0180(6) 0.0158(5) -0.0009(6) -0.0012(5) -0.0026(4)
    C16 0.0410(10) 0.0282(8) 0.0179(6) 0.0012(7) -0.0014(6) -0.0016(5)
    O1W 0.0296(6) 0.0131(4) 0.0215(4) -0.0009(4) 0.0011(4) -0.0025(3)
    O2W 0.0269(6) 0.0224(5) 0.0201(4) 0.0073(4) -0.0024(4) -0.0043(4)
    Cu2 0.01613(8) 0.01182(7) 0.01180(6) 0.00301(5) -0.00233(5) -0.00222(5)
    O3W 0.0191(5) 0.0149(4) 0.0195(4) 0.0035(4) -0.0050(3) -0.0061(3)
    N31 0.0372(8) 0.0248(6) 0.0190(5) -0.0034(6) 0.0121(5) -0.0038(4)
    C32 0.0378(9) 0.0192(6) 0.0146(5) 0.0003(6) 0.0000(5) -0.0027(4)
    C33 0.0230(6) 0.0156(6) 0.0145(5) 0.0003(5) -0.0026(4) -0.0034(4)
    C34 0.0179(6) 0.0104(5) 0.0138(5) -0.0009(4) -0.0004(4) -0.0030(4)
    C35 0.0169(6) 0.0229(7) 0.0199(5) -0.0006(5) 0.0005(4) -0.0050(5)
    C36 0.0226(7) 0.0273(8) 0.0287(7) -0.0021(6) 0.0090(5) -0.0077(6)
    O34 0.0147(4) 0.0128(4) 0.0112(3) 0.0014(3) -0.0005(3) -0.0021(3)
    N41 0.034(2) 0.0360(18) 0.029(2) 0.0022(16) -0.0186(16) -0.0060(16)
    C42 0.028(2) 0.0252(17) 0.027(2) 0.0006(14) -0.0056(15) -0.0071(16)
    C43 0.0177(16) 0.0184(16) 0.0143(19) 0.0013(12) -0.0044(14) -0.0041(18)
    C44 0.028(2) 0.0124(18) 0.0088(16) 0.003(2) -0.0041(17) -0.0017(16)
    O44 0.0260(5) 0.0183(5) 0.0156(4) 0.0051(4) -0.0025(3) 0.0004(3)
    C45 0.030(3) 0.028(2) 0.0189(17) 0.001(2) 0.0039(18) -0.0005(14)
    C46 0.039(3) 0.0322(19) 0.0158(16) -0.001(2) -0.0088(19) 0.0016(13)
    N41B 0.038(2) 0.0451(18) 0.0263(18) -0.002(2) -0.0176(18) -0.0027(15)
    C42B 0.0277(19) 0.0342(17) 0.029(2) -0.0020(14) -0.0109(15) -0.0042(17)
    C43B 0.035(2) 0.0202(15) 0.0159(19) -0.0004(14) -0.0029(16) -0.0018(18)
    C44B 0.026(2) 0.015(2) 0.016(2) 0.0045(18) -0.0015(14) -0.0054(18)
    O44B 0.0260(5) 0.0183(5) 0.0156(4) 0.0051(4) -0.0025(3) 0.0004(3)
    C45B 0.035(2) 0.0263(19) 0.0105(12) 0.0025(19) -0.0003(15) 0.0023(11)
    C46B 0.042(2) 0.040(2) 0.0178(15) 0.0021(19) -0.0062(15) -0.0042(13)
    N21 0.0498(10) 0.0332(8) 0.0227(6) 0.0058(7) 0.0106(6) 0.0061(5)
    C22 0.0411(10) 0.0419(10) 0.0186(6) 0.0085(8) -0.0052(6) -0.0067(6)
    C23 0.0278(8) 0.0282(8) 0.0232(6) 0.0005(6) -0.0047(5) -0.0102(5)
    C24 0.0186(6) 0.0181(6) 0.0179(5) 0.0014(5) -0.0006(4) -0.0044(4)
    C25 0.0299(8) 0.0246(7) 0.0269(7) -0.0066(6) -0.0003(5) -0.0088(5)
    C26 0.0416(10) 0.0245(8) 0.0393(9) -0.0081(7) 0.0117(7) -0.0056(7)
    O24 0.0283(6) 0.0204(5) 0.0190(4) 0.0004(4) -0.0003(4) -0.0003(3)
    Cl1 0.01294(13) 0.01720(13) 0.01787(12) -0.00132(10) -0.00246(9)
                                                                    -0.00465(10)
    O1 0.0232(5) 0.0136(4) 0.0332(5) 0.0002(4) -0.0138(4) -0.0017(4)
    O2 0.0204(5) 0.0177(5) 0.0308(5) 0.0056(4) -0.0068(4) -0.0067(4)
    O3 0.0157(5) 0.0356(7) 0.0393(6) -0.0099(5) -0.0012(4) -0.0082(5)
    O4 0.0420(7) 0.0373(7) 0.0207(5) -0.0118(6) 0.0067(4) -0.0134(4)
    Cl2 0.0302(14) 0.0283(8) 0.0172(9) -0.0050(8) -0.0085(7) -0.0023(6)
    O81 0.034(3) 0.054(3) 0.017(2) -0.016(2) -0.0017(19) -0.0120(17)
    O82 0.0373(17) 0.0387(19) 0.0251(13) 0.0062(14) -0.0060(11) -0.0011(12)
    O83 0.049(2) 0.059(3) 0.043(2) -0.0015(19) -0.0142(16) -0.0370(18)
    O84 0.0432(19) 0.0417(19) 0.0428(17) -0.0134(15) -0.0115(14) 0.0171(13)
    Cl2A 0.0257(15) 0.0374(16) 0.026(2) -0.0016(11) -0.0047(12) -0.0068(12)
    O81A 0.052(2) 0.0420(18) 0.0266(13) -0.0069(16) -0.0090(13) -0.0114(12)
    O82A 0.047(2) 0.056(2) 0.0437(18) -0.0236(19) 0.0031(15) -0.0083(17)
    O83A 0.041(3) 0.057(4) 0.027(2) -0.010(3) -0.006(2) -0.002(3)
    O84A 0.050(2) 0.074(3) 0.053(2) 0.031(2) -0.0158(17) -0.0048(19)
    Cl2B 0.025(3) 0.032(3) 0.026(3) -0.001(3) -0.003(2) 0.004(2)
    O81B 0.035(6) 0.035(5) 0.018(6) -0.004(5) 0.001(5) -0.011(4)
    O82B 0.043(5) 0.069(6) 0.040(5) 0.012(6) 0.004(4) -0.009(5)
    O83B 0.041(7) 0.048(7) 0.021(6) -0.004(6) -0.001(5) 0.000(6)
    O84B 0.065(6) 0.035(5) 0.070(6) 0.001(5) -0.012(5) 0.011(4)
    Cl3 0.0321(7) 0.0309(10) 0.0171(8) -0.0071(8) 0.0033(5) -0.0086(8)
    O5 0.033(3) 0.047(3) 0.0125(16) -0.012(2) -0.0036(16) -0.0060(18)
    O6 0.0345(19) 0.052(3) 0.0202(16) -0.006(2) -0.0008(12) 0.0000(17)
    O7 0.045(2) 0.038(2) 0.0329(17) -0.0166(17) 0.0086(13) -0.0062(13)
    O8 0.098(3) 0.085(4) 0.059(3) -0.037(3) 0.029(2) -0.058(3)
    Cl3A 0.0221(6) 0.0425(15) 0.0156(5) -0.0072(9) -0.0001(4) -0.0016(9)
    O5A 0.037(2) 0.072(4) 0.027(2) 0.005(3) -0.0033(15) 0.007(2)
    O6A 0.041(4) 0.039(3) 0.052(3) 0.001(3) 0.011(3) 0.019(3)
    O7A 0.072(3) 0.063(3) 0.033(2) -0.009(2) -0.0006(16) -0.026(2)
    O8A 0.047(2) 0.079(4) 0.040(2) -0.035(3) 0.0146(17) 0.004(2)
    Cl3B 0.042(4) 0.051(4) 0.024(4) -0.010(4) 0.002(4) -0.003(4)
    O5B 0.042(7) 0.055(7) 0.023(6) -0.005(7) 0.005(6) 0.000(6)
    O6B 0.041(8) 0.050(8) 0.034(8) -0.026(8) 0.018(7) -0.007(7)
    O7B 0.050(10) 0.054(10) 0.032(9) -0.019(9) 0.009(9) -0.014(9)
    O8B 0.046(7) 0.055(7) 0.025(7) -0.017(7) 0.005(7) -0.006(7)
_geom_special_details
;
 All esds (except the esd in the dihedral angle between two l.s. planes)
 are estimated using the full covariance matrix.  The cell esds are taken
 into account individually in the estimation of esds in distances, angles
 and torsion angles; correlations between esds in cell parameters are only
 used when they are defined by crystal symmetry.  An approximate (isotropic)
 treatment of cell esds is used for estimating esds involving l.s. planes.
;
loop_
    _geom_bond_atom_site_label_1
    _geom_bond_atom_site_label_2
    _geom_bond_site_symmetry_2
    _geom_bond_distance
    _geom_bond_publ_flag
    Cu1 O14 2_666 1.9276(9) ?
    Cu1 O14 . 1.9276(9) y
    Cu1 O1W . 1.9501(11) y
    Cu1 O1W 2_666 1.9501(11) ?
    Cu1 O2W . 2.8760(12) y
    N11 C12 . 1.341(2) ?
    N11 C16 . 1.351(2) ?
    N11 H11 . 0.822(15) ?
    C12 C13 . 1.363(2) ?
    C12 H12 . 0.9500 ?
    C13 C14 . 1.4193(18) ?
    C13 H13 . 0.9500 ?
    C14 O14 . 1.2965(15) y
    C14 C15 . 1.4130(19) ?
    C15 C16 . 1.3588(19) ?
    C15 H15 . 0.9500 ?
    C16 H16 . 0.9500 ?
    O1W H1A . 0.779(15) ?
    O1W H1B . 0.794(14) ?
    O2W H2A . 0.788(14) ?
    O2W H2B . 0.83(2) ?
    Cu2 O44B . 1.8895(9) y
    Cu2 O44 . 1.8895(9) y
    Cu2 O3W . 1.9534(10) y
    Cu2 O34 . 1.9534(9) y
    Cu2 O34 2_656 1.9943(9) y
    Cu2 O1 2_656 2.4885(10) y
    Cu2 O2 . 2.5898(10) y
    Cu2 Cu2 2_656 3.0427(3) ?
    O3W H3A . 0.786(13) ?
    O3W H3B . 0.787(14) ?
    N31 C32 . 1.341(2) ?
    N31 C36 . 1.345(2) ?
    N31 H31 . 0.843(14) ?
    C32 C33 . 1.3733(18) ?
    C32 H32 . 0.9500 ?
    C33 C34 . 1.4121(17) ?
    C33 H33 . 0.9500 ?
    C34 O34 . 1.3254(14) y
    C34 C35 . 1.3964(19) ?
    C35 C36 . 1.3762(19) ?
    C35 H35 . 0.9500 ?
    C36 H36 . 0.9500 ?
    N41 C46 . 1.335(6) ?
    N41 C42 . 1.347(5) ?
    N41 H41 . 0.844(19) ?
    C42 C43 . 1.361(6) ?
    C42 H42 . 0.9500 ?
    C43 C44 . 1.414(8) ?
    C43 H43 . 0.9500 ?
    C44 O44 . 1.313(7) y
    C44 C45 . 1.419(8) ?
    C45 C46 . 1.377(7) ?
    C45 H45 . 0.9500 ?
    C46 H46 . 0.9500 ?
    N41B C46B . 1.339(5) ?
    N41B C42B . 1.346(5) ?
    N41B H41B . 0.89(5) ?
    C42B C43B . 1.363(6) ?
    C42B H42B . 0.9500 ?
    C43B C44B . 1.406(7) ?
    C43B H43B . 0.9500 ?
    C44B O44B . 1.273(7) y
    C44B C45B . 1.418(7) ?
    C45B C46B . 1.340(6) ?
    C45B H45B . 0.9500 ?
    C46B H46B . 0.9500 ?
    N21 C22 . 1.341(3) ?
    N21 C26 . 1.343(2) ?
    N21 H21 . 0.839(15) ?
    C22 C23 . 1.361(2) ?
    C22 H22 . 0.9500 ?
    C23 C24 . 1.4211(18) ?
    C23 H23 . 0.9500 ?
    C24 O24 . 1.2885(16) y
    C24 C25 . 1.414(2) ?
    C25 C26 . 1.360(2) ?
    C25 H25 . 0.9500 ?
    C26 H26 . 0.9500 ?
    Cl1 O4 . 1.4290(10) ?
    Cl1 O3 . 1.4312(11) ?
    Cl1 O2 . 1.4453(10) ?
    Cl1 O1 . 1.4609(10) ?
    Cl2 O84 . 1.426(5) ?
    Cl2 O82 . 1.431(5) ?
    Cl2 O83 . 1.448(5) ?
    Cl2 O81 . 1.449(7) ?
    Cl2A O84A . 1.416(7) ?
    Cl2A O82A . 1.438(7) ?
    Cl2A O83A . 1.438(6) ?
    Cl2A O81A . 1.477(6) ?
    Cl2B O82B . 1.418(13) ?
    Cl2B O83B . 1.435(13) ?
    Cl2B O84B . 1.447(13) ?
    Cl2B O81B . 1.472(14) ?
    Cl3 O6 . 1.420(8) ?
    Cl3 O8 . 1.433(5) ?
    Cl3 O7 . 1.434(5) ?
    Cl3 O5 . 1.532(7) ?
    Cl3A O6A . 1.322(7) ?
    Cl3A O8A . 1.417(5) ?
    Cl3A O7A . 1.430(5) ?
    Cl3A O5A . 1.471(8) ?
    Cl3B O6B . 1.410(14) ?
    Cl3B O7B . 1.425(14) ?
    Cl3B O8B . 1.433(14) ?
    Cl3B O5B . 1.482(14) ?
loop_
    _geom_angle_atom_site_label_1
    _geom_angle_atom_site_label_2
    _geom_angle_atom_site_label_3
    _geom_angle_site_symmetry_1
    _geom_angle_site_symmetry_3
    _geom_angle
    _geom_angle_publ_flag
    O14 Cu1 O14 2_666 . 180.0 ?
    O14 Cu1 O1W 2_666 . 88.92(4) ?
    O14 Cu1 O1W . . 91.08(4) y
    O14 Cu1 O1W 2_666 2_666 91.08(4) ?
    O14 Cu1 O1W . 2_666 88.92(4) ?
    O1W Cu1 O1W . 2_666 180.0 ?
    O14 Cu1 O2W 2_666 . 99.35(4) ?
    O14 Cu1 O2W . . 80.65(4) y
    O1W Cu1 O2W . . 81.98(4) y
    O1W Cu1 O2W 2_666 . 98.02(4) ?
    C12 N11 C16 . . 121.44(13) ?
    C12 N11 H11 . . 117.4(15) ?
    C16 N11 H11 . . 121.2(15) ?
    N11 C12 C13 . . 121.39(13) ?
    N11 C12 H12 . . 119.3 ?
    C13 C12 H12 . . 119.3 ?
    C12 C13 C14 . . 119.42(14) ?
    C12 C13 H13 . . 120.3 ?
    C14 C13 H13 . . 120.3 ?
    O14 C14 C15 . . 119.06(11) ?
    O14 C14 C13 . . 124.11(12) ?
    C15 C14 C13 . . 116.82(12) ?
    C14 O14 Cu1 . . 130.66(8) ?
    C16 C15 C14 . . 121.04(13) ?
    C16 C15 H15 . . 119.5 ?
    C14 C15 H15 . . 119.5 ?
    N11 C16 C15 . . 119.88(15) ?
    N11 C16 H16 . . 120.1 ?
    C15 C16 H16 . . 120.1 ?
    Cu1 O1W H1A . . 118.0(14) ?
    Cu1 O1W H1B . . 116.5(14) ?
    H1A O1W H1B . . 109(2) ?
    Cu1 O2W H2A . . 89.2(14) ?
    Cu1 O2W H2B . . 136.3(13) ?
    H2A O2W H2B . . 108(2) ?
    O44B Cu2 O3W . . 95.60(4) y
    O44 Cu2 O3W . . 95.60(4) y
    O44B Cu2 O34 . . 170.44(4) ?
    O44 Cu2 O34 . . 170.44(4) y
    O3W Cu2 O34 . . 91.88(4) y
    O44B Cu2 O34 . 2_656 92.58(4) y
    O44 Cu2 O34 . 2_656 92.58(4) ?
    O3W Cu2 O34 . 2_656 168.13(4) y
    O34 Cu2 O34 . 2_656 79.16(4) y
    O44 Cu2 O1 . 2_656 90.09(4) y
    O3W Cu2 O1 . 2_656 88.40(4) y
    O34 Cu2 O1 . 2_656 84.16(4) y
    O34 Cu2 O1 2_656 2_656 82.98(4) y
    O44B Cu2 O2 . . 97.32(4) y
    O44 Cu2 O2 . . 97.32(4) y
    O3W Cu2 O2 . . 105.16(4) y
    O34 Cu2 O2 . . 86.43(3) y
    O34 Cu2 O2 2_656 . 82.24(3) y
    O1 Cu2 O2 2_656 . 163.73(3) y
    O44 Cu2 Cu2 . 2_656 131.50(3) ?
    O3W Cu2 Cu2 . 2_656 131.49(3) ?
    O34 Cu2 Cu2 . 2_656 40.07(3) ?
    O34 Cu2 Cu2 2_656 2_656 39.09(2) ?
    O1 Cu2 Cu2 2_656 2_656 81.64(2) ?
    O2 Cu2 Cu2 . 2_656 82.61(2) ?
    Cu2 O3W H3A . . 113.4(13) ?
    Cu2 O3W H3B . . 114.6(13) ?
    H3A O3W H3B . . 101.6(18) ?
    C32 N31 C36 . . 122.10(12) ?
    C32 N31 H31 . . 120.8(14) ?
    C36 N31 H31 . . 116.7(14) ?
    N31 C32 C33 . . 120.33(13) ?
    N31 C32 H32 . . 119.8 ?
    C33 C32 H32 . . 119.8 ?
    C32 C33 C34 . . 119.26(13) ?
    C32 C33 H33 . . 120.4 ?
    C34 C33 H33 . . 120.4 ?
    O34 C34 C35 . . 121.41(11) ?
    O34 C34 C33 . . 120.04(12) ?
    C35 C34 C33 . . 118.54(11) ?
    C36 C35 C34 . . 119.53(13) ?
    C36 C35 H35 . . 120.2 ?
    C34 C35 H35 . . 120.2 ?
    N31 C36 C35 . . 120.22(15) ?
    N31 C36 H36 . . 119.9 ?
    C35 C36 H36 . . 119.9 ?
    C34 O34 Cu2 . . 128.72(8) ?
    C34 O34 Cu2 . 2_656 126.89(8) ?
    Cu2 O34 Cu2 . 2_656 100.84(4) ?
    C46 N41 C42 . . 121.7(4) ?
    C46 N41 H41 . . 121(3) ?
    C42 N41 H41 . . 117(3) ?
    N41 C42 C43 . . 120.9(4) ?
    N41 C42 H42 . . 119.5 ?
    C43 C42 H42 . . 119.5 ?
    C42 C43 C44 . . 120.4(5) ?
    C42 C43 H43 . . 119.8 ?
    C44 C43 H43 . . 119.8 ?
    O44 C44 C43 . . 125.4(6) ?
    O44 C44 C45 . . 118.3(6) ?
    C43 C44 C45 . . 116.2(5) ?
    C44 O44 Cu2 . . 124.3(4) ?
    C46 C45 C44 . . 120.7(5) ?
    C46 C45 H45 . . 119.7 ?
    C44 C45 H45 . . 119.7 ?
    N41 C46 C45 . . 120.1(4) ?
    N41 C46 H46 . . 120.0 ?
    C45 C46 H46 . . 120.0 ?
    C46B N41B C42B . . 121.7(4) ?
    C46B N41B H41B . . 124(3) ?
    C42B N41B H41B . . 114(3) ?
    N41B C42B C43B . . 120.1(4) ?
    N41B C42B H42B . . 120.0 ?
    C43B C42B H42B . . 120.0 ?
    C42B C43B C44B . . 120.0(4) ?
    C42B C43B H43B . . 120.0 ?
    C44B C43B H43B . . 120.0 ?
    O44B C44B C43B . . 123.0(6) ?
    O44B C44B C45B . . 119.7(6) ?
    C43B C44B C45B . . 117.3(5) ?
    C44B O44B Cu2 . . 133.8(4) ?
    C46B C45B C44B . . 119.9(5) ?
    C46B C45B H45B . . 120.0 ?
    C44B C45B H45B . . 120.0 ?
    N41B C46B C45B . . 121.1(4) ?
    N41B C46B H46B . . 119.5 ?
    C45B C46B H46B . . 119.5 ?
    C22 N21 C26 . . 121.31(14) ?
    C22 N21 H21 . . 120.8(15) ?
    C26 N21 H21 . . 117.9(15) ?
    N21 C22 C23 . . 120.94(14) ?
    N21 C22 H22 . . 119.5 ?
    C23 C22 H22 . . 119.5 ?
    C22 C23 C24 . . 120.16(14) ?
    C22 C23 H23 . . 119.9 ?
    C24 C23 H23 . . 119.9 ?
    O24 C24 C25 . . 121.88(12) ?
    O24 C24 C23 . . 121.82(13) ?
    C25 C24 C23 . . 116.30(13) ?
    C26 C25 C24 . . 120.65(14) ?
    C26 C25 H25 . . 119.7 ?
    C24 C25 H25 . . 119.7 ?
    N21 C26 C25 . . 120.64(16) ?
    N21 C26 H26 . . 119.7 ?
    C25 C26 H26 . . 119.7 ?
    O4 Cl1 O3 . . 110.20(7) ?
    O4 Cl1 O2 . . 110.13(7) ?
    O3 Cl1 O2 . . 110.18(7) ?
    O4 Cl1 O1 . . 109.55(8) ?
    O3 Cl1 O1 . . 108.33(7) ?
    O2 Cl1 O1 . . 108.40(6) ?
    Cl1 O2 Cu2 . . 123.65(6) ?
    O84 Cl2 O82 . . 108.4(3) ?
    O84 Cl2 O83 . . 112.5(4) ?
    O82 Cl2 O83 . . 107.9(4) ?
    O84 Cl2 O81 . . 110.6(5) ?
    O82 Cl2 O81 . . 112.1(5) ?
    O83 Cl2 O81 . . 105.5(4) ?
    O84A Cl2A O82A . . 113.1(5) ?
    O84A Cl2A O83A . . 110.8(6) ?
    O82A Cl2A O83A . . 107.7(6) ?
    O84A Cl2A O81A . . 107.8(5) ?
    O82A Cl2A O81A . . 106.9(4) ?
    O83A Cl2A O81A . . 110.4(6) ?
    O82B Cl2B O83B . . 108.1(18) ?
    O82B Cl2B O84B . . 109.9(13) ?
    O83B Cl2B O84B . . 110.6(17) ?
    O82B Cl2B O81B . . 106.4(15) ?
    O83B Cl2B O81B . . 106.3(18) ?
    O84B Cl2B O81B . . 115.3(16) ?
    O6 Cl3 O8 . . 114.0(4) ?
    O6 Cl3 O7 . . 106.2(4) ?
    O8 Cl3 O7 . . 108.1(3) ?
    O6 Cl3 O5 . . 107.3(5) ?
    O8 Cl3 O5 . . 116.6(4) ?
    O7 Cl3 O5 . . 103.7(5) ?
    O6A Cl3A O8A . . 114.4(5) ?
    O6A Cl3A O7A . . 104.0(4) ?
    O8A Cl3A O7A . . 113.1(4) ?
    O6A Cl3A O5A . . 109.1(6) ?
    O8A Cl3A O5A . . 111.3(5) ?
    O7A Cl3A O5A . . 104.3(4) ?
    O6B Cl3B O7B . . 111(2) ?
    O6B Cl3B O8B . . 106.2(17) ?
    O7B Cl3B O8B . . 109.1(19) ?
    O6B Cl3B O5B . . 110.5(17) ?
    O7B Cl3B O5B . . 105.8(18) ?
    O8B Cl3B O5B . . 114.0(18) ?
loop_
    _geom_torsion_atom_site_label_1
    _geom_torsion_atom_site_label_2
    _geom_torsion_atom_site_label_3
    _geom_torsion_atom_site_label_4
    _geom_torsion_site_symmetry_1
    _geom_torsion_site_symmetry_2
    _geom_torsion_site_symmetry_3
    _geom_torsion_site_symmetry_4
    _geom_torsion
    _geom_torsion_publ_flag
    C16 N11 C12 C13 . . . . -0.1(3) ?
    N11 C12 C13 C14 . . . . 1.0(3) ?
    C12 C13 C14 O14 . . . . 179.73(16) ?
    C12 C13 C14 C15 . . . . -1.0(2) ?
    C15 C14 O14 Cu1 . . . . 174.04(11) ?
    C13 C14 O14 Cu1 . . . . -6.7(2) ?
    O14 C14 C15 C16 . . . . 179.57(15) ?
    C13 C14 C15 C16 . . . . 0.3(2) ?
    C12 N11 C16 C15 . . . . -0.7(3) ?
    C14 C15 C16 N11 . . . . 0.6(3) ?
    C36 N31 C32 C33 . . . . -0.6(2) ?
    N31 C32 C33 C34 . . . . -0.3(2) ?
    C32 C33 C34 O34 . . . . -179.65(12) ?
    C32 C33 C34 C35 . . . . 1.06(18) ?
    O34 C34 C35 C36 . . . . 179.83(12) ?
    C33 C34 C35 C36 . . . . -0.89(19) ?
    C32 N31 C36 C35 . . . . 0.8(2) ?
    C34 C35 C36 N31 . . . . 0.0(2) ?
    C35 C34 O34 Cu2 . . . . 39.13(16) ?
    C33 C34 O34 Cu2 . . . . -140.14(10) ?
    C35 C34 O34 Cu2 . . . 2_656 -115.41(12) ?
    C33 C34 O34 Cu2 . . . 2_656 65.32(13) ?
    C46 N41 C42 C43 . . . . -0.3(8) ?
    N41 C42 C43 C44 . . . . 1.8(12) ?
    C42 C43 C44 O44 . . . . 178.5(12) ?
    C42 C43 C44 C45 . . . . -2.2(17) ?
    C43 C44 O44 Cu2 . . . . 22(2) ?
    C45 C44 O44 Cu2 . . . . -157.6(8) ?
    O3W Cu2 O44 C44 . . . . -75.0(10) ?
    O34 Cu2 O44 C44 2_656 . . . 113.6(10) ?
    O1 Cu2 O44 C44 2_656 . . . -163.4(10) ?
    O2 Cu2 O44 C44 . . . . 31.1(10) ?
    Cu2 Cu2 O44 C44 2_656 . . . 117.7(10) ?
    O44 C44 C45 C46 . . . . -179.5(11) ?
    C43 C44 C45 C46 . . . . 1.1(18) ?
    C42 N41 C46 C45 . . . . -0.8(9) ?
    C44 C45 C46 N41 . . . . 0.3(12) ?
    C46B N41B C42B C43B . . . . -0.4(8) ?
    N41B C42B C43B C44B . . . . -0.4(11) ?
    C42B C43B C44B O44B . . . . -178.3(11) ?
    C42B C43B C44B C45B . . . . 1.8(16) ?
    C43B C44B O44B Cu2 . . . . 20(2) ?
    C45B C44B O44B Cu2 . . . . -159.9(6) ?
    O3W Cu2 O44B C44B . . . . -78.7(10) ?
    O34 Cu2 O44B C44B 2_656 . . . 109.9(10) ?
    O1 Cu2 O44B C44B 2_656 . . . -167.1(10) ?
    O2 Cu2 O44B C44B . . . . 27.4(10) ?
    Cu2 Cu2 O44B C44B 2_656 . . . 114.0(10) ?
    O44B C44B C45B C46B . . . . 177.6(10) ?
    C43B C44B C45B C46B . . . . -2.5(16) ?
    C42B N41B C46B C45B . . . . -0.3(8) ?
    C44B C45B C46B N41B . . . . 1.8(11) ?
    C26 N21 C22 C23 . . . . -0.3(3) ?
    N21 C22 C23 C24 . . . . 0.6(3) ?
    C22 C23 C24 O24 . . . . 178.98(15) ?
    C22 C23 C24 C25 . . . . -0.4(2) ?
    O24 C24 C25 C26 . . . . -179.49(16) ?
    C23 C24 C25 C26 . . . . -0.1(2) ?
    C22 N21 C26 C25 . . . . -0.2(3) ?
    C24 C25 C26 N21 . . . . 0.4(3) ?
    O4 Cl1 O2 Cu2 . . . . -78.50(8) ?
    O3 Cl1 O2 Cu2 . . . . 159.73(6) ?
    O1 Cl1 O2 Cu2 . . . . 41.34(8) ?
loop_
    _geom_hbond_atom_site_label_D
    _geom_hbond_atom_site_label_H
    _geom_hbond_atom_site_label_A
    _geom_hbond_site_symmetry_A
    _geom_hbond_distance_DH
    _geom_hbond_distance_HA
    _geom_hbond_distance_DA
    _geom_hbond_angle_DHA
    _geom_hbond_publ_flag
    N11 H11 O81 2_657 0.822(15) 2.059(17) 2.858(9) 164(2) yes
    N11 H11 O81A 2_657 0.822(15) 2.264(18) 2.961(3) 142.9(19) yes
    O1W H1A O1 1_565 0.779(15) 1.992(15) 2.7695(15) 175.7(18) yes
    O1W H1B O24 . 0.794(14) 1.825(15) 2.6124(15) 171.1(19) yes
    O2W H2A O24 . 0.788(14) 1.993(14) 2.7753(14) 172.1(19) yes
    O2W H2B O24 2_566 0.83(2) 2.07(2) 2.8705(16) 161.0(18) yes
    O3W H3A O14 . 0.786(13) 1.937(14) 2.6941(13) 161.4(19) yes
    O3W H3B O2W . 0.787(14) 1.948(15) 2.6875(15) 156.5(17) yes
    N31 H31 O6 2_557 0.843(14) 2.091(18) 2.882(9) 156.1(18) yes
    N31 H31 O5A 2_557 0.843(14) 2.122(17) 2.928(9) 160.0(19) yes
    N41 H41 O83 2_556 0.844(19) 2.16(2) 2.974(6) 163(5) yes
    N41B H41B O82A 2_556 0.89(5) 2.25(5) 3.104(6) 161(4) yes
    N41B H41B O83A 2_556 0.89(5) 2.39(5) 3.109(14) 138(4) yes
    N21 H21 O6 . 0.839(15) 2.31(2) 3.013(9) 142(2) yes
    N21 H21 O5A . 0.839(15) 2.28(2) 3.013(9) 147(2) yes
    N21 H21 O7A 2_557 0.839(15) 2.59(2) 3.263(7) 137.7(19) yes
_shelx_space_group_comment
;
The symmetry employed for this shelxl refinement is uniquely defined
by the following loop, which should always be used as a source of
symmetry information in preference to the above space-group names.
They are only intended as comments.
;
_shelx_estimated_absorpt_T_min     0.600
_shelx_estimated_absorpt_T_max     0.675
_shelx_hkl_file
;
   0   0  -3  367.29    4.15
   0   0  -3  369.78    3.54
   0   0  -3  351.07    3.38
   0   0  -4 1072.98    7.20
   0   0  -4 1081.55    6.98
   0   0  -4 1069.16    8.44
   0   0  -5   10.74    0.84
   0   0  -5   10.21    0.98
   0   0  -5   12.22    0.87
   0   0  -6  847.87    7.97
   0   0  -6  855.18    9.54
   0   0  -6  857.99    7.90
   0   0  -7    4.58    0.82
   0   0  -7    4.80    0.71
   0   0  -7    5.83    0.77
   0   0  -8  109.17    3.35
   0   0  -8  106.85    3.97
   0   0  -8  108.87    3.32
   0   0  -9   83.61    3.74
   0   0  -9   84.90    3.13
   0   0  -9   79.00    3.17
   0   0  -9   81.44    3.06
   0   0 -10  477.00    8.18
   0   0 -10  466.80    7.80
   0   0 -10  464.49    7.72
   0   0 -10  455.19    9.37
   0   0 -11   12.67    1.79
   0   0 -11   17.96    1.78
   0   0 -11   15.26    1.61
   0   0 -11   16.40    1.59
   0   0 -12  219.82    6.22
   0   0 -12  201.27    5.59
   0   0 -12  211.51    5.82
   0   0 -12  206.18    6.99
   0   0 -13   44.72    3.47
   0   0 -13   41.58    2.67
   0   0 -13   44.76    2.99
   0   0 -13   41.55    2.78
   0   0 -14    3.60    1.08
   0   0 -14    5.15    1.11
   0   0 -14    5.85    1.54
   0   0 -14    5.46    1.28
   0   0 -15   11.97    1.66
   0   0 -15   10.37    2.01
   0   0 -15   10.54    1.72
   0   0 -15   10.13    1.73
   0   0 -16   10.88    2.30
   0   0 -16    8.52    1.51
   0   0 -16    9.05    1.49
   0   0 -17    9.12    2.05
   0   0 -17    8.43    1.53
   0   0 -17    8.93    1.73
   0   0 -18    3.50    1.06
   0   0 -18    3.35    1.27
   0   0 -18    5.45    1.94
   0   0 -19   12.42    1.86
   0   0 -19   13.68    2.63
   0   0 -20    6.12    1.71
   0   0 -21    2.05    1.41
   0   0 -22    7.99    2.56
   0   0 -23   14.00    3.11
   0   0 -24   -0.12    1.29
   0   0 -25   16.76    3.58
   0   1 -24    0.89    1.64
   0   1 -23    2.10    1.86
   0   1 -22    0.79    1.56
   0   1 -21    3.51    1.59
   0   1 -20    4.65    1.89
   0   1 -20    4.63    1.36
   0   1 -19    5.78    1.52
   0   1 -19    7.26    2.23
   0   1 -18   25.13    2.67
   0   1 -18   23.29    3.31
   0   1 -17   40.26    3.24
   0   1 -17   37.55    3.88
   0   1 -16  122.72    5.33
   0   1 -16  112.69    6.34
   0   1 -16  114.36    5.23
   0   1 -15  107.08    5.90
   0   1 -15  109.04    4.86
   0   1 -15  110.05    5.00
   0   1 -14  224.20    6.96
   0   1 -14  218.13    8.15
   0   1 -14  206.62    6.56
   0   1 -14  223.08    6.58
   0   1 -13   97.97    4.18
   0   1 -13   99.19    4.42
   0   1 -13   98.72    4.38
   0   1 -13   99.25    5.22
   0   1 -12   51.92    3.63
   0   1 -12   56.88    3.22
   0   1 -12   53.69    2.99
   0   1 -12   55.56    3.19
   0   1 -11  407.67    9.49
   0   1 -11  400.46    8.11
   0   1 -11  397.67    7.97
   0   1 -11  408.34    7.67
   0   1 -10  629.10   11.27
   0   1 -10  644.70    9.06
   0   1 -10  645.74    9.91
   0   1 -10  627.57    9.45
   0   1  -9  497.67    8.21
   0   1  -9  506.78    7.98
   0   1  -9  506.89    7.60
   0   1  -9  480.02    9.19
   0   1  -8  137.39    4.12
   0   1  -8  137.38    4.60
   0   1  -8  136.70    3.88
   0   1  -8  142.35    3.78
   0   1  -7  575.24    7.01
   0   1  -7  586.26    7.44
   0   1  -7  571.80    8.83
   0   1  -7  591.29    7.95
   0   1  -6  281.76    5.63
   0   1  -6  286.34    5.16
   0   1  -6  276.70    4.69
   0   1  -6  284.25    4.51
   0   1  -5  261.30    4.96
   0   1  -5  274.29    4.65
   0   1  -5  264.11    3.93
   0   1  -5  261.34    4.09
   0   1  -4  456.81    4.56
   0   1  -4  458.09    5.47
   0   1  -4  462.66    4.80
   0   1  -4  459.16    5.84
   0   1  -3   48.82    1.27
   0   1  -3   47.36    1.63
   0   1  -3   47.46    1.57
   0   1  -2  462.52    3.04
   0   1  -2  456.09    4.09
   0  -1   2  457.14    2.95
   0  -1  -3  139.06    1.79
   0  -1  -3  133.29    2.43
   0  -1  -3  129.96    1.61
   0  -1  -3  131.35    2.08
   0  -1  -4  247.83    2.93
   0  -1  -4  246.28    3.95
   0  -1  -4  247.24    2.34
   0  -1  -4  242.60    3.36
   0  -1  -5  159.90    2.74
   0  -1  -5  150.68    3.01
   0  -1  -5  159.32    1.96
   0  -1  -5  158.89    3.64
   0  -1  -6  519.72    3.66
   0  -1  -6  526.05    5.61
   0  -1  -6  526.26    6.16
   0  -1  -7  274.63    4.87
   0  -1  -7  287.09    5.92
   0  -1  -7  286.14    2.75
   0  -1  -7  281.99    4.54
   0  -1  -8  128.34    3.60
   0  -1  -8  121.33    3.23
   0  -1  -8  124.03    1.81
   0  -1  -8  123.37    4.24
   0  -1  -9    2.13    0.23
   0  -1  -9    1.44    0.57
   0  -1  -9    1.36    0.63
   0  -1  -9    1.76    0.49
   0  -1  -9    2.59    0.67
   0  -1 -10  356.79    8.11
   0  -1 -10  352.73    7.09
   0  -1 -10  353.59    6.77
   0  -1 -10  353.72    8.26
   0  -1 -10  348.07    6.20
   0  -1 -11   76.57    3.37
   0  -1 -11   70.41    3.84
   0  -1 -11   75.63    4.03
   0  -1 -11   73.36    3.48
   0  -1 -11   75.13    3.06
   0  -1 -12    1.24    0.72
   0  -1 -12    2.58    0.94
   0  -1 -12    2.22    0.60
   0  -1 -12    1.89    0.84
   0  -1 -12    0.50    0.68
   0  -1 -13    9.55    1.68
   0  -1 -13   12.72    1.74
   0  -1 -13    8.39    1.33
   0  -1 -13   12.75    1.44
   0  -1 -14   10.00    1.59
   0  -1 -14    8.10    1.47
   0  -1 -14   11.93    1.46
   0  -1 -14    9.31    1.77
   0  -1 -15   98.48    4.82
   0  -1 -15   89.01    3.97
   0  -1 -15   94.29    4.49
   0  -1 -15   90.88    5.41
   0  -1 -16   19.78    2.75
   0  -1 -16   21.13    2.04
   0  -1 -16   19.98    2.40
   0  -1 -16   22.71    2.47
   0  -1 -17   90.37    4.85
   0  -1 -17   95.01    5.90
   0  -1 -17   87.92    4.22
   0  -1 -18    1.96    1.34
   0  -1 -18    1.51    0.92
   0  -1 -18    0.97    1.25
   0  -1 -19   36.76    2.95
   0  -1 -19   36.63    3.33
   0  -1 -19   36.65    4.08
   0  -1 -20   27.97    3.78
   0  -1 -21   20.72    3.39
   0  -1 -22   27.32    4.07
   0  -1 -23   54.95    5.54
   0  -1 -24   36.81    4.75
   0  -1 -25    3.97    1.80
   0   2 -24   33.54    4.70
   0   2 -23   12.29    2.93
   0   2 -22   31.06    4.26
   0   2 -21    5.43    2.19
   0   2 -21    3.42    1.41
   0   2 -20   15.00    2.90
   0   2 -20   16.19    2.41
   0   2 -19   22.75    3.42
   0   2 -19   16.77    2.32
   0   2 -18   66.58    5.36
   0   2 -18   71.76    4.67
   0   2 -17    2.54    1.41
   0   2 -17    2.02    0.86
   0   2 -16   10.66    2.13
   0   2 -16   14.15    2.06
   0   2 -15    0.14    0.78
   0   2 -15    2.23    1.52
   0   2 -14   69.38    3.74
   0   2 -14   65.99    4.52
   0   2 -14   60.94    3.83
   0   2 -13    1.21    0.66
   0   2 -13    0.53    0.69
   0   2 -13    0.36    0.74
   0   2 -12   60.90    3.54
   0   2 -12   59.57    3.12
   0   2 -12   63.41    4.11
   0   2 -12   61.67    3.31
   0   2 -11   85.84    4.49
   0   2 -11   80.66    3.59
   0   2 -11   81.63    3.45
   0   2 -11   76.09    3.83
   0   2 -10  142.30    4.31
   0   2 -10  140.28    5.39
   0   2 -10  139.99    4.95
   0   2 -10  137.93    4.43
   0   2  -9    2.49    0.76
   0   2  -9    3.06    0.73
   0   2  -9    3.21    0.73
   0   2  -9    3.46    0.94
   0   2  -8    4.10    0.94
   0   2  -8    3.17    0.66
   0   2  -8    2.69    0.74
   0   2  -8    2.14    0.62
   0   2  -7    4.07    0.77
   0   2  -7    2.99    0.56
   0   2  -7    4.23    0.85
   0   2  -7    3.90    0.66
   0   2  -6   70.63    2.98
   0   2  -6   67.02    2.77
   0   2  -6   65.33    2.21
   0   2  -6   68.39    2.34
   0   2  -5    1.62    0.38
   0   2  -5    2.12    0.55
   0   2  -5    2.27    0.52
   0   2  -5    1.75    0.36
   0   2  -4  269.32    4.83
   0   2  -4  278.67    4.89
   0   2  -4  270.73    3.69
   0   2  -4  274.07    3.64
   0  -2   3   76.31    1.80
   0   2  -3   74.28    2.24
   0   2  -3   73.55    1.62
   0   2  -3   75.85    1.67
   0   2  -2  468.41    4.92
   0   2  -2  491.93    3.39
   0  -2   2  483.13    4.41
   0  -2   1   23.76    0.96
   0  -2   0  202.75    2.72
   0  -2  -1  432.79    3.95
   0  -2  -2  533.09    4.50
   0  -2  -2  540.71    4.33
   0  -2  -3  262.90    3.05
   0  -2  -3  253.60    3.17
   0  -2  -3  261.63    3.01
   0  -2  -3  265.17    2.77
   0  -2  -3  253.94    3.50
   0  -2  -4    1.22    0.26
   0  -2  -4    1.76    0.29
   0  -2  -4    0.94    0.24
   0  -2  -4    1.76    0.27
   0  -2  -4    1.23    0.28
   0  -2  -5   81.79    1.84
   0  -2  -5   74.77    1.82
   0  -2  -5   72.65    2.47
   0  -2  -5   74.86    2.15
   0  -2  -6    2.04    0.33
   0  -2  -6    2.79    0.57
   0  -2  -6    1.92    0.33
   0  -2  -6    2.27    0.49
   0  -2  -7   38.60    1.56
   0  -2  -7   37.73    2.14
   0  -2  -7   42.56    1.95
   0  -2  -7   37.89    1.32
   0  -2  -8   21.08    1.27
   0  -2  -8   21.35    1.01
   0  -2  -8   19.81    1.46
   0  -2  -8   22.68    1.83
   0  -2  -9   95.12    3.34
   0  -2  -9   98.38    2.89
   0  -2  -9   94.79    3.92
   0  -2  -9  101.69    4.21
   0  -2  -9   96.71    2.13
   0  -2 -10  219.14    6.30
   0  -2 -10  216.97    4.58
   0  -2 -10  234.56    6.72
   0  -2 -10  215.93    5.32
   0  -2 -10  222.07    3.13
   0  -2 -11  232.83    5.04
   0  -2 -11  231.63    7.10
   0  -2 -11  214.80    6.69
   0  -2 -11  231.86    2.98
   0  -2 -11  239.16    5.92
   0  -2 -11  229.34    6.07
   0  -2 -12  496.19    8.92
   0  -2 -12  481.32    7.63
   0  -2 -12  490.91   10.85
   0  -2 -12  476.02    9.17
   0  -2 -12  486.09   10.47
   0  -2 -13  258.56    8.09
   0  -2 -13  271.18    6.97
   0  -2 -13  264.56    8.44
   0  -2 -13  259.91    5.87
   0  -2 -13  253.71    7.12
   0  -2 -14  179.62    5.94
   0  -2 -14  184.93    6.34
   0  -2 -14  193.00    7.51
   0  -2 -14  186.35    7.18
   0  -2 -14  188.49    5.23
   0  -2 -15   30.55    3.16
   0  -2 -15   34.37    2.37
   0  -2 -15   33.65    2.96
   0  -2 -15   32.51    2.77
   0  -2 -15   36.81    3.56
   0  -2 -16   48.02    3.57
   0  -2 -16   43.11    3.23
   0  -2 -16   41.00    3.69
   0  -2 -16   39.76    2.64
   0  -2 -17    3.73    1.23
   0  -2 -17    2.45    0.78
   0  -2 -17    2.16    1.34
   0  -2 -17    2.20    1.11
   0  -2 -18   -0.78    1.42
   0  -2 -18    0.29    0.58
   0  -2 -18    0.03    1.00
   0  -2 -19    8.61    2.22
   0  -2 -19    9.71    1.99
   0  -2 -20    2.75    1.54
   0  -2 -20    1.74    1.33
   0  -2 -21   53.39    4.27
   0  -2 -21   58.68    5.42
   0  -2 -22   45.48    5.03
   0  -2 -23    5.85    2.48
   0  -2 -24   14.15    3.14
   0  -2 -25    3.64    2.27
   0   3 -23    3.56    1.56
   0   3 -22   29.12    4.27
   0   3 -21    5.40    1.69
   0   3 -21    3.04    2.02
   0   3 -20   16.55    2.60
   0   3 -20   14.23    2.86
   0   3 -19    1.12    1.01
   0   3 -19   -0.35    1.58
   0   3 -18    0.21    1.33
   0   3 -18   -0.28    1.02
   0   3 -17    1.53    1.14
   0   3 -17    2.71    0.98
   0   3 -16   13.19    2.08
   0   3 -16   18.80    2.74
   0   3 -15    0.11    0.82
   0   3 -15    1.72    1.43
   0   3 -14  134.76    5.98
   0   3 -14  148.98    6.87
   0   3 -13   12.85    1.86
   0   3 -13   14.38    2.17
   0   3 -12   41.47    3.42
   0   3 -12   39.54    3.10
   0   3 -11   44.21    3.14
   0   3 -11   39.85    3.14
   0   3 -10  294.96    7.60
   0   3 -10  294.06    8.07
   0   3 -10  288.18    6.37
   0   3 -10  292.92    6.22
   0   3  -9  213.06    5.04
   0   3  -9  217.15    5.24
   0   3  -9  205.96    6.12
   0   3  -8  215.21    4.85
   0   3  -8  217.78    6.20
   0   3  -8  214.12    6.01
   0   3  -8  214.27    4.71
   0   3  -7 1230.53   13.87
   0   3  -7 1248.83   13.70
   0   3  -7 1244.79   10.79
   0   3  -7 1237.58   10.49
   0   3  -6  435.31    7.72
   0   3  -6  426.31    5.86
   0   3  -6  424.12    7.60
   0   3  -5 1346.17   12.48
   0   3  -5 1374.87    9.41
   0  -3   4 1055.08    8.40
   0   3  -4 1065.28   10.16
   0   3  -4 1106.81    7.53
   0  -3   3 1059.72    8.39
   0   3  -3 1060.74    9.30
   0  -3   2   73.43    2.17
   0   3  -2   75.11    2.31
   0  -3   1 2120.97   11.48
   0  -3   0  185.81    3.37
   0  -3  -1 1498.34    4.59
   0  -3  -1 1487.09    9.40
   0  -3  -2 3169.85   13.84
   0  -3  -2 3303.54    9.23
   0  -3  -3   66.50    1.94
   0  -3  -3   65.88    2.01
   0  -3  -3   67.60    1.65
   0  -3  -3   67.20    1.61
   0  -3  -3   70.34    1.83
   0  -3  -4   66.30    1.85
   0  -3  -4   71.28    1.75
   0  -3  -4   66.36    1.88
   0  -3  -4   70.52    2.10
   0  -3  -4   69.78    2.20
   0  -3  -4   68.15    1.87
   0  -3  -5   99.03    2.52
   0  -3  -5   96.22    2.51
   0  -3  -5  100.13    2.92
   0  -3  -5   98.20    2.25
   0  -3  -5   93.80    2.46
   0  -3  -6    1.20    0.35
   0  -3  -6    1.28    0.33
   0  -3  -6    0.84    0.35
   0  -3  -6    1.54    0.51
   0  -3  -6    1.59    0.42
   0  -3  -7   35.12    1.56
   0  -3  -7   32.28    1.98
   0  -3  -7   34.89    1.46
   0  -3  -7   34.81    1.79
   0  -3  -8  120.17    2.89
   0  -3  -8  123.51    2.95
   0  -3  -8  120.41    4.12
   0  -3  -8  112.49    3.41
   0  -3  -9  456.62    5.67
   0  -3  -9  478.00    7.46
   0  -3  -9  482.81    6.18
   0  -3  -9  473.82    8.74
   0  -3 -10   61.39    3.36
   0  -3 -10   63.31    2.39
   0  -3 -10   60.16    2.03
   0  -3 -10   63.49    3.57
   0  -3 -10   64.36    2.95
   0  -3 -10   62.43    3.00
   0  -3 -11  229.68    5.80
   0  -3 -11  236.81    4.86
   0  -3 -11  236.83    6.96
   0  -3 -11  240.55    6.20
   0  -3 -11  233.84    3.88
   0  -3 -11  246.29    7.38
   0  -3 -12  203.49    6.00
   0  -3 -12  195.61    4.66
   0  -3 -12  190.37    6.57
   0  -3 -12  191.02    6.83
   0  -3 -12  198.51    5.69
   0  -3 -12  193.66    3.44
   0  -3 -13   95.25    4.37
   0  -3 -13  103.18    3.56
   0  -3 -13   99.10    4.28
   0  -3 -13  101.80    5.03
   0  -3 -13   96.87    2.27
   0  -3 -13   89.77    4.94
   0  -3 -14  161.72    5.66
   0  -3 -14  162.27    5.94
   0  -3 -14  175.10    7.19
   0  -3 -14  169.22    4.74
   0  -3 -14  153.35    6.51
   0  -3 -15   85.17    4.30
   0  -3 -15   97.34    5.60
   0  -3 -15   89.91    4.62
   0  -3 -15   95.46    5.35
   0  -3 -15   95.69    3.73
   0  -3 -16    0.94    1.25
   0  -3 -16    0.09    0.83
   0  -3 -16   -0.27    0.43
   0  -3 -16    0.85    1.00
   0  -3 -16    0.87    1.33
   0  -3 -17    1.92    1.26
   0  -3 -17    1.30    1.03
   0  -3 -17    1.41    1.32
   0  -3 -17    1.63    1.00
   0  -3 -17    0.73    0.52
   0  -3 -18    1.50    1.14
   0  -3 -18    1.58    0.95
   0  -3 -19   12.65    2.23
   0  -3 -19   11.42    2.20
   0  -3 -20    7.78    1.97
   0  -3 -20    7.67    2.27
   0  -3 -21   67.50    4.88
   0  -3 -21   75.45    6.00
   0  -3 -22   54.43    4.49
   0  -3 -22   50.94    5.21
   0  -3 -23   31.05    4.30
   0  -3 -24   77.04    6.67
   0  -3 -25    2.73    1.99
   0   4 -23    8.52    2.74
   0   4 -22    7.48    2.47
   0   4 -21   27.39    3.39
   0   4 -21   36.74    4.64
   0   4 -20   26.81    3.32
   0   4 -20   18.20    3.32
   0   4 -19   13.45    2.36
   0   4 -19   10.30    2.63
   0   4 -18   11.77    2.19
   0   4 -18   12.96    2.65
   0   4 -17  109.26    6.83
   0   4 -17  111.31    6.27
   0   4 -16   19.76    3.08
   0   4 -16   22.72    2.84
   0   4 -15   84.15    5.56
   0   4 -15   96.74    5.48
   0   4 -14   44.73    4.01
   0   4 -14   43.09    3.61
   0   4 -13   75.49    4.66
   0   4 -13   83.37    5.10
   0   4 -12  159.49    6.72
   0   4 -12  146.74    6.18
   0   4 -11   12.36    1.79
   0   4 -11   11.76    1.89
   0   4 -10    1.53    0.66
   0   4 -10    2.23    0.99
   0   4  -9    8.39    1.49
   0   4  -9    7.64    1.35
   0   4  -8  213.81    6.43
   0   4  -8  222.71    6.55
   0   4  -7   62.46    3.29
   0   4  -7   55.73    3.15
   0   4  -6  243.47    6.30
   0   4  -6  243.46    6.02
   0  -4   5   76.71    2.66
   0   4  -5   80.33    3.28
   0   4  -4  101.33    3.41
   0  -4   4  100.86    3.04
   0  -4   3   11.29    1.03
   0   4  -3   12.76    1.14
   0  -4   2   93.85    2.89
   0  -4   1  529.14    6.77
   0  -4   0    2.56    0.48
   0  -4  -1  823.47    3.53
   0  -4  -1  798.32    8.18
   0  -4  -2 1754.10   12.12
   0  -4  -2 1823.64    7.09
   0  -4  -3  362.64    3.83
   0  -4  -3  364.69    5.51
   0  -4  -4    9.59    0.83
   0  -4  -4    8.72    0.71
   0  -4  -4    9.98    0.94
   0  -4  -4   11.18    0.79
   0  -4  -4   10.13    0.93
   0  -4  -4    9.20    0.74
   0  -4  -5  272.39    4.24
   0  -4  -5  270.40    4.80
   0  -4  -5  268.06    4.95
   0  -4  -5  267.94    4.22
   0  -4  -5  279.01    3.98
   0  -4  -5  281.10    4.47
   0  -4  -6    8.01    0.73
   0  -4  -6    6.74    0.89
   0  -4  -6    9.86    0.93
   0  -4  -6    7.69    0.82
   0  -4  -6    7.07    0.79
   0  -4  -7  393.22    5.39
   0  -4  -7  398.01    6.99
   0  -4  -7  388.50    6.10
   0  -4  -7  391.88    5.90
   0  -4  -7  385.06    5.93
   0  -4  -8  293.94    5.74
   0  -4  -8  299.78    5.63
   0  -4  -8  303.59    5.24
   0  -4  -8  304.97    6.58
   0  -4  -9   18.65    1.22
   0  -4  -9   19.06    1.33
   0  -4  -9   17.65    1.57
   0  -4  -9   17.85    1.72
   0  -4  -9   19.73    1.59
   0  -4 -10  542.16   10.57
   0  -4 -10  519.79    8.60
   0  -4 -10  543.18    9.96
   0  -4 -10  535.00    8.45
   0  -4 -10  547.23    6.92
   0  -4 -10  534.78    6.98
   0  -4 -11   31.37    2.72
   0  -4 -11   28.21    1.66
   0  -4 -11   27.52    2.16
   0  -4 -11   30.86    2.23
   0  -4 -11   30.61    1.66
   0  -4 -11   27.77    2.44
   0  -4 -12  320.15    5.81
   0  -4 -12  311.26    7.44
   0  -4 -12  313.87    8.43
   0  -4 -12  313.01    8.85
   0  -4 -12  305.11    5.18
   0  -4 -12  302.62    7.06
   0  -4 -13   44.74    3.03
   0  -4 -13   46.62    1.99
   0  -4 -13   44.67    3.55
   0  -4 -13   43.94    2.90
   0  -4 -13   48.23    2.37
   0  -4 -13   41.81    3.31
   0  -4 -14  288.52    7.54
   0  -4 -14  292.27    8.93
   0  -4 -14  286.12    7.90
   0  -4 -14  315.13    6.29
   0  -4 -14  305.81    4.81
   0  -4 -14  310.06    9.60
   0  -4 -15    1.70    1.12
   0  -4 -15    2.49    1.12
   0  -4 -15    1.84    0.96
   0  -4 -15    0.03    0.81
   0  -4 -15    1.93    0.65
   0  -4 -16   99.76    5.97
   0  -4 -16   99.92    5.70
   0  -4 -16  101.66    4.92
   0  -4 -16   98.45    5.12
   0  -4 -16  114.62    4.09
   0  -4 -17    6.35    1.68
   0  -4 -17    3.12    1.48
   0  -4 -17    0.16    1.01
   0  -4 -17    4.85    1.59
   0  -4 -18   20.64    2.49
   0  -4 -18   22.61    2.99
   0  -4 -18   23.65    2.82
   0  -4 -18   26.08    3.37
   0  -4 -19   12.06    2.54
   0  -4 -19    8.68    2.03
   0  -4 -19    9.88    1.86
   0  -4 -20   -3.95    1.62
   0  -4 -20    0.05    1.08
   0  -4 -21   17.02    2.93
   0  -4 -21   26.17    3.27
   0  -4 -22   -1.60    1.27
   0  -4 -22    0.73    1.29
   0  -4 -23    3.84    2.07
   0  -4 -24    0.02    1.50
   0  -4 -25   31.64    4.43
   0   5 -22    9.83    2.84
   0   5 -22    6.73    1.91
   0   5 -21    6.62    2.00
   0   5 -21    8.89    2.52
   0   5 -20    0.44    1.13
   0   5 -20   -0.51    1.63
   0   5 -19   -0.28    0.94
   0   5 -19    0.10    1.34
   0   5 -18    0.49    1.11
   0   5 -18    2.47    1.59
   0   5 -17   13.48    2.62
   0   5 -17    9.73    1.99
   0   5 -16    2.08    1.17
   0   5 -16    2.33    1.81
   0   5 -15   10.15    2.09
   0   5 -15    9.69    2.10
   0   5 -14    1.32    1.10
   0   5 -14    1.72    0.96
   0   5 -13   29.76    3.10
   0   5 -13   31.55    3.32
   0   5 -12   87.94    5.23
   0   5 -12   79.31    4.82
   0   5 -11   90.08    5.00
   0   5 -11   85.27    4.84
   0   5 -10    6.57    1.38
   0   5 -10    7.36    1.43
   0   5  -9    1.87    0.73
   0   5  -9    3.84    1.06
   0   5  -8   34.33    2.68
   0   5  -8   33.44    2.73
   0   5  -7   20.87    2.00
   0   5  -7   21.91    2.16
   0   5  -6  137.41    5.10
   0   5  -6  133.50    4.69
   0  -5   5    3.64    0.71
   0   5  -5    4.61    0.89
   0   5  -4   48.33    2.47
   0  -5   4   46.81    2.35
   0  -5   3  189.77    4.68
   0   5  -3  186.84    4.70
   0  -5   2  641.01    8.52
   0  -5   1   79.10    2.97
   0  -5   0    6.18    0.88
   0  -5  -1  151.02    4.04
   0  -5  -1  155.63    1.54
   0  -5  -2   71.92    1.44
   0  -5  -2   65.55    2.67
   0  -5  -3   56.04    2.47
   0  -5  -3   61.42    1.60
   0  -5  -4  298.32    4.06
   0  -5  -4  301.81    5.72
   0  -5  -5  263.96    4.26
   0  -5  -5  254.13    4.63
   0  -5  -5  264.24    4.27
   0  -5  -5  252.43    5.24
   0  -5  -5  264.80    4.31
   0  -5  -6   65.27    2.31
   0  -5  -6   68.71    2.22
   0  -5  -6   66.24    2.48
   0  -5  -6   65.77    2.34
   0  -5  -6   68.19    2.74
   0  -5  -6   64.31    2.73
   0  -5  -7  168.10    4.35
   0  -5  -7  171.26    4.72
   0  -5  -7  170.23    4.00
   0  -5  -7  173.19    4.09
   0  -5  -7  173.01    3.68
   0  -5  -8   47.63    2.34
   0  -5  -8   49.15    2.69
   0  -5  -8   47.07    2.28
   0  -5  -8   48.44    2.36
   0  -5  -8   48.18    2.06
   0  -5  -9  323.81    7.26
   0  -5  -9  313.92    7.85
   0  -5  -9  305.05    5.93
   0  -5  -9  313.12    6.15
   0  -5  -9  317.07    6.36
   0  -5 -10   32.32    1.94
   0  -5 -10   33.71    2.25
   0  -5 -10   31.83    2.66
   0  -5 -10   33.10    2.50
   0  -5 -10   36.76    2.23
   0  -5 -11  155.46    6.09
   0  -5 -11  169.44    5.88
   0  -5 -11  155.90    4.82
   0  -5 -11  149.20    4.95
   0  -5 -11  156.28    4.22
   0  -5 -12    2.11    0.88
   0  -5 -12    1.90    0.81
   0  -5 -12    2.04    0.52
   0  -5 -12    0.06    0.65
   0  -5 -12    1.36    0.79
   0  -5 -13    2.74    0.93
   0  -5 -13    2.07    0.58
   0  -5 -13    0.87    0.67
   0  -5 -13    3.41    1.27
   0  -5 -13    1.86    0.90
   0  -5 -14    3.39    1.04
   0  -5 -14    2.60    0.59
   0  -5 -14    3.77    1.01
   0  -5 -14    2.11    1.09
   0  -5 -14    4.76    1.28
   0  -5 -14    3.04    0.61
   0  -5 -15   21.83    2.31
   0  -5 -15   28.67    2.64
   0  -5 -15   27.57    1.87
   0  -5 -15   26.51    2.86
   0  -5 -15   24.09    2.94
   0  -5 -16    2.82    1.23
   0  -5 -16    2.85    1.64
   0  -5 -16    1.60    1.16
   0  -5 -16    3.60    1.27
   0  -5 -17    1.16    1.16
   0  -5 -17    1.95    1.33
   0  -5 -17    1.67    1.27
   0  -5 -17   -0.39    1.05
   0  -5 -18    4.05    1.56
   0  -5 -18    6.18    1.69
   0  -5 -18    4.38    1.75
   0  -5 -18    5.20    1.49
   0  -5 -19   -0.14    1.04
   0  -5 -19    1.81    1.41
   0  -5 -20    1.41    1.27
   0  -5 -20    1.69    1.44
   0  -5 -20    2.23    1.42
   0  -5 -21   29.78    3.33
   0  -5 -21   26.03    3.54
   0  -5 -21   28.99    3.96
   0  -5 -22    0.43    1.14
   0  -5 -22    0.59    1.65
   0  -5 -23   39.46    4.66
   0  -5 -23   39.13    3.93
   0  -5 -24   -1.94    1.90
   0  -5 -25    1.21    1.29
   0   6 -22    2.04    1.67
   0   6 -22    0.88    1.31
   0   6 -21    5.76    1.93
   0   6 -21    8.78    2.52
   0   6 -20    5.75    2.09
   0   6 -20    4.86    1.83
   0   6 -19    3.42    1.51
   0   6 -19    3.40    1.92
   0   6 -18    0.75    1.14
   0   6 -18   -0.36    1.32
   0   6 -17   35.34    4.17
   0   6 -17   35.91    3.90
   0   6 -16    0.09    1.13
   0   6 -16    2.00    1.37
   0   6 -15   89.03    6.07
   0   6 -15   92.69    5.99
   0   6 -14   41.70    4.03
   0   6 -14   50.52    4.37
   0   6 -13  228.85    8.91
   0   6 -13  241.02    9.09
   0   6 -12  294.94    9.69
   0   6 -12  295.89    9.71
   0   6 -11  474.22   12.03
   0   6 -11  474.64   11.74
   0   6 -10   55.14    3.87
   0   6 -10   54.57    3.96
   0   6  -9   43.54    3.42
   0   6  -9   37.50    3.04
   0   6  -8  325.70    8.51
   0   6  -8  326.38    9.06
   0   6  -7   87.75    4.21
   0   6  -7   86.38    4.57
   0  -6   6  287.91    6.51
   0   6  -6  302.58    8.10
   0   6  -6  291.98    7.30
   0   6  -5  121.97    4.47
   0  -6   5  135.34    4.44
   0   6  -4   63.85    3.05
   0  -6   4   59.46    2.94
   0  -6   3   12.90    1.41
   0   6  -3    9.89    1.19
   0  -6   2   98.80    3.71
   0  -6   1    0.24    0.34
   0  -6   0    2.12    0.67
   0  -6  -1  317.05    6.49
   0  -6  -2   49.20    1.19
   0  -6  -2   48.31    2.54
   0  -6  -3   11.69    1.30
   0  -6  -3   13.74    0.78
   0  -6  -4  571.63    8.70
   0  -6  -4  578.43    5.74
   0  -6  -5  163.95    3.42
   0  -6  -5  166.60    4.72
   0  -6  -5  167.30    4.13
   0  -6  -5  160.84    3.37
   0  -6  -6   12.36    1.17
   0  -6  -6   11.76    1.01
   0  -6  -6   11.69    1.29
   0  -6  -6   11.96    1.02
   0  -6  -6   12.92    1.07
   0  -6  -7   90.92    3.01
   0  -6  -7   92.72    2.82
   0  -6  -7   92.27    3.53
   0  -6  -7   90.31    3.17
   0  -6  -7   89.56    3.49
   0  -6  -7   92.96    3.01
   0  -6  -8    3.75    0.76
   0  -6  -8    4.29    0.85
   0  -6  -8    4.86    1.03
   0  -6  -8    5.08    0.81
   0  -6  -8    4.65    0.68
   0  -6  -9   -1.62    0.49
   0  -6  -9    0.70    0.43
   0  -6  -9   -0.10    0.76
   0  -6  -9    0.06    0.43
   0  -6  -9    0.51    0.54
   0  -6  -9    0.27    0.43
   0  -6 -10   11.84    1.54
   0  -6 -10   11.78    1.33
   0  -6 -10   13.79    1.43
   0  -6 -10   16.50    1.95
   0  -6 -10   12.14    1.40
   0  -6 -11  138.45    4.37
   0  -6 -11  130.79    5.21
   0  -6 -11  130.89    4.48
   0  -6 -11  123.77    4.49
   0  -6 -11  133.72    5.77
   0  -6 -12    1.04    0.61
   0  -6 -12    0.11    0.67
   0  -6 -12    0.62    0.69
   0  -6 -12    0.38    0.40
   0  -6 -12   -0.22    0.85
   0  -6 -13  140.38    5.09
   0  -6 -13  139.78    5.29
   0  -6 -13  142.75    6.47
   0  -6 -13  141.39    6.01
   0  -6 -13  153.73    4.56
   0  -6 -14   68.95    3.92
   0  -6 -14   73.75    4.84
   0  -6 -14   75.28    3.17
   0  -6 -14   70.79    3.82
   0  -6 -14   73.68    4.55
   0  -6 -15    2.74    1.09
   0  -6 -15    4.17    1.34
   0  -6 -15    2.46    1.07
   0  -6 -15    3.22    0.71
   0  -6 -15    6.47    1.53
   0  -6 -16   36.21    3.50
   0  -6 -16   42.96    4.04
   0  -6 -16   42.47    3.21
   0  -6 -16   34.18    3.15
   0  -6 -17  118.26    6.84
   0  -6 -17  116.14    6.34
   0  -6 -17  115.26    5.45
   0  -6 -17  114.22    5.68
   0  -6 -18   56.64    4.01
   0  -6 -18   66.68    5.41
   0  -6 -18   59.38    4.29
   0  -6 -18   64.62    4.94
   0  -6 -19   90.95    6.39
   0  -6 -19   86.33    5.12
   0  -6 -19   87.53    5.96
   0  -6 -20  125.46    7.74
   0  -6 -20  126.86    6.31
   0  -6 -20  109.65    6.89
   0  -6 -21   96.46    7.15
   0  -6 -21   90.47    5.61
   0  -6 -21  101.16    6.74
   0  -6 -22   46.89    4.88
   0  -6 -22   39.22    4.71
   0  -6 -22   50.08    4.39
   0  -6 -23  142.67    8.59
   0  -6 -23  138.66    7.26
   0  -6 -24   36.69    4.63
   0  -6 -24   35.67    3.92
   0  -6 -25    6.82    2.45
   0   7 -21   48.97    5.11
   0   7 -21   47.46    5.41
   0   7 -20   16.19    3.15
   0   7 -20   18.73    3.28
   0   7 -19    8.46    2.29
   0   7 -19    9.43    2.64
   0   7 -18   11.33    2.59
   0   7 -18   15.08    2.88
   0   7 -17    1.30    1.47
   0   7 -17    0.83    1.17
   0   7 -16    5.03    1.80
   0   7 -16    5.68    1.95
   0   7 -15    1.69    1.09
   0   7 -15    1.06    1.00
   0   7 -14    9.57    2.18
   0   7 -14    8.27    1.89
   0   7 -13    3.52    1.57
   0   7 -13    3.65    1.50
   0   7 -12    9.30    1.87
   0   7 -12    9.31    1.99
   0   7 -11   10.16    2.12
   0   7 -11    6.24    1.54
   0   7 -10    1.49    1.18
   0   7 -10    0.30    0.85
   0   7  -9   61.93    4.40
   0   7  -9   62.94    4.14
   0   7  -8    4.20    1.40
   0   7  -8    4.27    1.17
   0   7  -7   19.57    2.16
   0   7  -7   17.44    2.20
   0  -7   6    0.72    0.43
   0   7  -6    0.59    0.63
   0   7  -6    2.05    0.89
   0   7  -5   31.91    2.41
   0  -7   5   30.88    2.36
   0   7  -4    2.09    0.75
   0  -7   4    0.91    0.54
   0   7  -3  100.16    3.97
   0  -7   3  108.01    4.32
   0  -7   2   60.44    3.17
   0  -7   1    1.31    0.64
   0  -7   0   15.01    1.56
   0  -7  -1  179.92    5.33
   0  -7  -2  103.63    1.67
   0  -7  -2  106.38    4.08
   0  -7  -3  223.50    3.10
   0  -7  -3  216.03    5.79
   0  -7  -4   47.70    2.72
   0  -7  -4   48.84    1.68
   0  -7  -5  172.12    3.59
   0  -7  -5  172.28    5.19
   0  -7  -5  171.59    3.51
   0  -7  -6  477.53    6.43
   0  -7  -6  470.91    8.57
   0  -7  -6  475.62    6.42
   0  -7  -6  482.20    6.88
   0  -7  -6  483.64    7.63
   0  -7  -7  801.94   10.00
   0  -7  -7  822.93    9.03
   0  -7  -7  835.75    9.20
   0  -7  -7  822.90   11.35
   0  -7  -7  804.14   12.60
   0  -7  -7  827.04    8.98
   0  -7  -8  222.71    5.01
   0  -7  -8  225.12    6.86
   0  -7  -8  216.86    5.02
   0  -7  -8  222.59    5.93
   0  -7  -8  218.38    5.35
   0  -7  -8  235.68    4.85
   0  -7  -9  945.33   11.17
   0  -7  -9  948.55   12.39
   0  -7  -9  954.53   12.91
   0  -7  -9  953.90   14.58
   0  -7  -9  964.18   10.12
   0  -7  -9  961.32   11.00
   0  -7 -10  112.15    5.23
   0  -7 -10  109.11    4.61
   0  -7 -10  112.61    4.27
   0  -7 -10  113.72    4.12
   0  -7 -10  117.68    4.06
   0  -7 -10  115.82    3.61
   0  -7 -11  488.16    8.86
   0  -7 -11  480.60   10.06
   0  -7 -11  492.47   11.41
   0  -7 -11  468.44    8.77
   0  -7 -11  491.11    8.67
   0  -7 -12  264.91    8.67
   0  -7 -12  254.51    6.43
   0  -7 -12  262.92    7.81
   0  -7 -12  254.61    6.81
   0  -7 -12  253.91    6.56
   0  -7 -13   61.08    3.40
   0  -7 -13   57.57    3.45
   0  -7 -13   63.25    3.22
   0  -7 -13   60.70    3.98
   0  -7 -13   55.62    4.20
   0  -7 -14   11.77    1.44
   0  -7 -14   13.24    2.06
   0  -7 -14   12.80    2.17
   0  -7 -14   11.92    1.76
   0  -7 -14   11.32    1.69
   0  -7 -15   20.96    1.87
   0  -7 -15   18.80    2.28
   0  -7 -15   17.00    2.05
   0  -7 -15   20.82    2.80
   0  -7 -15   18.59    2.38
   0  -7 -16   82.03    3.53
   0  -7 -16   75.91    4.49
   0  -7 -16   71.53    4.87
   0  -7 -16   74.51    4.27
   0  -7 -16   76.55    5.36
   0  -7 -17   -2.01    1.19
   0  -7 -17    0.39    1.00
   0  -7 -17   -0.18    1.27
   0  -7 -17    0.01    0.97
   0  -7 -18    0.97    1.35
   0  -7 -18    1.60    1.30
   0  -7 -18    0.75    1.19
   0  -7 -18    1.48    1.54
   0  -7 -19    7.33    1.78
   0  -7 -19    5.50    1.70
   0  -7 -19    9.49    2.16
   0  -7 -20    1.21    1.56
   0  -7 -20    1.22    1.41
   0  -7 -20    0.46    1.35
   0  -7 -21    5.58    2.02
   0  -7 -21    5.84    1.86
   0  -7 -21    3.80    2.01
   0  -7 -22   -1.08    1.37
   0  -7 -22    0.60    1.36
   0  -7 -22   -0.40    1.48
   0  -7 -23    1.93    1.62
   0  -7 -23    1.36    1.42
   0  -7 -23    2.45    1.70
   0  -7 -24    3.27    1.72
   0  -7 -24    3.97    1.66
   0  -7 -25   -0.30    1.24
   0   8 -20   -0.19    1.17
   0   8 -20    5.15    1.77
   0   8 -19    3.66    1.89
   0   8 -19    5.00    1.91
   0   8 -18   10.16    2.41
   0   8 -18    9.08    2.34
   0   8 -17    2.22    1.71
   0   8 -17    2.68    1.52
   0   8 -16    3.06    1.42
   0   8 -16    1.38    1.32
   0   8 -15   -0.26    1.40
   0   8 -15   -0.68    1.16
   0   8 -14    2.20    1.43
   0   8 -14    1.60    1.23
   0   8 -13    3.20    1.60
   0   8 -13    1.31    1.11
   0   8 -12    1.93    1.24
   0   8 -12    3.24    1.62
   0   8 -11   29.27    3.42
   0   8 -11   29.70    3.21
   0   8 -10    2.47    1.28
   0   8 -10    2.30    1.06
   0   8  -9    3.50    1.18
   0   8  -9    5.37    1.59
   0   8  -8   30.82    3.23
   0   8  -8   39.25    3.23
   0   8  -7   31.68    2.79
   0   8  -7   28.00    2.95
   0   8  -6   39.09    2.95
   0   8  -6   35.15    3.20
   0  -8   6   38.77    2.87
   0  -8   5   29.00    2.45
   0   8  -5   24.30    2.23
   0   8  -4   19.54    1.92
   0  -8   4   16.45    1.84
   0  -8   3   23.19    2.22
   0   8  -3   25.17    2.12
   0  -8   2  266.00    7.15
   0  -8   1  314.72    7.70
   0  -8   0  419.66    8.84
   0  -8  -1  709.83   11.42
   0  -8  -2  317.15    7.61
   0  -8  -3    1.09    0.24
   0  -8  -3    0.16    0.56
   0  -8  -4   10.38    1.45
   0  -8  -4   10.06    0.77
   0  -8  -5   52.44    2.04
   0  -8  -5   55.14    2.00
   0  -8  -5   53.22    3.10
   0  -8  -6    1.20    0.60
   0  -8  -6    2.06    0.49
   0  -8  -6    2.97    0.71
   0  -8  -6    1.88    0.54
   0  -8  -7   25.41    1.72
   0  -8  -7   24.76    1.94
   0  -8  -7   25.36    1.63
   0  -8  -7   25.50    1.64
   0  -8  -7   27.51    2.25
   0  -8  -8    9.06    1.04
   0  -8  -8    8.50    1.38
   0  -8  -8   10.59    1.31
   0  -8  -8    8.14    1.02
   0  -8  -8    7.00    1.43
   0  -8  -8   10.56    1.17
   0  -8  -9   95.89    3.33
   0  -8  -9   91.07    3.73
   0  -8  -9   89.36    3.47
   0  -8  -9   93.40    3.49
   0  -8  -9   89.68    4.70
   0  -8  -9   89.78    4.08
   0  -8 -10   93.82    4.20
   0  -8 -10   87.64    4.81
   0  -8 -10   96.19    3.84
   0  -8 -10   96.09    3.71
   0  -8 -10  103.61    3.52
   0  -8 -11   11.70    1.44
   0  -8 -11   10.74    1.85
   0  -8 -11    7.42    1.31
   0  -8 -11    9.71    1.37
   0  -8 -11   11.34    1.20
   0  -8 -11   11.14    1.54
   0  -8 -12    0.67    0.88
   0  -8 -12    1.00    0.69
   0  -8 -12    0.20    0.94
   0  -8 -12    1.67    0.86
   0  -8 -12    0.27    0.75
   0  -8 -13    1.28    0.82
   0  -8 -13    1.05    0.90
   0  -8 -13    2.52    1.54
   0  -8 -13    0.76    0.84
   0  -8 -13    0.84    0.63
   0  -8 -14    2.14    0.96
   0  -8 -14    1.52    0.84
   0  -8 -14    3.16    1.16
   0  -8 -14    3.05    1.37
   0  -8 -14    1.86    0.70
   0  -8 -15    6.12    1.52
   0  -8 -15    5.13    1.33
   0  -8 -15    3.51    0.92
   0  -8 -15    4.64    1.27
   0  -8 -15    2.02    1.41
   0  -8 -16    3.63    1.37
   0  -8 -16    4.95    1.71
   0  -8 -16    3.09    1.24
   0  -8 -16    2.87    1.18
   0  -8 -16    5.11    1.10
   0  -8 -17    7.86    2.13
   0  -8 -17    6.41    1.80
   0  -8 -17    6.39    1.70
   0  -8 -17    6.28    1.56
   0  -8 -18    2.02    1.33
   0  -8 -18    0.61    1.14
   0  -8 -18   -0.26    1.21
   0  -8 -18    2.22    1.31
   0  -8 -19   10.49    2.48
   0  -8 -19    8.16    2.08
   0  -8 -19    8.12    1.87
   0  -8 -20    3.35    1.42
   0  -8 -20    0.74    1.26
   0  -8 -20    4.74    1.99
   0  -8 -21    4.08    1.36
   0  -8 -21    4.76    2.20
   0  -8 -21    4.13    1.69
   0  -8 -22    0.84    1.28
   0  -8 -22    1.35    1.56
   0  -8 -22   -0.86    1.21
   0  -8 -23   -0.48    1.53
   0  -8 -23    0.43    1.33
   0  -8 -23    0.72    1.40
   0  -8 -24    0.71    1.55
   0  -8 -24    1.37    1.76
   0  -8 -24   -1.51    1.46
   0  -8 -25   -1.03    1.53
   0   9 -19    4.44    1.94
   0   9 -19    1.62    1.54
   0   9 -18    9.16    2.49
   0   9 -18    7.95    2.51
   0   9 -17    8.79    2.44
   0   9 -17    7.15    2.29
   0   9 -16   92.36    6.94
   0   9 -16   96.98    6.93
   0   9 -15   46.54    4.73
   0   9 -15   43.95    4.91
   0   9 -14   25.82    3.52
   0   9 -14   27.21    3.73
   0   9 -13   79.27    5.68
   0   9 -13   78.11    5.98
   0   9 -12   67.15    5.45
   0   9 -12   66.61    5.02
   0   9 -11  105.77    6.55
   0   9 -11  108.14    6.19
   0   9 -10  103.15    6.32
   0   9 -10  104.16    5.87
   0   9  -9  190.46    7.60
   0   9  -9  174.33    8.09
   0   9  -8   11.46    1.88
   0   9  -8    9.59    1.89
   0   9  -7   84.50    5.33
   0   9  -7   87.92    4.80
   0  -9   6    0.60    0.66
   0   9  -6   -0.52    1.17
   0   9  -6    1.35    0.85
   0   9  -5    1.49    0.71
   0  -9   5    1.57    0.71
   0   9  -4   65.66    3.67
   0  -9   4   63.83    3.89
   0   9  -3  173.52    5.84
   0  -9   3  166.52    6.18
   0  -9   2   52.97    3.46
   0  -9   1  226.90    7.09
   0  -9   0  128.29    5.29
   0  -9  -1  199.75    6.52
   0  -9  -2   -0.06    0.53
   0  -9  -3    9.95    1.51
   0  -9  -4  249.97    3.66
   0  -9  -4  247.21    7.18
   0  -9  -4  254.93    4.18
   0  -9  -5    5.13    0.64
   0  -9  -5    4.98    0.69
   0  -9  -5    5.33    1.20
   0  -9  -6   20.05    2.14
   0  -9  -6   22.83    1.43
   0  -9  -6   22.13    1.45
   0  -9  -7   45.47    3.12
   0  -9  -7   47.40    2.24
   0  -9  -7   39.46    2.07
   0  -9  -7   47.10    2.47
   0  -9  -8   49.09    2.48
   0  -9  -8   48.46    3.27
   0  -9  -8   50.21    2.90
   0  -9  -8   46.74    2.37
   0  -9  -8   46.89    2.38
   0  -9  -9  244.63    5.72
   0  -9  -9  246.95    7.22
   0  -9  -9  259.63    5.68
   0  -9  -9  253.24    5.74
   0  -9  -9  235.26    7.93
   0  -9  -9  245.09    6.41
   0  -9 -10   73.65    3.58
   0  -9 -10   82.02    4.24
   0  -9 -10   84.02    4.88
   0  -9 -10   79.40    3.43
   0  -9 -10   72.33    3.37
   0  -9 -10   82.59    3.27
   0  -9 -11   97.85    4.61
   0  -9 -11  100.25    5.51
   0  -9 -11   96.97    3.95
   0  -9 -11  101.48    3.65
   0  -9 -11   95.79    4.02
   0  -9 -12    1.84    0.75
   0  -9 -12    0.83    0.94
   0  -9 -12    0.96    0.74
   0  -9 -12    1.64    0.60
   0  -9 -12    2.15    0.88
   0  -9 -13   78.54    4.59
   0  -9 -13   75.89    3.86
   0  -9 -13   76.21    3.96
   0  -9 -13   78.82    4.15
   0  -9 -13   81.77    5.39
   0  -9 -14    9.99    1.58
   0  -9 -14   10.28    1.57
   0  -9 -14    9.66    1.78
   0  -9 -14   10.98    2.24
   0  -9 -14   11.82    1.69
   0  -9 -15   28.77    2.63
   0  -9 -15   33.32    2.74
   0  -9 -15   29.15    2.70
   0  -9 -15   29.31    3.46
   0  -9 -15   31.55    3.19
   0  -9 -16  136.43    5.75
   0  -9 -16  130.25    5.82
   0  -9 -16  147.02    7.00
   0  -9 -16  140.57    7.63
   0  -9 -16  140.81    5.47
   0  -9 -17   57.23    3.89
   0  -9 -17   62.66    4.79
   0  -9 -17   54.89    3.98
   0  -9 -17   53.99    4.98
   0  -9 -18   81.68    4.83
   0  -9 -18   83.26    6.32
   0  -9 -18   86.57    5.78
   0  -9 -19   57.52    4.87
   0  -9 -19   53.23    5.19
   0  -9 -19   61.08    4.30
   0  -9 -20   23.10    2.88
   0  -9 -20   22.49    3.20
   0  -9 -20   21.16    3.46
   0  -9 -21   19.06    3.15
   0  -9 -21   15.00    2.97
   0  -9 -21   12.92    2.21
   0  -9 -22   49.66    4.97
   0  -9 -22   43.03    5.04
   0  -9 -22   47.96    4.25
   0  -9 -23   30.03    4.05
   0  -9 -23   40.96    4.08
   0  -9 -23   33.15    4.55
   0  -9 -24   11.09    2.84
   0  -9 -24   11.51    2.40
   0  -9 -24   11.34    2.74
   0  -9 -25   22.74    3.72
   0  -9 -25   15.93    3.51
   0  -9 -25   19.35    2.99
   0  10 -18   -1.31    1.68
   0  10 -18   -0.99    1.56
   0  10 -17    5.88    2.13
   0  10 -17    3.28    1.66
   0  10 -16    2.98    1.51
   0  10 -16    1.17    1.44
   0  10 -15    8.44    2.19
   0  10 -15   10.73    2.89
   0  10 -14    1.81    1.83
   0  10 -14    1.70    1.25
   0  10 -13   44.08    4.46
   0  10 -13   40.66    4.63
   0  10 -12   24.28    3.24
   0  10 -12   25.39    3.64
   0  10 -11    8.08    1.86
   0  10 -11    5.90    1.81
   0  10 -10    2.78    1.76
   0  10 -10    0.44    0.82
   0  10  -9   50.13    4.63
   0  10  -9   48.82    4.02
   0  10  -8    9.76    2.16
   0  10  -8    9.09    1.75
   0  10  -7   39.47    3.39
   0  10  -7   40.33    3.94
   0  10  -6    1.54    1.00
   0  10  -6    1.66    0.95
   0  10  -5   98.16    4.86
   0 -10   5  100.73    5.24
   0  10  -4    6.59    1.29
   0 -10   4    5.81    1.47
   0 -10   3   65.49    4.18
   0  10  -3   62.16    3.66
   0 -10   2   37.84    3.14
   0  10  -2   37.90    2.92
   0 -10   1  301.74    8.65
   0 -10   0   74.42    4.33
   0 -10  -1  222.93    7.34
   0 -10  -2  424.31   10.11
   0 -10  -3  241.00    3.74
   0 -10  -3  236.83    7.49
   0 -10  -4  146.60    3.19
   0 -10  -4  148.09    5.94
   0 -10  -5    0.83    0.35
   0 -10  -5    0.68    0.90
   0 -10  -6  124.29    3.24
   0 -10  -6  119.98    5.33
   0 -10  -6  116.96    3.33
   0 -10  -7   17.45    1.36
   0 -10  -7   18.04    1.41
   0 -10  -7   14.66    1.97
   0 -10  -7   17.85    1.88
   0 -10  -7   19.52    1.73
   0 -10  -8  169.52    4.49
   0 -10  -8  171.53    6.39
   0 -10  -8  174.21    4.59
   0 -10  -8  183.93    5.06
   0 -10  -8  169.84    5.60
   0 -10  -9   56.18    2.78
   0 -10  -9   50.10    3.86
   0 -10  -9   54.58    3.23
   0 -10  -9   55.94    2.76
   0 -10  -9   50.52    2.63
   0 -10  -9   52.10    3.52
   0 -10 -10   74.77    3.20
   0 -10 -10   73.17    4.22
   0 -10 -10   70.61    3.28
   0 -10 -10   71.56    4.71
   0 -10 -10   67.99    3.19
   0 -10 -10   66.54    3.59
   0 -10 -11   12.03    1.52
   0 -10 -11   11.17    2.02
   0 -10 -11   10.07    1.69
   0 -10 -11   10.55    1.39
   0 -10 -12   30.14    2.31
   0 -10 -12   27.15    3.15
   0 -10 -12   30.78    2.11
   0 -10 -12   28.10    2.68
   0 -10 -12   29.82    2.42
   0 -10 -13  101.65    6.04
   0 -10 -13  107.63    5.13
   0 -10 -13   99.97    4.54
   0 -10 -13  100.49    4.44
   0 -10 -14   57.13    3.53
   0 -10 -14   50.67    4.48
   0 -10 -14   53.53    3.48
   0 -10 -14   58.04    3.78
   0 -10 -15   50.14    3.54
   0 -10 -15   49.20    4.54
   0 -10 -15   53.29    3.62
   0 -10 -15   45.77    3.27
   0 -10 -16   10.27    1.75
   0 -10 -16   10.90    1.80
   0 -10 -16   12.90    1.92
   0 -10 -16    7.50    1.90
   0 -10 -17    0.66    1.25
   0 -10 -17    2.88    1.46
   0 -10 -17   -0.05    1.35
   0 -10 -17    0.98    0.74
   0 -10 -18    4.30    1.70
   0 -10 -18    5.51    1.68
   0 -10 -18    5.60    1.55
   0 -10 -19   10.47    2.19
   0 -10 -19    9.54    2.40
   0 -10 -19    9.61    1.97
   0 -10 -20   25.11    3.00
   0 -10 -20   22.40    3.22
   0 -10 -20   24.32    3.70
   0 -10 -21   28.68    3.60
   0 -10 -21   24.41    3.88
   0 -10 -21   28.71    3.23
   0 -10 -22   28.51    3.40
   0 -10 -22   32.52    4.41
   0 -10 -22   25.64    3.56
   0 -10 -23   17.57    3.67
   0 -10 -23   16.43    2.82
   0 -10 -23   17.17    3.09
   0 -10 -24    3.30    2.07
   0 -10 -24    1.26    1.62
   0 -10 -24    2.74    1.49
   0  11 -17    1.22    1.24
   0  11 -17   -0.71    1.48
   0  11 -16    5.47    1.75
   0  11 -16    5.02    1.93
   0  11 -15   45.49    4.82
   0  11 -15   49.98    5.47
   0  11 -14   65.00    5.57
   0  11 -14   65.78    6.16
   0  11 -13   10.05    2.47
   0  11 -13   13.72    2.63
   0  11 -12   27.90    3.95
   0  11 -12   29.16    3.63
   0  11 -11    3.06    1.27
   0  11 -11    1.75    1.59
   0  11 -10   10.94    2.60
   0  11 -10   10.86    2.09
   0  11  -9   46.20    4.73
   0  11  -9   63.22    4.75
   0  11  -8   40.12    3.70
   0  11  -8   39.80    4.12
   0  11  -7   21.82    3.11
   0  11  -7   21.61    2.61
   0  11  -6   32.27    3.00
   0  11  -6   30.83    3.48
   0  11  -5   36.35    3.74
   0  11  -5   31.51    2.91
   0 -11   5   34.31    3.30
   0  11  -4    9.14    1.54
   0 -11   4    7.73    1.73
   0 -11   3   20.33    2.54
   0  11  -3   21.28    2.26
   0 -11   2    5.15    1.43
   0  11  -2    3.42    1.02
   0 -11   1   81.19    4.86
   0 -11   0   74.50    4.64
   0 -11  -1   19.72    2.41
   0 -11  -2    4.64    1.38
   0 -11  -2    5.23    0.51
   0 -11  -3   97.62    2.33
   0 -11  -3  103.90    5.33
   0 -11  -4   25.81    1.34
   0 -11  -4   27.62    2.75
   0 -11  -5    5.32    0.71
   0 -11  -5    4.41    1.37
   0 -11  -6    1.08    0.43
   0 -11  -6    0.07    0.76
   0 -11  -7    4.92    1.17
   0 -11  -7    4.03    0.72
   0 -11  -7    6.47    1.48
   0 -11  -8   45.24    3.08
   0 -11  -8   47.15    2.43
   0 -11  -8   43.69    3.49
   0 -11  -8   46.27    2.72
   0 -11  -9   53.75    4.18
   0 -11  -9   59.78    4.04
   0 -11  -9   61.47    3.58
   0 -11  -9   63.35    2.92
   0 -11  -9   57.85    2.84
   0 -11 -10    7.51    1.10
   0 -11 -10    9.82    1.61
   0 -11 -10   10.98    1.31
   0 -11 -10    9.26    1.26
   0 -11 -10    9.73    1.96
   0 -11 -10   10.71    1.85
   0 -11 -11  126.75    6.66
   0 -11 -11  121.58    5.77
   0 -11 -11  128.46    4.65
   0 -11 -11  132.98    4.47
   0 -11 -11  124.82    4.53
   0 -11 -11  126.39    5.19
   0 -11 -12   47.34    4.21
   0 -11 -12   43.22    2.83
   0 -11 -12   43.08    2.85
   0 -11 -12   47.19    3.62
   0 -11 -12   51.63    2.79
   0 -11 -13    0.62    0.68
   0 -11 -13    1.46    0.79
   0 -11 -13    1.04    1.12
   0 -11 -13    0.70    0.77
   0 -11 -14    5.91    1.26
   0 -11 -14    4.89    1.34
   0 -11 -14    5.37    1.38
   0 -11 -14    6.33    1.97
   0 -11 -15    3.95    1.19
   0 -11 -15    3.57    1.45
   0 -11 -15    2.73    1.07
   0 -11 -16   44.37    3.50
   0 -11 -16   37.90    4.32
   0 -11 -16   42.82    3.29
   0 -11 -17   14.33    2.64
   0 -11 -17   18.99    2.35
   0 -11 -17   17.37    2.29
   0 -11 -18    4.29    1.54
   0 -11 -18    2.13    1.60
   0 -11 -19   20.22    3.40
   0 -11 -19   21.20    2.70
   0 -11 -20   22.43    2.90
   0 -11 -20   22.09    3.68
   0 -11 -21   38.03    4.98
   0 -11 -21   35.96    3.63
   0 -11 -22    4.63    2.18
   0 -11 -22    2.74    1.47
   0 -11 -23   15.12    3.40
   0 -11 -23   16.19    2.77
   0 -11 -24    2.92    1.47
   0 -11 -24    4.98    2.17
   0  12 -16    9.65    2.44
   0  12 -16    8.28    2.42
   0  12 -15    4.88    2.00
   0  12 -15    0.82    1.20
   0  12 -14   25.81    4.03
   0  12 -14   27.64    3.90
   0  12 -13    3.19    2.03
   0  12 -13    2.64    1.34
   0  12 -12   15.84    2.70
   0  12 -12   14.64    3.10
   0  12 -11    3.87    1.33
   0  12 -11    6.95    2.24
   0  12 -10    7.71    2.28
   0  12 -10   10.44    2.17
   0  12  -9   15.82    2.58
   0  12  -9   17.75    3.22
   0  12  -8    0.04    1.54
   0  12  -8    0.54    0.91
   0  12  -7   15.46    2.61
   0  12  -7   12.75    2.16
   0  12  -6    0.67    1.21
   0  12  -6   -0.16    0.67
   0  12  -5    1.93    1.54
   0  12  -5   -1.63    0.89
   0  12  -4   18.18    2.25
   0 -12   4   13.17    2.37
   0 -12   3   -0.79    0.84
   0  12  -3    2.07    0.92
   0 -12   2   68.32    4.83
   0  12  -2   75.25    4.33
   0 -12   1    1.77    1.22
   0 -12   0    1.14    1.00
   0 -12  -1    0.96    1.16
   0 -12  -2    1.81    1.10
   0 -12  -3   14.08    2.19
   0 -12  -4    3.45    1.33
   0 -12  -5   49.35    1.96
   0 -12  -5   45.77    3.79
   0 -12  -6  147.67    6.67
   0 -12  -6  156.27    3.79
   0 -12  -7   26.33    2.58
   0 -12  -7   26.93    2.96
   0 -12  -7   26.27    1.70
   0 -12  -8   78.00    3.09
   0 -12  -8   81.47    4.34
   0 -12  -8   84.26    3.83
   0 -12  -8   85.26    5.05
   0 -12  -9  141.33    5.75
   0 -12  -9  148.63    4.98
   0 -12  -9  131.39    4.23
   0 -12  -9  136.51    6.37
   0 -12 -10  236.40    8.41
   0 -12 -10  238.93    7.44
   0 -12 -10  233.07    5.92
   0 -12 -10  238.89    9.22
   0 -12 -10  260.21    6.47
   0 -12 -11  189.70    5.51
   0 -12 -11  184.88    6.62
   0 -12 -11  174.82    5.39
   0 -12 -11  185.23    7.46
   0 -12 -11  179.90    8.25
   0 -12 -12   88.38    5.86
   0 -12 -12   90.62    5.26
   0 -12 -12   91.72    4.12
   0 -12 -13   67.96    4.58
   0 -12 -13   62.67    3.56
   0 -12 -14   43.06    4.31
   0 -12 -14   46.90    3.23
   0 -12 -14   47.90    3.87
   0 -12 -15   77.89    4.26
   0 -12 -15   80.23    6.08
   0 -12 -15   80.83    5.02
   0 -12 -16   24.41    3.56
   0 -12 -16   23.67    2.46
   0 -12 -16   23.76    2.77
   0 -12 -17   20.16    3.31
   0 -12 -17   21.14    2.57
   0 -12 -17   23.45    2.58
   0 -12 -18    2.15    1.08
   0 -12 -18    5.61    1.77
   0 -12 -19   -1.28    1.57
   0 -12 -19    0.33    1.03
   0 -12 -20    1.05    1.37
   0 -12 -20    1.53    1.18
   0 -12 -21   -1.90    1.68
   0 -12 -21   -0.52    1.38
   0 -12 -22   -1.09    1.48
   0 -12 -22    1.80    1.62
   0 -12 -23    4.31    1.51
   0 -12 -23    6.16    2.61
   0  13 -15    2.98    1.66
   0  13 -15   -1.27    1.84
   0  13 -14    2.61    1.49
   0  13 -14    6.77    2.67
   0  13 -13    4.13    1.76
   0  13 -13   -0.57    1.59
   0  13 -12    1.02    1.14
   0  13 -12    1.14    1.49
   0  13 -11   11.27    2.86
   0  13 -11    7.41    2.09
   0  13 -10    1.18    1.05
   0  13 -10    2.72    1.66
   0  13  -9    1.16    0.90
   0  13  -9    1.20    1.37
   0  13  -8   34.88    4.30
   0  13  -8   30.70    3.39
   0  13  -7    7.54    1.65
   0  13  -7    7.71    2.16
   0  13  -6   75.94    5.02
   0  13  -6   80.59    6.18
   0  13  -5   65.33    5.48
   0  13  -5   64.29    4.46
   0  13  -4  149.68    8.05
   0  13  -4  147.52    6.52
   0 -13   4  153.60    7.66
   0  13  -3  140.21    6.20
   0 -13   3  144.16    7.36
   0  13  -2  210.42    7.47
   0 -13   2  209.28    8.78
   0 -13   1  175.71    7.91
   0  13  -1  172.00    6.71
   0 -13   0  105.64    6.10
   0 -13  -1  186.96    8.02
   0 -13  -2   17.13    2.65
   0 -13  -3   53.74    4.38
   0 -13  -4   40.23    3.78
   0 -13  -5  110.35    6.08
   0 -13  -6    0.40    1.03
   0 -13  -7    1.24    0.92
   0 -13  -7    0.25    0.89
   0 -13  -8    3.89    1.02
   0 -13  -8    4.38    0.82
   0 -13  -8    5.59    1.38
   0 -13  -8    5.72    1.40
   0 -13  -9    0.86    0.67
   0 -13  -9   -0.57    0.49
   0 -13  -9    0.33    0.91
   0 -13  -9   -0.06    0.82
   0 -13 -10   23.98    2.60
   0 -13 -10   25.51    2.00
   0 -13 -10   23.05    3.09
   0 -13 -10   26.80    3.10
   0 -13 -11    1.96    1.21
   0 -13 -11    2.75    0.85
   0 -13 -11    1.11    0.86
   0 -13 -11    2.37    1.12
   0 -13 -12    1.65    1.03
   0 -13 -12    1.02    0.98
   0 -13 -12    0.63    1.22
   0 -13 -12    1.33    0.87
   0 -13 -13   32.51    2.60
   0 -13 -13   29.35    3.67
   0 -13 -13   30.75    3.38
   0 -13 -14    1.68    1.35
   0 -13 -14    0.94    0.91
   0 -13 -14    1.34    1.17
   0 -13 -15   12.32    1.82
   0 -13 -15   12.83    2.25
   0 -13 -15    9.35    2.59
   0 -13 -16    0.11    0.81
   0 -13 -16    0.53    1.00
   0 -13 -16   -0.54    1.32
   0 -13 -17    4.48    2.22
   0 -13 -17    7.47    1.58
   0 -13 -17    2.04    1.26
   0 -13 -18    2.26    1.21
   0 -13 -18    1.09    0.99
   0 -13 -18    1.41    1.13
   0 -13 -19    1.45    1.38
   0 -13 -19    4.30    1.46
   0 -13 -20    6.82    1.83
   0 -13 -20    4.76    1.98
   0 -13 -21    0.54    1.88
   0 -13 -21    0.17    1.15
   0 -13 -22    2.51    1.47
   0 -13 -22    7.47    1.89
   0 -13 -23   -0.35    1.21
   0 -13 -23    2.32    1.98
   0  14 -13   60.98    6.44
   0  14 -12   24.79    4.20
   0  14 -11   29.76    3.75
   0  14 -11   38.27    5.06
   0  14 -10   38.79    4.08
   0  14 -10   36.01    4.75
   0  14  -9    3.05    1.83
   0  14  -9    2.44    1.39
   0  14  -8    0.31    0.78
   0  14  -8   -0.32    1.23
   0  14  -7    0.96    1.27
   0  14  -7    2.26    1.29
   0  14  -6   14.30    2.58
   0  14  -6   19.16    2.67
   0  14  -5   -1.09    1.81
   0  14  -5   -0.33    0.72
   0  14  -4    4.48    1.45
   0  14  -4    4.14    1.49
   0  14  -3    6.53    1.44
   0 -14   3    4.03    1.47
   0  14  -3    9.55    2.34
   0 -14   2   -0.28    0.99
   0  14  -2    0.61    0.86
   0  14  -1    0.55    0.68
   0 -14   1    2.18    1.34
   0  14   0    7.94    1.54
   0 -14   0   10.85    2.29
   0 -14  -1    1.94    1.35
   0 -14  -2   12.19    2.27
   0 -14  -3   -0.88    1.13
   0 -14  -4   56.28    4.69
   0 -14  -5   34.02    3.73
   0 -14  -6   20.28    2.95
   0 -14  -7    4.02    1.69
   0 -14  -7    4.73    1.43
   0 -14  -8    1.50    1.37
   0 -14  -8    0.21    0.63
   0 -14  -8    0.92    0.84
   0 -14  -9    2.57    1.27
   0 -14  -9    1.25    0.77
   0 -14 -10   20.88    2.90
   0 -14 -10   15.06    2.17
   0 -14 -10   20.06    3.19
   0 -14 -11   -1.19    1.05
   0 -14 -11    1.61    0.76
   0 -14 -11    1.40    1.49
   0 -14 -11    0.14    1.13
   0 -14 -12   -0.06    0.57
   0 -14 -12   -0.11    1.02
   0 -14 -12   -0.19    1.39
   0 -14 -12    0.32    1.36
   0 -14 -13    0.44    1.34
   0 -14 -13   -0.30    0.66
   0 -14 -13    0.87    1.30
   0 -14 -14    3.88    1.60
   0 -14 -14    5.43    1.89
   0 -14 -14    5.30    1.18
   0 -14 -15   12.10    2.85
   0 -14 -15   13.03    2.34
   0 -14 -15   13.92    1.95
   0 -14 -16    8.01    1.96
   0 -14 -16    9.78    1.66
   0 -14 -16   11.78    2.93
   0 -14 -17    4.43    1.71
   0 -14 -17    4.08    1.25
   0 -14 -17    5.16    1.70
   0 -14 -18   40.66    4.96
   0 -14 -18   43.26    4.10
   0 -14 -18   43.14    3.63
   0 -14 -19    6.14    2.34
   0 -14 -19   14.65    2.27
   0 -14 -20   33.97    3.45
   0 -14 -20   35.93    4.80
   0 -14 -21   23.10    2.96
   0 -14 -21   27.76    4.39
   0 -14 -22   45.42    4.16
   0 -14 -22   42.35    5.28
   0  15 -12   18.07    3.65
   0  15 -11    5.33    2.48
   0  15 -10    4.54    1.81
   0  15  -9   10.48    2.87
   0  15  -8   -0.19    1.59
   0  15  -7   -2.32    1.85
   0  15  -6    1.23    1.43
   0  15  -5   -1.02    1.46
   0  15  -4   10.68    2.52
   0  15  -3    0.69    1.46
   0  15  -2    2.91    1.39
   0 -15   2    2.47    1.48
   0 -15   1    0.81    1.12
   0  15  -1    2.79    1.02
   0  15   0    9.71    1.74
   0 -15   0   14.45    2.68
   0 -15  -1    5.32    1.83
   0 -15  -2    6.67    1.82
   0 -15  -3    5.73    2.05
   0 -15  -4   78.67    5.71
   0 -15  -5   62.15    5.06
   0 -15  -6   39.75    4.11
   0 -15  -7  148.22    6.73
   0 -15  -7  148.12    7.72
   0 -15  -8  114.37    6.83
   0 -15  -8  124.66    6.14
   0 -15  -9   63.12    4.38
   0 -15  -9   61.61    5.10
   0 -15 -10  106.64    6.96
   0 -15 -10  111.97    6.76
   0 -15 -10  109.37    5.77
   0 -15 -11  128.89    6.30
   0 -15 -11  123.55    7.56
   0 -15 -11  133.44    7.42
   0 -15 -12   50.26    4.99
   0 -15 -12   50.84    4.65
   0 -15 -12   49.13    3.93
   0 -15 -13   31.50    4.05
   0 -15 -13   31.35    3.70
   0 -15 -14    1.62    1.65
   0 -15 -14   -0.16    1.02
   0 -15 -15   10.24    2.30
   0 -15 -15    9.33    2.58
   0 -15 -16    9.36    2.74
   0 -15 -16   11.84    1.77
   0 -15 -16   11.80    2.60
   0 -15 -17    1.64    1.06
   0 -15 -17    0.87    0.81
   0 -15 -17    1.93    1.93
   0 -15 -18    1.87    1.54
   0 -15 -18   -0.37    0.96
   0 -15 -18    2.01    1.10
   0 -15 -19    6.94    2.46
   0 -15 -19    4.36    1.47
   0 -15 -20   11.91    2.17
   0 -15 -20   15.11    3.23
   0 -15 -21    4.14    1.97
   0 -15 -21    4.55    1.59
   0  16 -10   10.40    2.99
   0  16  -9   29.91    4.41
   0  16  -8    9.31    2.67
   0  16  -7   21.62    3.75
   0  16  -6   30.15    4.34
   0  16  -5   74.15    6.44
   0  16  -4   59.88    5.76
   0  16  -3   65.97    5.93
   0  16  -2   55.05    5.28
   0  16  -1   19.80    3.30
   0 -16   1   22.07    3.59
   0 -16   0  100.32    6.91
   0  16   0  104.63    6.98
   0 -16  -1   52.71    5.03
   0 -16  -2   31.62    3.98
   0 -16  -3    6.54    2.03
   0 -16  -4    1.88    1.64
   0 -16  -5   13.09    2.71
   0 -16  -6   23.94    3.12
   0 -16  -6   18.82    3.03
   0 -16  -7   15.96    2.52
   0 -16  -7   12.90    2.41
   0 -16  -8   32.68    3.94
   0 -16  -8   34.05    3.50
   0 -16  -9   12.82    2.70
   0 -16  -9   12.16    2.20
   0 -16 -10   10.48    2.46
   0 -16 -10    6.56    2.04
   0 -16 -10   11.37    2.13
   0 -16 -11    3.87    1.58
   0 -16 -11    1.31    1.23
   0 -16 -11    4.73    1.99
   0 -16 -12    1.21    1.63
   0 -16 -12    4.19    1.60
   0 -16 -12    2.62    1.30
   0 -16 -13    0.05    1.57
   0 -16 -13    1.25    1.09
   0 -16 -14    1.76    1.35
   0 -16 -14    3.58    2.04
   0 -16 -15   -0.73    1.45
   0 -16 -15    3.15    1.79
   0 -16 -16    2.63    1.93
   0 -16 -16   -0.94    1.16
   0 -16 -17   -0.34    1.25
   0 -16 -17   -1.06    1.95
   0 -16 -18    5.61    2.01
   0 -16 -18    6.99    2.39
   0 -16 -19    9.05    2.81
   0 -16 -20   13.31    3.14
   0  17  -8   10.78    3.22
   0  17  -7   15.01    3.23
   0  17  -6   -2.13    1.56
   0  17  -5    0.52    1.44
   0  17  -4   10.17    2.63
   0  17  -3   13.93    3.01
   0  17  -2   15.23    2.95
   0  17  -1   40.65    4.66
   0  17   0   35.16    4.33
   0 -17   0   38.71    4.54
   0  17   1   11.69    2.60
   0 -17  -1    9.78    2.77
   0 -17  -2    4.08    1.88
   0 -17  -3    3.53    2.17
   0 -17  -4   13.07    2.67
   0 -17  -5   17.83    3.18
   0 -17  -6   13.41    2.49
   0 -17  -6   22.99    3.58
   0 -17  -7    1.92    1.91
   0 -17  -7    0.40    1.26
   0 -17  -8   28.01    3.32
   0 -17  -8   33.52    4.21
   0 -17  -9   47.82    4.98
   0 -17  -9   48.49    4.24
   0 -17 -10   22.07    2.85
   0 -17 -10   16.70    3.04
   0 -17 -10   23.45    3.77
   0 -17 -11   16.53    2.89
   0 -17 -11   14.12    2.46
   0 -17 -11   12.14    2.70
   0 -17 -12    2.31    1.24
   0 -17 -12    0.75    1.41
   0 -17 -13    1.54    1.56
   0 -17 -13    0.22    1.58
   0 -17 -13    0.60    1.14
   0 -17 -14    4.39    2.13
   0 -17 -14    6.24    2.15
   0 -17 -15   21.22    3.38
   0 -17 -15   18.84    3.41
   0 -17 -16    0.77    1.39
   0 -17 -16    1.79    1.49
   0 -17 -17    9.27    2.57
   0 -17 -17    6.87    2.20
   0 -17 -18   11.25    2.31
   0 -17 -18   10.87    2.96
   0 -17 -19   13.21    3.37
   0  18  -6   12.40    3.07
   0  18  -5   23.40    4.00
   0  18  -4   11.14    2.68
   0  18  -3   34.82    4.51
   0  18  -2   17.93    3.48
   0  18  -1   23.49    3.73
   0  18   0    8.30    2.40
   0  18   1   18.73    3.28
   0  18   2   26.78    3.72
   0 -18  -2   32.48    4.36
   0  18   3   26.21    3.63
   0 -18  -3   29.15    4.11
   0 -18  -4   17.11    3.31
   0  18   4   19.31    3.19
   0 -18  -5   -0.23    1.41
   0 -18  -5   -0.13    1.63
   0 -18  -6    9.52    2.66
   0 -18  -6    6.03    1.89
   0 -18  -7    5.97    1.79
   0 -18  -7    5.73    1.93
   0 -18  -8   10.34    2.19
   0 -18  -8    8.31    2.52
   0 -18  -9    9.46    2.74
   0 -18  -9    7.95    2.05
   0 -18 -10    2.88    1.89
   0 -18 -10    6.99    2.29
   0 -18 -10    4.34    1.78
   0 -18 -11    0.03    1.62
   0 -18 -11    2.61    1.73
   0 -18 -11    0.76    1.12
   0 -18 -12    9.46    2.94
   0 -18 -12    5.02    2.12
   0 -18 -12    7.17    1.84
   0 -18 -13    0.29    1.45
   0 -18 -13    3.03    1.96
   0 -18 -13    2.92    1.35
   0 -18 -14    2.79    1.92
   0 -18 -14    0.53    1.39
   0 -18 -15   -0.62    1.32
   0 -18 -15    1.21    1.56
   0 -18 -16    2.21    1.66
   0 -18 -16    1.06    1.79
   0 -18 -17   10.19    2.81
   0  19  -2    5.38    2.07
   0  19  -1    4.37    1.90
   0  19   0    2.14    1.57
   0  19   1   -0.34    1.09
   0  19   2   -1.37    1.95
   0  19   3   -3.45    1.62
   0 -19  -4    2.51    2.00
   0  19   4    2.28    1.49
   0  19   5    9.47    2.36
   0 -19  -5    8.86    2.48
   0 -19  -5    5.06    1.71
   0  19   6    3.17    1.40
   0 -19  -6    1.07    2.00
   0 -19  -6   -0.42    1.45
   0 -19  -7    0.89    1.10
   0 -19  -7    0.20    1.25
   0 -19  -8    1.52    1.98
   0 -19  -8   -1.57    1.42
   0 -19  -9    9.58    2.79
   0 -19  -9    5.03    1.57
   0 -19  -9    6.07    2.32
   0 -19 -10    4.01    2.07
   0 -19 -10    5.21    1.79
   0 -19 -10    7.11    2.45
   0 -19 -11   -1.63    1.18
   0 -19 -11    1.11    1.39
   0 -19 -11    1.66    2.06
   0 -19 -12    1.06    1.44
   0 -19 -12   -0.61    1.10
   0 -19 -12   -1.24    1.33
   0 -19 -13    3.53    2.17
   0 -19 -13    0.15    1.74
   0 -19 -14   -0.10    1.37
   0 -19 -14   -1.08    1.37
   0  20   2   -6.34    2.19
   0  20   3    7.34    2.19
   0  20   4   -1.04    1.34
   0 -20  -4    8.61    2.38
   0 -20  -5   14.41    2.96
   0  20   5    9.92    2.36
   0 -20  -6    4.97    1.93
   0 -20  -7   15.46    2.72
   0 -20  -8   38.84    4.96
   0 -20  -8   30.35    3.86
   0 -20  -9   34.54    4.70
   0 -20  -9   26.05    4.12
   0 -20  -9   24.70    3.43
   0 -20 -10   28.30    4.32
   0 -20 -10   34.74    4.71
   0 -20 -10   35.86    4.10
   1 -20  -9    5.13    2.14
   1 -20  -9    5.51    1.77
   1 -20  -9   10.88    3.05
   1 -20  -8    2.03    1.33
   1 -20  -8    1.76    1.72
   1 -20  -7    1.91    1.46
   1 -20  -7   10.31    2.97
   1 -20  -6    3.38    1.98
   1 -20  -6   -0.66    1.45
   1 -20  -5    0.76    1.17
   1 -20  -5   -1.88    1.87
  -1  20   4   -4.09    1.87
   1 -20  -4    0.57    1.28
  -1  20   3    5.11    2.07
   1 -20  -3    0.82    1.22
   1 -19 -14    0.34    1.49
   1 -19 -14    6.09    2.26
   1 -19 -13   14.25    3.05
   1 -19 -13   10.63    2.64
   1 -19 -12    9.64    2.78
   1 -19 -12    8.44    2.31
   1 -19 -11    0.29    1.56
   1 -19 -11    0.91    1.65
   1 -19 -10    1.12    1.11
   1 -19 -10   -0.70    2.07
   1 -19 -10   -1.07    1.27
   1 -19  -9    2.65    1.37
   1 -19  -9    3.74    2.08
   1 -19  -8   -1.20    1.27
   1 -19  -8    4.59    2.32
   1 -19  -7    0.88    1.37
   1 -19  -7    4.02    2.16
   1 -19  -6    1.92    1.47
   1 -19  -6    6.37    2.64
   1 -19  -5    9.86    2.21
   1 -19  -5   10.06    2.68
   1 -19  -4    1.13    1.79
   1 -19  -3   -1.64    1.60
   1 -19  -2   -2.54    1.74
   1 -19  -1    2.39    1.92
  -1  19   1    0.91    1.26
   1 -19   0    3.07    1.96
  -1  19   0    1.46    1.56
  -1  19  -1   -0.10    1.22
  -1  19  -2    4.25    1.75
   1 -18 -16   -0.33    1.46
   1 -18 -16   -0.22    1.52
   1 -18 -15   10.35    2.77
   1 -18 -15    7.35    2.37
   1 -18 -14   -0.73    1.44
   1 -18 -14    2.97    2.02
   1 -18 -13    1.38    1.19
   1 -18 -13    0.22    1.42
   1 -18 -12    0.37    1.47
   1 -18 -12    1.46    1.48
   1 -18 -11   -0.64    1.80
   1 -18 -11   -0.62    1.50
   1 -18 -11    1.19    1.24
   1 -18 -10    1.03    1.56
   1 -18 -10    0.96    1.07
   1 -18 -10    1.38    1.78
   1 -18  -9    2.15    1.31
   1 -18  -9    1.06    1.38
   1 -18  -8    8.52    2.47
   1 -18  -8    7.88    1.94
   1 -18  -7   20.21    3.38
   1 -18  -7   17.26    2.74
   1 -18  -6   37.98    3.90
   1 -18  -6   36.97    4.53
   1 -18  -5   44.58    4.96
   1 -18  -4   67.35    6.11
   1 -18  -3   94.07    7.24
   1 -18  -2   38.97    4.69
   1 -18  -1   66.25    6.07
   1 -18   0   66.87    6.20
  -1  18  -1   59.32    5.97
   1 -18   1   54.63    5.59
  -1  18  -2   24.82    3.90
  -1  18  -3    8.07    2.43
  -1  18  -4   -1.13    1.37
  -1  18  -5   -5.23    2.20
   1 -17 -18   14.98    2.87
   1 -17 -18   14.68    3.42
   1 -17 -17   19.29    3.83
   1 -17 -17   16.34    2.91
   1 -17 -16   12.69    2.79
   1 -17 -16   11.38    2.84
   1 -17 -15   32.69    4.23
   1 -17 -15   30.46    4.41
   1 -17 -14   62.26    6.06
   1 -17 -14   43.42    4.77
   1 -17 -13   17.49    3.25
   1 -17 -13   16.24    3.03
   1 -17 -12    7.13    1.64
   1 -17 -12    5.60    2.25
   1 -17 -12    6.58    2.16
   1 -17 -11   25.61    3.59
   1 -17 -11   20.51    3.48
   1 -17 -11   21.17    2.80
   1 -17 -10   35.08    4.23
   1 -17 -10   43.30    4.89
   1 -17 -10   39.42    3.69
   1 -17  -9    8.47    2.36
   1 -17  -9   12.64    2.20
   1 -17  -8   -0.15    1.04
   1 -17  -8    1.05    1.48
   1 -17  -7   -0.68    1.24
   1 -17  -7    1.77    1.69
   1 -17  -6   -0.01    1.59
   1 -17  -5    0.09    1.23
   1 -17  -4    4.91    1.78
   1 -17  -3   18.18    3.29
   1 -17  -2   25.14    3.69
   1 -17  -1   23.51    3.84
   1 -17   0   40.80    4.75
   1 -17   1   12.50    2.85
   1 -17   2   11.81    2.66
  -1  17  -2   10.57    2.67
  -1  17  -3    2.70    1.84
  -1  17  -4    1.14    1.61
  -1  17  -5    0.18    1.31
  -1  17  -6    4.24    1.84
  -1  17  -7   22.40    3.92
  -1  17  -8   28.94    4.46
   1 -16 -20    0.04    1.36
   1 -16 -19    3.60    1.93
   1 -16 -18   11.54    2.87
   1 -16 -18    7.88    2.26
   1 -16 -17    5.25    1.68
   1 -16 -17    7.86    2.36
   1 -16 -16   15.31    2.75
   1 -16 -16   14.39    3.02
   1 -16 -15   16.69    3.18
   1 -16 -15   13.63    2.78
   1 -16 -14    7.36    2.54
   1 -16 -14    7.42    2.22
   1 -16 -13    9.98    2.46
   1 -16 -13   13.07    2.69
   1 -16 -12    2.47    1.21
   1 -16 -12    6.82    2.10
   1 -16 -12    5.91    2.08
   1 -16 -11    8.30    2.25
   1 -16 -11    9.84    1.87
   1 -16 -11    8.45    2.35
   1 -16 -10   -0.02    1.53
   1 -16 -10    3.04    1.28
   1 -16  -9   -0.51    0.82
   1 -16  -9    0.53    1.52
   1 -16  -8    6.94    1.65
   1 -16  -8   11.34    2.67
   1 -16  -7    3.89    1.60
   1 -16  -7    5.17    1.53
   1 -16  -6   28.00    3.74
   1 -16  -5   16.37    3.01
   1 -16  -4   35.35    4.22
   1 -16  -3   35.81    4.17
   1 -16  -2   60.21    5.35
   1 -16  -1   67.09    5.60
  -1  16   0   50.47    4.29
   1 -16   0   52.04    5.07
   1 -16   1   37.15    4.35
  -1  16  -1   39.19    3.72
   1 -16   2    1.50    1.19
  -1  16  -2    4.33    1.23
   1 -16   3    5.53    2.00
  -1  16  -3    6.52    1.61
  -1  16  -4   16.50    3.36
   1 -16   4   27.78    3.95
  -1  16  -5   21.46    3.73
  -1  16  -6    0.82    1.21
  -1  16  -7    8.93    2.69
  -1  16  -8   11.83    2.96
  -1  16  -9    9.59    3.14
  -1  16 -10   21.28    3.74
   1 -15 -21    4.23    2.06
   1 -15 -21    3.46    1.33
   1 -15 -20   -0.72    1.64
   1 -15 -20   -0.32    0.97
   1 -15 -19    4.52    2.02
   1 -15 -19    4.96    1.50
   1 -15 -18    1.66    0.85
   1 -15 -18    0.58    0.94
   1 -15 -18    2.03    1.69
   1 -15 -17   11.24    1.90
   1 -15 -17   10.14    2.28
   1 -15 -17    8.57    2.40
   1 -15 -16    7.17    2.31
   1 -15 -16    2.61    1.40
   1 -15 -16    3.17    1.31
   1 -15 -15   16.17    3.13
   1 -15 -15   22.35    3.17
   1 -15 -15   18.15    2.24
   1 -15 -14   41.21    3.15
   1 -15 -14   37.99    4.59
   1 -15 -14   45.60    4.47
   1 -15 -13   67.16    5.33
   1 -15 -13   73.61    4.03
   1 -15 -13   70.19    5.96
   1 -15 -12   23.01    3.29
   1 -15 -12   24.50    3.63
   1 -15 -12   26.65    2.83
   1 -15 -11   82.22    6.31
   1 -15 -11   80.71    4.84
   1 -15 -11   90.40    6.18
   1 -15 -10   46.78    4.75
   1 -15 -10   49.86    3.86
   1 -15 -10   51.47    4.62
   1 -15  -9   68.19    5.33
   1 -15  -9   66.79    4.42
   1 -15  -8   65.08    4.37
   1 -15  -8   60.60    5.09
   1 -15  -7   39.82    4.18
   1 -15  -7   43.61    3.64
   1 -15  -6   68.08    5.36
   1 -15  -5   27.79    3.47
   1 -15  -4   38.15    4.08
   1 -15  -3    8.06    1.93
   1 -15  -2   17.67    2.86
   1 -15  -1    6.40    2.03
   1 -15   0   36.47    4.09
  -1  15  -1    3.56    1.24
   1 -15   1    3.29    1.54
   1 -15   2    6.53    1.96
  -1  15  -2   10.60    2.03
  -1  15  -3   14.38    2.37
   1 -15   3   14.99    2.81
  -1  15  -4    1.36    0.92
   1 -15   4   -1.15    1.06
  -1  15  -5   -0.08    0.80
  -1  15  -5   -1.12    1.84
   1 -15   5    0.17    1.05
  -1  15  -6   13.11    2.27
  -1  15  -6   14.53    3.05
  -1  15  -7   11.54    2.92
  -1  15  -7    8.55    1.99
  -1  15  -8    1.33    1.33
  -1  15  -8    0.85    1.10
  -1  15  -9    5.03    1.80
  -1  15  -9    5.45    2.25
  -1  15 -10   10.84    2.42
  -1  15 -10   12.82    3.19
  -1  15 -11   10.13    2.42
  -1  15 -11   11.40    2.98
  -1  15 -12   20.65    3.92
   1 -14 -22   15.34    2.60
   1 -14 -22   16.80    3.42
   1 -14 -21   15.38    2.44
   1 -14 -21   15.44    3.27
   1 -14 -20   19.43    3.50
   1 -14 -20   12.50    2.30
   1 -14 -19    6.16    1.70
   1 -14 -19   11.57    3.05
   1 -14 -18   12.67    2.76
   1 -14 -18   12.19    2.15
   1 -14 -18   11.18    2.20
   1 -14 -17   -0.57    1.58
   1 -14 -17    2.05    1.33
   1 -14 -17    2.23    1.21
   1 -14 -16   -0.61    1.00
   1 -14 -16    3.70    1.34
   1 -14 -16    2.05    1.47
   1 -14 -15   -0.10    1.60
   1 -14 -15    1.06    1.26
   1 -14 -15    1.14    1.00
   1 -14 -14    7.98    2.39
   1 -14 -14    7.85    1.48
   1 -14 -14    9.01    2.25
   1 -14 -13   -0.88    1.22
   1 -14 -13    0.30    1.15
   1 -14 -13    0.68    0.67
   1 -14 -12    0.55    0.63
   1 -14 -12    1.16    1.35
   1 -14 -12    0.16    0.91
   1 -14 -12    0.54    1.30
   1 -14 -11    7.19    2.01
   1 -14 -11    5.67    1.41
   1 -14 -11    9.93    2.36
   1 -14 -11    7.43    1.31
   1 -14 -10    0.19    1.07
   1 -14 -10    1.79    0.87
   1 -14 -10    1.68    1.04
   1 -14 -10    0.54    1.43
   1 -14  -9    5.14    1.04
   1 -14  -9    4.33    1.52
   1 -14  -9    3.36    1.20
   1 -14  -8    1.25    1.05
   1 -14  -8   -0.57    1.04
   1 -14  -7   -1.31    1.32
   1 -14  -6   17.86    2.83
   1 -14  -5    4.77    1.70
   1 -14  -4   42.45    4.04
   1 -14  -3   43.82    4.14
   1 -14  -2   15.17    2.62
   1 -14  -1   29.99    3.47
   1 -14   0    4.44    1.69
   1 -14   1    5.73    1.70
   1 -14   2    4.02    1.67
  -1  14  -2    3.39    1.30
  -1  14  -3    0.98    0.72
   1 -14   3    1.10    1.27
  -1  14  -4    8.80    1.82
   1 -14   4    9.28    2.18
   1 -14   5   24.42    3.35
  -1  14  -5   18.24    2.65
  -1  14  -6   51.89    4.46
  -1  14  -6   55.82    5.46
  -1  14  -7   55.40    4.83
  -1  14  -7   55.11    5.58
  -1  14  -8    9.78    2.13
  -1  14  -8    5.31    1.89
  -1  14  -9   51.63    5.50
  -1  14  -9   43.43    4.48
  -1  14 -10   31.42    4.34
  -1  14 -10   29.68    3.78
  -1  14 -11   60.29    6.20
  -1  14 -11   47.62    4.89
  -1  14 -12   22.53    4.00
  -1  14 -12   19.23    3.30
  -1  14 -13   27.16    4.45
  -1  14 -13   29.30    4.13
   1 -13 -23   -2.53    1.60
   1 -13 -23   -1.76    1.76
   1 -13 -22    0.25    1.22
   1 -13 -22   -0.41    1.29
   1 -13 -21    1.78    1.24
   1 -13 -21    0.59    1.40
   1 -13 -20    1.70    1.44
   1 -13 -20    0.89    1.16
   1 -13 -19    0.65    1.51
   1 -13 -19   -1.75    1.50
   1 -13 -18    2.23    1.18
   1 -13 -18   -0.85    1.63
   1 -13 -18    2.91    1.47
   1 -13 -17    3.79    1.34
   1 -13 -17    1.43    1.10
   1 -13 -17    0.84    1.43
   1 -13 -16    2.40    1.31
   1 -13 -16    2.10    1.15
   1 -13 -16    2.26    1.73
   1 -13 -15    0.81    0.96
   1 -13 -15    0.26    1.34
   1 -13 -15    1.65    0.96
   1 -13 -14    0.64    1.25
   1 -13 -14    1.38    1.22
   1 -13 -14    1.10    0.91
   1 -13 -13    6.64    1.42
   1 -13 -13    4.04    1.92
   1 -13 -13    4.92    1.75
   1 -13 -12    9.89    1.69
   1 -13 -12   10.68    2.17
   1 -13 -12   12.28    1.69
   1 -13 -12   10.23    2.06
   1 -13 -11    5.36    1.95
   1 -13 -11    5.80    1.15
   1 -13 -11    5.83    1.74
   1 -13 -11    5.72    1.39
   1 -13 -10   29.11    3.50
   1 -13 -10   31.11    2.39
   1 -13 -10   32.19    3.39
   1 -13 -10   30.26    2.79
   1 -13  -9   42.53    3.21
   1 -13  -9   45.33    3.98
   1 -13  -9   45.02    2.68
   1 -13  -8   24.12    3.02
   1 -13  -8   24.31    2.46
   1 -13  -8   25.61    1.92
   1 -13  -7   42.51    3.84
   1 -13  -7   45.85    2.46
   1 -13  -6   82.51    3.13
   1 -13  -6   77.19    5.09
   1 -13  -5  110.27    6.11
   1 -13  -5  116.03    3.50
   1 -13  -4  115.38    6.26
   1 -13  -3   28.16    3.24
   1 -13  -2   56.38    4.44
   1 -13  -1   31.59    3.35
   1 -13   0   90.55    5.66
   1 -13   1   75.82    5.21
   1 -13   2   42.46    4.01
  -1  13  -2   38.14    3.55
   1 -13   3    9.01    1.99
  -1  13  -3   12.25    2.05
   1 -13   4   11.87    2.21
  -1  13  -4   17.63    2.50
   1 -13   5    1.08    1.15
  -1  13  -5    2.33    1.06
  -1  13  -6   10.00    2.00
   1 -13   6    7.33    1.85
  -1  13  -7    2.52    1.45
  -1  13  -7    0.45    1.37
  -1  13  -8   19.06    2.79
  -1  13  -8   15.15    2.94
  -1  13  -9    0.36    1.65
  -1  13  -9   -1.09    1.16
  -1  13 -10    3.23    1.93
  -1  13 -10    3.48    1.43
  -1  13 -11    2.51    1.94
  -1  13 -11    2.24    1.23
  -1  13 -12   -0.21    1.29
  -1  13 -12   -1.56    1.28
  -1  13 -13    5.76    2.39
  -1  13 -13    4.26    1.74
  -1  13 -14    9.69    2.87
  -1  13 -14    8.62    2.23
  -1  13 -15    5.14    2.05
  -1  13 -15    3.18    1.94
   1 -12 -23    0.40    1.51
   1 -12 -23    0.81    1.04
   1 -12 -22    2.17    1.42
   1 -12 -22   -1.26    1.66
   1 -12 -21    0.62    1.82
   1 -12 -21    0.93    1.27
   1 -12 -20    8.94    2.03
   1 -12 -20    8.18    2.50
   1 -12 -19    0.44    1.09
   1 -12 -19   -2.18    1.68
   1 -12 -18   40.96    4.67
   1 -12 -18   37.79    3.47
   1 -12 -18   38.49    3.45
   1 -12 -17   33.04    3.29
   1 -12 -17   31.93    3.05
   1 -12 -17   26.18    3.76
   1 -12 -16   73.74    4.44
   1 -12 -16   71.19    4.80
   1 -12 -16   74.30    6.03
   1 -12 -15   37.34    3.49
   1 -12 -15   39.28    3.18
   1 -12 -14  102.10    4.86
   1 -12 -14  112.81    7.05
   1 -12 -14  105.99    5.82
   1 -12 -13  218.86    8.27
   1 -12 -13  217.33    6.78
   1 -12 -13  205.56    9.14
   1 -12 -12  259.40    9.00
   1 -12 -12  231.73    9.64
   1 -12 -12  242.53    6.90
   1 -12 -11   91.55    5.36
   1 -12 -11   90.69    4.10
   1 -12 -11   84.02    5.67
   1 -12 -11   94.57    4.55
   1 -12 -10   46.89    4.23
   1 -12 -10   52.20    3.40
   1 -12 -10   52.85    4.14
   1 -12 -10   53.40    3.03
   1 -12  -9   94.50    4.51
   1 -12  -9   95.87    3.85
   1 -12  -9   94.10    5.40
   1 -12  -8    9.85    1.19
   1 -12  -8    6.45    1.32
   1 -12  -8    8.37    1.18
   1 -12  -8    7.69    1.70
   1 -12  -7   72.91    4.72
   1 -12  -7   79.32    3.23
   1 -12  -6   -0.13    0.55
   1 -12  -6   -0.97    1.19
   1 -12  -5    5.67    1.44
   1 -12  -4    4.48    1.39
   1 -12  -3   18.60    2.57
   1 -12  -2   32.45    3.20
   1 -12  -1   11.76    2.07
   1 -12   0    4.98    1.52
   1 -12   1    4.06    1.42
   1 -12   2   76.61    4.99
  -1  12  -3   33.12    3.22
   1 -12   3   37.23    3.63
  -1  12  -4    0.12    0.93
   1 -12   4    0.88    1.01
   1 -12   5    0.77    0.97
  -1  12  -5    1.42    1.02
   1 -12   6    6.36    1.52
  -1  12  -6    3.93    1.33
  -1  12  -7   12.57    2.31
   1 -12   7   10.05    2.01
  -1  12  -7    9.99    2.21
  -1  12  -8    0.45    1.26
  -1  12  -8    0.21    0.76
  -1  12  -9    2.05    1.47
  -1  12  -9    3.39    1.45
  -1  12 -10    2.33    1.86
  -1  12 -10    0.79    1.26
  -1  12 -11    4.47    1.84
  -1  12 -11    6.12    1.88
  -1  12 -12    4.96    1.95
  -1  12 -12    3.15    1.81
  -1  12 -13   12.81    2.64
  -1  12 -13   13.33    3.11
  -1  12 -14    3.87    1.58
  -1  12 -14    4.37    1.96
  -1  12 -15   56.62    5.59
  -1  12 -15   56.26    6.03
  -1  12 -16   30.61    4.27
  -1  12 -16   34.62    4.86
   1 -11 -24    8.38    2.60
   1 -11 -24    7.89    2.13
   1 -11 -23   31.82    3.66
   1 -11 -23   37.03    4.87
   1 -11 -22   33.11    4.50
   1 -11 -22   30.42    3.49
   1 -11 -21   29.76    4.25
   1 -11 -21   26.64    3.17
   1 -11 -20    1.49    1.18
   1 -11 -20   -0.59    1.37
   1 -11 -19    1.44    1.10
   1 -11 -19    1.36    1.50
   1 -11 -18    5.60    1.49
   1 -11 -18    6.09    2.04
   1 -11 -17    5.21    2.04
   1 -11 -17    4.27    1.42
   1 -11 -17    4.29    1.37
   1 -11 -16    2.53    1.47
   1 -11 -16    2.63    1.02
   1 -11 -16    3.69    1.23
   1 -11 -15    1.42    1.19
   1 -11 -15    1.71    1.11
   1 -11 -15    2.73    1.17
   1 -11 -14    8.77    1.61
   1 -11 -14    8.97    1.80
   1 -11 -14    4.87    1.85
   1 -11 -13   17.78    2.08
   1 -11 -13   16.09    2.25
   1 -11 -13   15.19    2.48
   1 -11 -12    4.16    1.15
   1 -11 -12    2.84    1.33
   1 -11 -12    3.29    1.39
   1 -11 -11  116.39    5.70
   1 -11 -11  108.03    6.23
   1 -11 -11  110.20    4.68
   1 -11 -11  120.08    4.67
   1 -11 -10   37.29    2.72
   1 -11 -10   39.07    3.42
   1 -11 -10   35.55    2.45
   1 -11 -10   31.59    3.41
   1 -11  -9    1.32    1.11
   1 -11  -9    0.97    0.64
   1 -11  -9    0.31    0.41
   1 -11  -9    0.58    0.63
   1 -11  -8    6.97    0.96
   1 -11  -8    7.62    1.36
   1 -11  -8    5.77    1.56
   1 -11  -8    5.98    0.99
   1 -11  -7    0.34    0.57
   1 -11  -7    2.57    1.28
   1 -11  -6    0.73    0.84
   1 -11  -5   -0.51    0.83
   1 -11  -4    1.45    0.90
   1 -11  -3  148.85    6.39
   1 -11  -2    6.56    1.56
   1 -11  -1   17.71    2.37
   1 -11   0    1.44    0.96
   1 -11   1   20.99    2.51
   1 -11   2   79.91    4.80
  -1  11  -3  122.21    5.92
   1 -11   3  134.61    6.28
  -1  11  -4   76.91    4.72
   1 -11   4   79.99    4.89
  -1  11  -5   53.55    4.03
   1 -11   5   48.83    3.92
   1 -11   6  164.44    7.12
  -1  11  -6  168.99    7.29
  -1  11  -7   47.63    4.09
   1 -11   7   46.25    3.77
  -1  11  -8  199.18    9.28
  -1  11  -8  188.20    8.23
  -1  11  -9   61.14    4.88
  -1  11  -9   50.84    4.93
  -1  11 -10   81.83    6.29
  -1  11 -10   77.46    5.61
  -1  11 -11   -0.95    1.16
  -1  11 -11    2.11    1.47
  -1  11 -12    4.22    1.68
  -1  11 -12    6.61    1.72
  -1  11 -13   13.94    2.73
  -1  11 -13   17.86    3.46
  -1  11 -14    0.47    1.24
  -1  11 -14   -1.87    1.37
  -1  11 -15    2.30    1.44
  -1  11 -15   -1.02    1.85
  -1  11 -16    1.23    1.41
  -1  11 -16    1.39    1.04
  -1  11 -17    2.02    1.40
  -1  11 -17   -1.34    1.56
   1 -10 -24    1.12    1.16
   1 -10 -24    4.15    2.12
   1 -10 -23    3.39    2.01
   1 -10 -23    2.46    1.67
   1 -10 -22    1.12    1.13
   1 -10 -22   -0.39    1.27
   1 -10 -21    7.65    2.15
   1 -10 -21    6.01    1.95
   1 -10 -20    4.84    1.52
   1 -10 -20    3.46    1.59
   1 -10 -19    0.93    1.34
   1 -10 -19   -0.67    1.10
   1 -10 -18    4.26    1.80
   1 -10 -18    3.96    1.52
   1 -10 -17    3.91    1.16
   1 -10 -17    2.82    1.04
   1 -10 -17    4.51    1.72
   1 -10 -16   20.55    3.19
   1 -10 -16   19.54    2.35
   1 -10 -16   20.67    2.49
   1 -10 -15   49.14    4.59
   1 -10 -15   50.08    3.53
   1 -10 -15   56.97    3.85
   1 -10 -14  101.45    4.76
   1 -10 -14   97.74    6.14
   1 -10 -14  100.05    5.04
   1 -10 -13   65.06    3.69
   1 -10 -13   65.47    4.14
   1 -10 -13   66.58    5.05
   1 -10 -12   44.61    4.01
   1 -10 -12   44.96    2.99
   1 -10 -12   51.09    3.67
   1 -10 -11   68.06    4.17
   1 -10 -11   67.85    3.45
   1 -10 -11   74.62    5.04
   1 -10 -10    6.12    0.83
   1 -10 -10    5.12    1.11
   1 -10 -10    6.07    1.38
   1 -10 -10    6.30    1.63
   1 -10 -10    6.43    1.13
   1 -10  -9    2.20    1.07
   1 -10  -9    4.09    1.57
   1 -10  -9    3.25    0.62
   1 -10  -9    2.46    0.84
   1 -10  -9    1.49    0.70
   1 -10  -8   52.78    2.37
   1 -10  -8   50.26    3.57
   1 -10  -8   53.32    2.71
   1 -10  -8   49.70    2.93
   1 -10  -7   30.86    2.32
   1 -10  -7   31.58    2.85
   1 -10  -7   32.70    1.94
   1 -10  -6   71.10    4.18
   1 -10  -5   45.88    3.39
   1 -10  -4   60.17    3.85
   1 -10  -3  111.09    5.18
   1 -10  -2  112.36    5.28
   1 -10  -1  121.82    5.47
   1 -10   0   34.16    2.95
   1 -10   1   59.57    3.88
   1 -10   2   12.60    1.90
   1 -10   3   18.08    2.18
  -1  10  -4  110.68    5.49
   1 -10   4  109.50    5.36
   1 -10   5   31.69    2.98
  -1  10  -5   31.07    2.98
   1 -10   6   52.38    3.77
  -1  10  -6   52.98    3.94
   1 -10   7    6.10    1.48
  -1  10  -7    8.91    1.75
  -1  10  -8   14.90    2.41
   1 -10   8   14.54    2.02
  -1  10  -8   13.83    2.37
  -1  10  -9   81.93    5.45
  -1  10  -9   84.36    6.00
  -1  10 -10   11.37    2.12
  -1  10 -10   12.80    2.51
  -1  10 -11    5.32    1.38
  -1  10 -11    9.26    2.14
  -1  10 -12    0.50    1.22
  -1  10 -12    2.14    1.34
  -1  10 -13    4.16    1.60
  -1  10 -13   10.61    2.47
  -1  10 -14   32.75    3.95
  -1  10 -14   34.26    4.35
  -1  10 -15   -0.45    1.27
  -1  10 -15    0.31    1.18
  -1  10 -16   20.53    3.57
  -1  10 -16   15.11    3.05
  -1  10 -17   12.96    3.07
  -1  10 -17   17.89    3.25
  -1  10 -18   10.40    2.50
  -1  10 -18   12.37    2.96
   1  -9 -25   17.36    2.95
   1  -9 -25   13.37    3.07
   1  -9 -25   11.48    2.81
   1  -9 -24   -1.77    1.46
   1  -9 -24    0.77    1.35
   1  -9 -23   10.40    2.85
   1  -9 -23   10.33    2.30
   1  -9 -23   10.71    2.58
   1  -9 -22    9.98    2.32
   1  -9 -22    8.81    2.22
   1  -9 -22   10.10    2.87
   1  -9 -21   23.44    3.67
   1  -9 -21   18.31    3.13
   1  -9 -21   22.04    2.97
   1  -9 -20    1.28    1.05
   1  -9 -20    1.14    1.18
   1  -9 -20    3.51    1.51
   1  -9 -19   58.83    5.41
   1  -9 -19   55.89    4.93
   1  -9 -19   57.28    4.26
   1  -9 -18   12.62    2.44
   1  -9 -18   18.32    2.50
   1  -9 -18   18.48    3.19
   1  -9 -17   50.59    4.47
   1  -9 -17   56.10    3.57
   1  -9 -17   44.85    4.50
   1  -9 -17   57.83    4.03
   1  -9 -16   99.33    4.73
   1  -9 -16   95.51    5.87
   1  -9 -16  101.04    6.54
   1  -9 -16   93.70    4.85
   1  -9 -15   64.62    3.93
   1  -9 -15   62.19    3.81
   1  -9 -15   62.63    5.05
   1  -9 -14   74.60    4.08
   1  -9 -14   70.98    4.06
   1  -9 -14   75.82    5.29
   1  -9 -13  113.19    6.31
   1  -9 -13  111.21    5.04
   1  -9 -13  111.30    4.76
   1  -9 -12  148.14    5.30
   1  -9 -12  154.09    5.93
   1  -9 -12  139.91    6.77
   1  -9 -11   58.30    3.20
   1  -9 -11   53.43    4.07
   1  -9 -11   52.42    3.48
   1  -9 -10   61.39    3.72
   1  -9 -10   53.95    2.97
   1  -9 -10   54.94    4.04
   1  -9 -10   64.94    2.38
   1  -9 -10   60.12    3.09
   1  -9  -9    0.45    0.58
   1  -9  -9    0.88    0.56
   1  -9  -9    1.77    0.90
   1  -9  -9    2.30    1.02
   1  -9  -9    1.29    0.40
   1  -9  -8    5.02    0.94
   1  -9  -8    9.49    0.95
   1  -9  -8    6.51    1.29
   1  -9  -8    6.56    1.03
   1  -9  -7   66.90    3.83
   1  -9  -7   73.33    2.66
   1  -9  -7   66.83    3.16
   1  -9  -6    9.82    1.54
   1  -9  -5    1.13    0.68
   1  -9  -4  152.89    5.74
   1  -9  -3   21.83    2.23
   1  -9  -2    7.21    1.41
   1  -9  -1  109.39    4.88
   1  -9   0  105.32    4.81
   1  -9   1    2.25    0.98
   1  -9   2   50.95    3.42
   1  -9   3  110.66    5.02
  -1   9  -4   72.44    4.25
   1  -9   4   66.60    3.96
  -1   9  -5   19.00    2.20
   1  -9   5   21.42    2.30
  -1   9  -6   68.71    4.31
   1  -9   6   67.98    4.03
  -1   9  -7   89.75    5.12
   1  -9   7   93.67    4.72
  -1   9  -8   93.07    5.35
   1  -9   8   98.84    4.87
  -1   9  -9  199.55    8.66
  -1   9  -9  178.72    7.74
  -1   9 -10  258.13    9.52
  -1   9 -10  263.40   10.23
  -1   9 -11   87.39    6.02
  -1   9 -11   96.89    6.15
  -1   9 -12   43.39    4.27
  -1   9 -12   48.18    4.68
  -1   9 -13    8.13    2.19
  -1   9 -13    5.92    1.90
  -1   9 -14   16.52    2.87
  -1   9 -14   19.13    3.22
  -1   9 -15    6.36    2.04
  -1   9 -15    7.10    2.15
  -1   9 -16   31.93    4.18
  -1   9 -16   25.55    3.75
  -1   9 -17   53.60    5.45
  -1   9 -17   53.12    5.41
  -1   9 -18   10.25    2.71
  -1   9 -18    6.88    1.94
  -1   9 -19   11.98    2.99
  -1   9 -19   15.46    3.31
   1  -8 -25    2.13    1.79
   1  -8 -25    0.89    1.56
   1  -8 -24   10.19    2.34
   1  -8 -24   16.08    3.09
   1  -8 -24   12.23    2.90
   1  -8 -23    1.95    1.25
   1  -8 -23    4.10    1.80
   1  -8 -23    3.30    1.88
   1  -8 -22   32.92    4.12
   1  -8 -22   35.01    3.69
   1  -8 -22   29.45    4.06
   1  -8 -21    0.01    1.27
   1  -8 -21    0.12    1.19
   1  -8 -21    1.47    1.44
   1  -8 -20    1.30    1.54
   1  -8 -20   -0.54    1.36
   1  -8 -20    0.67    1.12
   1  -8 -19   -0.28    1.14
   1  -8 -19    0.34    1.25
   1  -8 -19    0.88    1.37
   1  -8 -18   18.05    2.45
   1  -8 -18   17.24    2.84
   1  -8 -18   15.70    2.65
   1  -8 -17   47.94    4.36
   1  -8 -17   45.09    3.52
   1  -8 -17   47.10    4.61
   1  -8 -16   36.73    3.69
   1  -8 -16   36.67    3.11
   1  -8 -16   40.65    2.84
   1  -8 -16   35.99    3.87
   1  -8 -15   26.33    3.04
   1  -8 -15   28.39    2.44
   1  -8 -15   27.08    2.62
   1  -8 -15   30.78    3.41
   1  -8 -14  190.13    7.55
   1  -8 -14  185.16    8.01
   1  -8 -14  177.98    6.16
   1  -8 -14  190.23    6.18
   1  -8 -13    1.77    0.78
   1  -8 -13   -0.06    0.73
   1  -8 -13    0.60    1.10
   1  -8 -13    0.59    0.74
   1  -8 -12   12.84    2.10
   1  -8 -12   11.76    1.74
   1  -8 -12   11.09    1.57
   1  -8 -12   14.01    1.72
   1  -8 -11   35.29    3.22
   1  -8 -11   36.91    2.56
   1  -8 -11   36.07    2.73
   1  -8 -10   19.80    1.80
   1  -8 -10   17.22    1.90
   1  -8 -10   16.99    2.17
   1  -8  -9   40.31    2.33
   1  -8  -9   38.06    2.77
   1  -8  -9   39.99    3.23
   1  -8  -9   37.86    2.31
   1  -8  -9   41.25    1.80
   1  -8  -8   23.98    1.37
   1  -8  -8   26.40    2.52
   1  -8  -8   23.64    1.77
   1  -8  -8   22.47    1.73
   1  -8  -8   24.29    2.21
   1  -8  -7   94.22    2.75
   1  -8  -7   93.11    4.24
   1  -8  -7   90.02    3.38
   1  -8  -6  403.55    8.73
   1  -8  -5   66.65    3.55
   1  -8  -4  621.38   10.76
   1  -8  -3  116.07    4.66
   1  -8  -2  671.86   11.20
   1  -8  -1  785.52   12.11
   1  -8   0  556.57   10.27
   1  -8   1  434.68    9.13
   1  -8   2   88.28    4.13
   1  -8   3  129.40    5.07
  -1   8  -4    3.70    1.03
   1  -8   4    3.72    1.04
  -1   8  -5   67.78    3.98
   1  -8   5   72.14    3.82
  -1   8  -6   16.55    2.09
   1  -8   6   19.52    2.02
   1  -8   7    9.72    1.50
  -1   8  -7   13.74    2.04
  -1   8  -8   -0.59    0.80
   1  -8   8   -0.18    0.57
  -1   8  -9   59.12    4.31
  -1   8  -9   61.99    4.59
  -1   8 -10   23.00    2.86
  -1   8 -10   17.94    2.67
  -1   8 -11    0.95    0.86
  -1   8 -11    2.69    1.38
  -1   8 -12   49.12    4.43
  -1   8 -12   52.62    4.55
  -1   8 -13    5.49    1.74
  -1   8 -13    5.45    1.61
  -1   8 -14    1.15    1.14
  -1   8 -14    1.79    1.14
  -1   8 -15    4.12    1.62
  -1   8 -15    2.71    1.60
  -1   8 -16    0.28    1.22
  -1   8 -16    1.08    1.12
  -1   8 -17   47.60    4.95
  -1   8 -17   48.43    5.13
  -1   8 -18    1.82    1.31
  -1   8 -18    3.22    1.80
  -1   8 -19   21.35    3.74
  -1   8 -19   19.49    3.33
  -1   8 -20    4.06    1.84
  -1   8 -20    3.94    2.02
   1  -7 -25    4.16    1.93
   1  -7 -25    1.65    1.54
   1  -7 -24   13.99    2.59
   1  -7 -24   15.97    3.18
   1  -7 -23    3.20    1.61
   1  -7 -23    2.01    1.66
   1  -7 -23    1.93    1.20
   1  -7 -22    0.39    1.17
   1  -7 -22    1.15    1.56
   1  -7 -22   -1.52    1.35
   1  -7 -21   42.05    4.58
   1  -7 -21   41.50    4.66
   1  -7 -21   52.15    4.29
   1  -7 -20   13.38    2.66
   1  -7 -20   13.35    2.32
   1  -7 -20   10.03    2.32
   1  -7 -19   29.63    3.16
   1  -7 -19   26.95    3.65
   1  -7 -19   28.92    3.53
   1  -7 -18   88.98    5.93
   1  -7 -18   88.77    5.03
   1  -7 -18   86.13    6.12
   1  -7 -17   71.04    4.38
   1  -7 -17   73.28    5.48
   1  -7 -17   68.67    5.14
   1  -7 -16  143.53    7.37
   1  -7 -16  148.17    7.13
   1  -7 -16  151.88    5.06
   1  -7 -16  146.27    5.99
   1  -7 -15  160.19    6.08
   1  -7 -15  162.82    7.28
   1  -7 -15  179.17    5.56
   1  -7 -15  172.60    7.82
   1  -7 -14  121.79    6.37
   1  -7 -14  109.79    5.70
   1  -7 -14  120.93    4.64
   1  -7 -14  113.08    4.89
   1  -7 -13   85.73    4.08
   1  -7 -13   92.04    4.03
   1  -7 -13   91.50    5.35
   1  -7 -13   89.00    4.99
   1  -7 -12  155.24    6.69
   1  -7 -12  153.13    5.26
   1  -7 -12  157.17    6.30
   1  -7 -12  150.95    5.14
   1  -7 -11   82.82    3.84
   1  -7 -11   80.82    4.69
   1  -7 -11   84.81    3.73
   1  -7 -11   81.63    4.36
   1  -7 -10   14.60    1.66
   1  -7 -10   15.63    1.90
   1  -7 -10    9.51    1.24
   1  -7 -10   14.88    1.98
   1  -7  -9   25.17    2.41
   1  -7  -9   26.37    2.17
   1  -7  -9   27.14    1.97
   1  -7  -8   11.78    0.89
   1  -7  -8    8.53    1.12
   1  -7  -8   12.38    1.68
   1  -7  -8    8.99    1.31
   1  -7  -8   10.90    1.13
   1  -7  -7    6.67    0.92
   1  -7  -7    5.78    0.64
   1  -7  -7    6.50    1.07
   1  -7  -6    3.70    0.89
   1  -7  -6    3.98    0.55
   1  -7  -5   17.36    1.72
   1  -7  -4   47.00    2.78
   1  -7  -3    9.65    1.31
   1  -7  -2    7.17    1.19
   1  -7  -1   78.86    3.58
   1  -7   0    9.08    1.29
   1  -7   1    1.48    0.58
   1  -7   2   -0.25    0.52
   1  -7   3    0.59    0.62
   1  -7   4    0.71    0.47
  -1   7  -4    1.58    0.69
   1  -7   5    0.94    0.56
  -1   7  -5    0.54    0.72
   1  -7   6   18.74    1.84
  -1   7  -6   20.78    2.20
   1  -7   7   12.34    1.53
  -1   7  -7   13.40    1.85
  -1   7  -8   48.05    3.58
   1  -7   8   47.74    2.90
  -1   7  -9   49.27    3.82
  -1   7  -9   45.89    3.79
  -1   7 -10    5.21    1.48
  -1   7 -10    2.81    1.06
  -1   7 -11   11.68    2.08
  -1   7 -11   11.90    2.00
  -1   7 -12    7.30    1.84
  -1   7 -12    6.37    1.55
  -1   7 -13    8.78    1.98
  -1   7 -13    6.68    1.75
  -1   7 -14    6.35    1.71
  -1   7 -14    6.23    1.82
  -1   7 -15   11.81    2.43
  -1   7 -15   16.57    2.89
  -1   7 -16   24.93    3.38
  -1   7 -16   27.85    3.72
  -1   7 -17   12.21    2.53
  -1   7 -17   14.15    2.82
  -1   7 -18   71.29    6.30
  -1   7 -18   82.13    6.22
  -1   7 -19   16.10    2.96
  -1   7 -19   10.08    2.63
  -1   7 -20   49.00    5.06
  -1   7 -20   51.52    5.79
  -1   7 -21   13.52    3.11
  -1   7 -21   18.46    3.10
   1  -6 -25   22.05    3.25
   1  -6 -25   20.02    3.50
   1  -6 -24   54.62    4.78
   1  -6 -24   49.69    5.33
   1  -6 -23   21.13    3.54
   1  -6 -23   16.77    2.76
   1  -6 -22   27.33    3.93
   1  -6 -22   30.83    3.56
   1  -6 -22   28.79    3.91
   1  -6 -21   12.66    2.66
   1  -6 -21   15.87    2.57
   1  -6 -21   10.39    2.54
   1  -6 -20    4.60    1.97
   1  -6 -20    5.29    1.85
   1  -6 -20    4.13    1.62
   1  -6 -19    4.84    1.45
   1  -6 -19    6.43    2.09
   1  -6 -19    3.67    1.66
   1  -6 -18    0.88    1.18
   1  -6 -18   -0.19    1.16
   1  -6 -18    0.17    1.17
   1  -6 -17    8.90    1.75
   1  -6 -17    9.75    2.28
   1  -6 -17   10.44    2.17
   1  -6 -16   12.68    2.40
   1  -6 -16   12.44    2.13
   1  -6 -16   13.98    2.00
   1  -6 -15    2.60    0.74
   1  -6 -15    2.14    1.14
   1  -6 -15    2.42    1.38
   1  -6 -15    2.17    1.20
   1  -6 -14   28.88    2.54
   1  -6 -14   31.45    3.08
   1  -6 -14   27.50    3.08
   1  -6 -14   28.80    2.12
   1  -6 -13   12.11    1.70
   1  -6 -13   11.99    1.96
   1  -6 -13   13.75    1.54
   1  -6 -12   25.74    2.04
   1  -6 -12   25.35    2.69
   1  -6 -12   21.19    2.37
   1  -6 -12   23.59    2.15
   1  -6 -11   79.69    3.47
   1  -6 -11   85.13    4.42
   1  -6 -11   83.94    3.69
   1  -6 -11   84.91    3.80
   1  -6 -11   87.08    4.68
   1  -6 -10   35.31    2.31
   1  -6 -10   33.87    2.31
   1  -6 -10   37.67    2.40
   1  -6 -10   39.81    3.03
   1  -6 -10   32.78    2.65
   1  -6  -9    2.61    0.81
   1  -6  -9    1.64    0.61
   1  -6  -9    1.46    0.60
   1  -6  -9    3.25    0.74
   1  -6  -9    2.63    0.86
   1  -6  -8   11.77    1.51
   1  -6  -8   12.18    1.25
   1  -6  -8   14.03    1.49
   1  -6  -8   10.17    1.49
   1  -6  -8   12.99    1.26
   1  -6  -8   12.06    1.10
   1  -6  -7    0.34    0.37
   1  -6  -7    0.42    0.30
   1  -6  -7    0.74    0.25
   1  -6  -7   -0.13    0.58
   1  -6  -6   97.33    2.28
   1  -6  -6   92.25    2.88
   1  -6  -6   86.29    3.49
   1  -6  -5   12.19    1.36
   1  -6  -4  141.95    4.42
   1  -6  -3    0.16    0.43
   1  -6  -2   70.44    3.09
   1  -6  -1    9.58    1.17
   1  -6   0   35.14    2.20
   1  -6   1    0.85    0.48
   1  -6   2  347.09    6.96
   1  -6   3  221.93    5.60
   1  -6   4  124.69    4.23
  -1   6  -4  105.82    4.45
  -1   6  -5  226.99    6.52
   1  -6   5  227.57    5.72
  -1   6  -6  168.39    5.76
   1  -6   6  167.38    4.91
  -1   6  -7  409.02    9.47
   1  -6   7  388.74    7.50
  -1   6  -8  243.11    7.64
   1  -6   8  259.59    6.08
  -1   6  -9  175.02    6.76
  -1   6  -9  175.78    6.87
  -1   6 -10  249.80    8.41
  -1   6 -10  251.93    8.53
  -1   6 -11  471.46   11.85
  -1   6 -11  487.35   12.22
  -1   6 -12  169.65    7.34
  -1   6 -12  172.22    7.62
  -1   6 -13  121.44    6.38
  -1   6 -13  120.81    6.64
  -1   6 -14   20.01    2.88
  -1   6 -14   17.06    2.57
  -1   6 -15    1.97    1.25
  -1   6 -15    0.99    1.17
  -1   6 -16    5.47    1.67
  -1   6 -16    1.80    1.37
  -1   6 -17   -0.35    1.09
  -1   6 -17    0.50    1.06
  -1   6 -18    2.39    1.43
  -1   6 -18    1.02    1.22
  -1   6 -19    1.29    1.10
  -1   6 -19   -0.37    1.31
  -1   6 -20    8.34    2.51
  -1   6 -20    5.08    1.83
  -1   6 -21    2.58    1.61
  -1   6 -21    4.27    1.98
  -1   6 -22    3.62    1.94
   1  -5 -25    0.51    2.01
   1  -5 -25    0.98    1.29
   1  -5 -24   16.70    3.31
   1  -5 -24   17.19    2.82
   1  -5 -23   15.31    2.66
   1  -5 -23   14.24    2.95
   1  -5 -22    3.90    1.81
   1  -5 -22    1.49    1.64
   1  -5 -21    3.84    1.79
   1  -5 -21    1.76    1.44
   1  -5 -21    4.04    1.75
   1  -5 -20   16.63    2.63
   1  -5 -20   21.03    3.35
   1  -5 -20   13.69    2.80
   1  -5 -19    5.83    1.88
   1  -5 -19    7.44    1.85
   1  -5 -19    6.20    1.80
   1  -5 -18    1.11    1.13
   1  -5 -18    2.62    1.40
   1  -5 -18    0.75    1.17
   1  -5 -17   15.43    2.55
   1  -5 -17   13.92    2.11
   1  -5 -17   15.11    1.73
   1  -5 -17   14.42    2.51
   1  -5 -16    4.90    1.01
   1  -5 -16    5.80    1.66
   1  -5 -16    5.04    1.45
   1  -5 -16    6.05    1.64
   1  -5 -15    3.15    1.25
   1  -5 -15    4.24    0.76
   1  -5 -15    3.43    1.23
   1  -5 -15    3.59    1.38
   1  -5 -15    4.53    0.97
   1  -5 -14   16.18    2.30
   1  -5 -14   18.43    1.75
   1  -5 -14   17.76    2.03
   1  -5 -14   18.47    2.51
   1  -5 -14   16.67    1.48
   1  -5 -13   38.71    2.78
   1  -5 -13   47.40    2.67
   1  -5 -13   34.85    3.10
   1  -5 -13   46.97    2.48
   1  -5 -13   41.07    3.40
   1  -5 -12   60.07    3.98
   1  -5 -12   52.89    3.66
   1  -5 -12   57.26    3.20
   1  -5 -12   50.55    3.09
   1  -5 -12   57.84    2.75
   1  -5 -12   54.38    2.78
   1  -5 -11   79.76    3.69
   1  -5 -11   77.23    4.34
   1  -5 -11   76.23    3.15
   1  -5 -11   74.02    3.45
   1  -5 -11   71.22    4.03
   1  -5 -10    1.33    0.88
   1  -5 -10    0.91    0.86
   1  -5 -10    0.49    0.65
   1  -5 -10    0.68    0.60
   1  -5 -10    1.29    0.63
   1  -5  -9  120.94    3.90
   1  -5  -9  119.60    4.65
   1  -5  -9  128.27    4.14
   1  -5  -9  121.32    3.97
   1  -5  -9  125.90    4.99
   1  -5  -8  154.30    4.36
   1  -5  -8  164.96    5.21
   1  -5  -8  158.56    4.29
   1  -5  -8  153.96    4.27
   1  -5  -8  157.58    5.30
   1  -5  -7 1114.20   10.69
   1  -5  -7 1056.27   12.59
   1  -5  -7 1080.41   13.22
   1  -5  -7 1101.60    9.27
   1  -5  -7 1105.70   11.49
   1  -5  -6  614.62    9.58
   1  -5  -6  622.47    5.11
   1  -5  -6  602.50    6.66
   1  -5  -6  589.45    8.32
   1  -5  -5 2620.28   10.35
   1  -5  -5 2577.89   17.23
   1  -5  -4  501.53    7.53
   1  -5  -3  566.54    7.98
   1  -5  -2  891.77    9.92
   1  -5  -1  608.07    8.18
   1  -5   0  215.29    4.86
   1  -5   1  155.13    4.17
   1  -5   2  339.70    6.21
  -1   5  -2  341.34    2.45
   1  -5   3   35.46    2.04
  -1   5  -3   36.57    1.07
  -1   5  -4  178.95    2.84
  -1   5  -4  179.01    5.32
   1  -5   4  174.14    4.51
   1  -5   5    6.59    0.90
  -1   5  -5    4.66    1.01
  -1   5  -5    4.77    0.57
  -1   5  -6   20.11    1.91
  -1   5  -6   19.81    1.24
   1  -5   6   20.83    1.57
   1  -5   7   10.83    1.14
  -1   5  -7   12.36    1.67
  -1   5  -7   12.24    1.08
  -1   5  -8   23.64    2.38
  -1   5  -8   29.70    1.79
   1  -5   8   23.46    1.62
  -1   5  -9   78.60    4.37
  -1   5  -9   78.15    4.40
  -1   5  -9   77.00    3.07
  -1   5 -10  120.14    5.69
  -1   5 -10  121.43    4.10
  -1   5 -10  121.34    5.55
  -1   5 -11   31.04    2.21
  -1   5 -11   29.60    3.07
  -1   5 -11   31.50    2.90
  -1   5 -12   75.03    4.94
  -1   5 -12   81.14    4.82
  -1   5 -13   43.54    3.86
  -1   5 -13   46.62    3.83
  -1   5 -14   11.05    2.16
  -1   5 -14   14.08    2.30
  -1   5 -15   -0.91    1.25
  -1   5 -15    1.12    0.83
  -1   5 -16    7.33    2.14
  -1   5 -16    5.67    1.64
  -1   5 -17   19.24    3.08
  -1   5 -17   16.45    2.63
  -1   5 -18    3.20    1.28
  -1   5 -18    2.11    1.35
  -1   5 -19    6.65    1.95
  -1   5 -19    4.53    1.53
  -1   5 -20    6.88    2.23
  -1   5 -20   10.06    2.18
  -1   5 -21    3.34    1.95
  -1   5 -21    0.61    1.10
  -1   5 -22    4.05    1.80
   1  -4 -25    6.19    2.34
   1  -4 -24    4.43    1.58
   1  -4 -24    9.73    2.65
   1  -4 -23    0.43    1.43
   1  -4 -23    2.28    1.29
   1  -4 -22    6.59    2.03
   1  -4 -22    4.11    1.62
   1  -4 -21   25.75    3.64
   1  -4 -21   26.04    3.25
   1  -4 -20   15.13    2.70
   1  -4 -20   13.43    2.30
   1  -4 -19   87.62    6.19
   1  -4 -19   74.85    4.73
   1  -4 -19   71.49    5.50
   1  -4 -18   26.10    3.42
   1  -4 -18   20.09    2.52
   1  -4 -18   21.53    2.15
   1  -4 -18   19.25    3.00
   1  -4 -17   36.24    3.76
   1  -4 -17   36.63    2.70
   1  -4 -17   31.51    3.45
   1  -4 -17   32.47    2.99
   1  -4 -16   40.47    2.75
   1  -4 -16   40.33    3.88
   1  -4 -16   37.61    3.14
   1  -4 -16   40.76    3.79
   1  -4 -15  159.55    5.92
   1  -4 -15  153.78    7.10
   1  -4 -15  147.09    6.77
   1  -4 -15  155.51    5.16
   1  -4 -14  107.42    3.33
   1  -4 -14  113.45    4.26
   1  -4 -14  118.20    5.94
   1  -4 -14  110.77    4.76
   1  -4 -14  109.21    5.59
   1  -4 -13   67.88    2.70
   1  -4 -13   69.56    3.24
   1  -4 -13   71.47    4.48
   1  -4 -13   64.84    4.20
   1  -4 -13   67.56    3.59
   1  -4 -12  245.25    7.65
   1  -4 -12  260.63    8.07
   1  -4 -12  260.39    6.61
   1  -4 -12  255.55    5.98
   1  -4 -12  247.79    5.21
   1  -4 -12  240.74    6.61
   1  -4 -11    0.35    0.66
   1  -4 -11    0.94    0.55
   1  -4 -11    0.79    0.47
   1  -4 -11    0.73    0.70
   1  -4 -11    0.43    0.41
   1  -4 -11    0.06    0.52
   1  -4 -10    7.55    1.00
   1  -4 -10    9.39    1.46
   1  -4 -10    7.84    1.10
   1  -4 -10    6.98    1.28
   1  -4 -10    8.82    1.02
   1  -4 -10    8.66    1.20
   1  -4  -9   20.82    1.66
   1  -4  -9   21.29    1.53
   1  -4  -9   20.80    1.72
   1  -4  -9   19.57    1.95
   1  -4  -9   20.72    1.55
   1  -4  -9   24.88    2.14
   1  -4  -8   84.61    3.15
   1  -4  -8   93.03    3.10
   1  -4  -8   93.98    3.15
   1  -4  -8   86.92    3.13
   1  -4  -8   91.48    3.79
   1  -4  -8   90.07    3.86
   1  -4  -7   47.24    2.58
   1  -4  -7   48.03    2.22
   1  -4  -7   47.94    2.68
   1  -4  -7   47.52    2.20
   1  -4  -6   57.10    2.68
   1  -4  -6   58.72    1.87
   1  -4  -6   55.87    2.22
   1  -4  -6   55.32    2.33
   1  -4  -6   56.78    2.73
   1  -4  -5   29.00    0.93
   1  -4  -5   30.16    1.93
   1  -4  -5   26.79    1.62
   1  -4  -5   28.67    1.26
   1  -4  -4   58.97    2.35
   1  -4  -4   63.30    1.33
   1  -4  -3  222.82    4.52
   1  -4  -2  914.44    9.06
   1  -4  -1   18.14    1.28
   1  -4   0   90.17    2.83
   1  -4   1   12.36    1.05
  -1   4  -2   81.48    1.34
   1  -4   2   76.10    2.61
   1  -4   3   60.51    2.34
  -1   4  -3   60.96    1.45
   1  -4   4  161.58    3.86
  -1   4  -4  159.78    2.75
   1  -4   5   18.84    1.33
  -1   4  -5   20.92    1.14
  -1   4  -5   21.84    1.82
   1  -4   6   37.93    1.86
  -1   4  -6   37.45    2.52
  -1   4  -6   38.10    1.73
  -1   4  -7   10.57    1.01
   1  -4   7    8.96    0.92
  -1   4  -7    9.55    1.41
  -1   4  -8  234.44    5.01
   1  -4   8  227.65    4.42
  -1   4  -8  246.94    7.04
  -1   4  -9   45.90    2.39
  -1   4  -9   48.39    3.34
  -1   4  -9   46.88    3.13
  -1   4 -10   42.49    3.10
  -1   4 -10   43.19    2.47
  -1   4 -10   39.31    3.18
  -1   4 -11    3.73    1.32
  -1   4 -11    6.19    1.23
  -1   4 -11    3.88    0.83
  -1   4 -12   32.63    2.92
  -1   4 -12   29.76    2.37
  -1   4 -12   32.75    3.19
  -1   4 -13  109.40    5.97
  -1   4 -13  106.77    5.45
  -1   4 -13   98.57    4.39
  -1   4 -14    9.62    2.00
  -1   4 -14   12.32    2.04
  -1   4 -14   12.12    1.66
  -1   4 -15  100.22    5.56
  -1   4 -15  100.14    6.22
  -1   4 -16   21.93    3.06
  -1   4 -16   18.45    2.57
  -1   4 -17   49.12    4.10
  -1   4 -17   48.44    4.67
  -1   4 -18    3.53    1.74
  -1   4 -18    4.57    1.60
  -1   4 -19   65.07    5.78
  -1   4 -19   75.24    5.35
  -1   4 -20    4.78    1.88
  -1   4 -20    5.68    1.74
  -1   4 -21   35.78    4.57
  -1   4 -22    2.78    1.72
  -1   4 -23   -1.21    1.55
   1  -3 -25   13.57    3.00
   1  -3 -24   41.70    4.88
   1  -3 -24   41.00    4.20
   1  -3 -23   15.80    2.59
   1  -3 -23   14.27    3.12
   1  -3 -22    1.36    1.65
   1  -3 -22    3.61    2.17
   1  -3 -21    0.08    1.23
   1  -3 -21   -0.04    1.25
   1  -3 -20   19.76    3.11
   1  -3 -20   22.61    2.74
   1  -3 -19   31.97    3.11
   1  -3 -19   34.38    2.84
   1  -3 -19   34.13    3.89
   1  -3 -18    5.26    1.51
   1  -3 -18    3.43    1.06
   1  -3 -18    4.15    1.51
   1  -3 -17   51.85    3.70
   1  -3 -17   53.42    4.51
   1  -3 -17   59.60    3.50
   1  -3 -17   55.55    4.58
   1  -3 -16   17.25    2.17
   1  -3 -16   14.14    2.39
   1  -3 -16   17.12    1.88
   1  -3 -16   14.46    2.35
   1  -3 -15   33.97    2.46
   1  -3 -15   34.06    3.34
   1  -3 -15   29.93    3.16
   1  -3 -15   32.88    2.73
   1  -3 -14    3.38    0.92
   1  -3 -14    1.97    1.25
   1  -3 -14    3.93    0.62
   1  -3 -14    3.55    1.37
   1  -3 -14    2.67    1.14
   1  -3 -13   90.15    2.77
   1  -3 -13   87.13    4.87
   1  -3 -13   92.89    4.93
   1  -3 -13   87.54    4.05
   1  -3 -13   87.50    3.67
   1  -3 -12  114.25    5.26
   1  -3 -12  125.35    3.31
   1  -3 -12  123.87    4.56
   1  -3 -12  118.43    5.38
   1  -3 -12  116.75    4.09
   1  -3 -12  114.79    4.60
   1  -3 -11   -0.23    0.63
   1  -3 -11    0.45    0.37
   1  -3 -11    0.10    0.60
   1  -3 -11   -1.49    0.80
   1  -3 -11   -0.68    0.76
   1  -3 -11    0.45    0.31
   1  -3 -10   24.67    1.99
   1  -3 -10   26.47    1.55
   1  -3 -10   23.39    1.87
   1  -3 -10   24.39    1.73
   1  -3 -10   22.34    2.15
   1  -3 -10   23.84    2.21
   1  -3  -9  207.15    6.02
   1  -3  -9  206.60    4.81
   1  -3  -9  218.82    6.24
   1  -3  -9  210.26    4.28
   1  -3  -9  199.09    4.99
   1  -3  -8  120.96    3.63
   1  -3  -8  126.95    4.47
   1  -3  -8  115.40    4.20
   1  -3  -8  116.25    3.15
   1  -3  -8  123.48    3.53
   1  -3  -7  338.06    5.71
   1  -3  -7  343.92    6.81
   1  -3  -7  332.34    5.25
   1  -3  -7  351.14    5.71
   1  -3  -7  345.93    6.88
   1  -3  -6    4.35    0.64
   1  -3  -6    3.60    0.59
   1  -3  -6    3.36    0.73
   1  -3  -6    4.60    0.76
   1  -3  -5  514.23    6.38
   1  -3  -5  497.01    6.21
   1  -3  -5  501.83    7.19
   1  -3  -5  498.95    7.17
   1  -3  -4  230.39    4.54
   1  -3  -4  228.11    4.55
   1  -3  -4  218.96    4.04
   1  -3  -4  229.79    2.87
   1  -3  -3  842.97    7.80
   1  -3  -2  416.34    5.38
   1  -3  -1   19.31    1.15
   1  -3   0   32.05    1.46
   1  -3   1    5.08    0.59
  -1   3  -2  187.81    2.22
   1  -3   2  179.31    3.47
   1  -3   3  177.85    3.44
  -1   3  -3  178.87    2.56
   1  -3   4 1744.79   10.85
  -1   3  -4 1746.16    9.20
   1  -3   5  848.23    7.60
  -1   3  -5  857.01   10.53
  -1   3  -5  848.48    7.27
  -1   3  -6 1024.01    8.90
  -1   3  -6 1003.43   12.14
   1  -3   6  984.47    8.02
  -1   3  -7  174.94    5.50
  -1   3  -7  168.66    3.92
   1  -3   7  173.23    3.26
  -1   3  -8  363.72    8.31
  -1   3  -8  373.57    7.79
  -1   3  -8  371.36    6.27
  -1   3  -9  206.69    6.58
  -1   3  -9  205.79    5.04
  -1   3  -9  193.66    5.85
  -1   3 -10  243.20    7.50
  -1   3 -10  236.85    6.76
  -1   3 -10  237.68    5.76
  -1   3 -11   39.05    2.88
  -1   3 -11   41.85    2.60
  -1   3 -11   38.09    3.18
  -1   3 -12   19.68    2.21
  -1   3 -12   18.75    2.36
  -1   3 -12   18.69    1.84
  -1   3 -13    5.40    1.17
  -1   3 -13    7.33    1.71
  -1   3 -13    7.85    1.48
  -1   3 -14   10.71    1.67
  -1   3 -14   10.84    1.60
  -1   3 -14    8.15    1.82
  -1   3 -15   11.14    1.75
  -1   3 -15   12.84    2.41
  -1   3 -15    8.60    1.62
  -1   3 -16   25.39    3.20
  -1   3 -16   29.46    2.99
  -1   3 -17   24.28    2.86
  -1   3 -17   31.09    3.69
  -1   3 -18    1.38    0.84
  -1   3 -18    0.84    1.66
  -1   3 -19   -0.38    1.45
  -1   3 -19    1.19    1.13
  -1   3 -20   18.02    2.61
  -1   3 -20   18.40    3.15
  -1   3 -21    5.93    2.23
  -1   3 -22    9.29    2.65
  -1   3 -23    2.00    1.54
   1  -2 -25    5.15    2.34
   1  -2 -24    0.70    1.28
   1  -2 -23    2.97    1.75
   1  -2 -23    2.20    1.57
   1  -2 -22   17.85    2.81
   1  -2 -22   18.41    3.35
   1  -2 -21   -0.49    1.40
   1  -2 -21    0.31    1.21
   1  -2 -20    2.54    1.45
   1  -2 -20    0.92    1.19
   1  -2 -19   39.63    4.22
   1  -2 -19   37.45    3.40
   1  -2 -19   34.07    2.92
   1  -2 -18    6.93    1.70
   1  -2 -18    7.34    1.30
   1  -2 -18    7.94    2.05
   1  -2 -17   26.40    3.25
   1  -2 -17   24.00    2.30
   1  -2 -17   20.79    2.38
   1  -2 -16    4.52    1.64
   1  -2 -16    3.95    1.04
   1  -2 -16    4.24    1.36
   1  -2 -15   13.38    1.85
   1  -2 -15   11.85    2.14
   1  -2 -15   10.46    1.93
   1  -2 -15   13.20    1.72
   1  -2 -14  340.64    9.92
   1  -2 -14  334.30    7.57
   1  -2 -14  334.79    8.18
   1  -2 -14  334.13    9.84
   1  -2 -13  147.12    5.25
   1  -2 -13  144.83    6.19
   1  -2 -13  145.02    4.83
   1  -2 -13  150.82    3.10
   1  -2 -13  149.88    6.39
   1  -2 -12  554.18    9.03
   1  -2 -12  561.84    9.62
   1  -2 -12  533.76   11.26
   1  -2 -12  571.02    6.25
   1  -2 -12  554.64   11.49
   1  -2 -11   50.83    3.37
   1  -2 -11   48.86    2.80
   1  -2 -11   42.17    2.68
   1  -2 -11   45.34    3.18
   1  -2 -11   46.38    2.54
   1  -2 -11   42.28    1.74
   1  -2 -10  862.34   12.90
   1  -2 -10  860.25   10.30
   1  -2 -10  883.78    7.92
   1  -2 -10  844.29   12.77
   1  -2 -10  844.78   11.09
   1  -2 -10  863.05   10.75
   1  -2  -9  106.42    4.28
   1  -2  -9  112.15    3.55
   1  -2  -9  113.63    4.43
   1  -2  -9  113.04    3.68
   1  -2  -9  109.82    2.79
   1  -2  -8  121.82    2.92
   1  -2  -8  119.31    3.59
   1  -2  -8  121.28    3.50
   1  -2  -8  127.17    4.38
   1  -2  -8  119.07    4.30
   1  -2  -7  327.77    6.65
   1  -2  -7  336.40    5.61
   1  -2  -7  341.90    4.80
   1  -2  -7  343.78    5.55
   1  -2  -7  341.48    6.67
   1  -2  -6  880.35    8.44
   1  -2  -6  879.84    9.95
   1  -2  -6  887.61    7.58
   1  -2  -6  867.51    9.93
   1  -2  -5 1253.31   10.69
   1  -2  -5 1236.46    8.78
   1  -2  -5 1236.30   10.90
   1  -2  -5 1267.41    9.53
   1  -2  -4  393.58    5.37
   1  -2  -4  390.06    4.80
   1  -2  -4  381.27    5.57
   1  -2  -4  409.96    5.13
   1  -2  -3 2928.68   12.77
   1  -2  -3 2943.44    7.45
   1  -2  -2  391.47    4.51
   1  -2  -1  694.40    5.83
   1  -2   0    9.72    0.69
   1  -2   1 1782.76    8.98
  -1   2  -2  334.53    3.11
   1  -2   2  299.89    3.69
   1  -2   3   26.60    1.10
  -1   2  -3   29.16    1.07
   1  -2   4  381.56    4.12
  -1   2  -4  383.18    4.39
   1  -2   5  436.96    4.35
  -1   2  -5  420.02    6.90
  -1   2  -5  435.40    5.24
  -1   2  -6  270.10    6.00
   1  -2   6  276.04    3.32
  -1   2  -6  278.89    4.62
  -1   2  -7  502.56    8.81
   1  -2   7  473.85    4.08
  -1   2  -7  509.12    6.84
  -1   2  -8   31.60    2.10
  -1   2  -8   34.09    2.51
  -1   2  -8   33.86    1.94
  -1   2  -9  555.25    8.30
  -1   2  -9  560.42    9.19
  -1   2  -9  543.98   10.32
  -1   2 -10    1.17    0.81
  -1   2 -10    0.01    0.46
  -1   2 -10   -0.12    0.52
  -1   2 -11  150.61    6.01
  -1   2 -11  149.59    5.21
  -1   2 -11  159.27    5.01
  -1   2 -12    7.76    1.69
  -1   2 -12    7.17    1.30
  -1   2 -12    6.74    1.21
  -1   2 -13    1.03    0.67
  -1   2 -13   -0.17    0.80
  -1   2 -13    0.25    0.63
  -1   2 -14   44.05    3.20
  -1   2 -14   36.73    3.51
  -1   2 -14   39.04    2.93
  -1   2 -15   29.29    2.71
  -1   2 -15   28.21    2.57
  -1   2 -15   28.56    3.26
  -1   2 -16   82.11    4.62
  -1   2 -16   88.58    4.77
  -1   2 -16   84.97    5.67
  -1   2 -17   92.68    6.15
  -1   2 -17   82.22    4.78
  -1   2 -17   88.40    4.94
  -1   2 -18   44.73    3.61
  -1   2 -18   48.20    4.70
  -1   2 -19  132.55    6.25
  -1   2 -19  135.54    7.96
  -1   2 -20   33.22    4.30
  -1   2 -20   32.75    3.22
  -1   2 -21   40.77    4.83
  -1   2 -22   28.99    4.42
  -1   2 -23    2.69    1.43
  -1   2 -24    2.53    1.45
   1  -1 -25    4.02    2.09
   1  -1 -24    7.48    2.22
   1  -1 -23    8.32    2.25
   1  -1 -22   32.98    4.35
   1  -1 -22   25.70    3.19
   1  -1 -21    1.95    1.35
   1  -1 -21    2.56    1.70
   1  -1 -20   38.78    3.28
   1  -1 -20   42.78    3.75
   1  -1 -20   33.91    4.14
   1  -1 -19   18.13    2.26
   1  -1 -19   19.27    2.97
   1  -1 -19   16.74    2.49
   1  -1 -18   10.06    1.94
   1  -1 -18    7.04    1.79
   1  -1 -18   10.02    1.69
   1  -1 -17   16.87    2.05
   1  -1 -17   16.00    2.55
   1  -1 -17   20.98    2.42
   1  -1 -16    0.11    1.13
   1  -1 -16   -0.10    1.04
   1  -1 -16    0.23    0.52
   1  -1 -15    1.15    0.98
   1  -1 -15    1.05    0.69
   1  -1 -15    0.50    0.89
   1  -1 -14   25.07    2.76
   1  -1 -14   24.01    2.17
   1  -1 -14   29.15    2.46
   1  -1 -13  236.92    6.41
   1  -1 -13  242.86    8.06
   1  -1 -13  243.25    3.31
   1  -1 -13  240.91    6.58
   1  -1 -12    0.29    0.18
   1  -1 -12    0.33    0.95
   1  -1 -12   -0.16    0.67
   1  -1 -12   -0.57    0.49
   1  -1 -12    1.01    0.64
   1  -1 -11    4.36    0.95
   1  -1 -11    2.91    1.00
   1  -1 -11    2.60    0.71
   1  -1 -11    3.59    0.47
   1  -1 -11    4.59    1.20
   1  -1 -10  100.15    4.37
   1  -1 -10   98.55    2.43
   1  -1 -10   98.48    4.40
   1  -1 -10   97.10    3.63
   1  -1 -10   99.25    3.68
   1  -1  -9  272.78    6.90
   1  -1  -9  275.59    6.74
   1  -1  -9  282.65    5.77
   1  -1  -9  280.61    4.14
   1  -1  -9  287.16    5.85
   1  -1  -8   85.79    3.07
   1  -1  -8   87.94    3.57
   1  -1  -8   88.43    3.05
   1  -1  -8   90.22    2.33
   1  -1  -8   87.64    3.66
   1  -1  -7  186.21    4.95
   1  -1  -7  189.42    4.17
   1  -1  -7  191.19    3.35
   1  -1  -7  184.81    4.80
   1  -1  -7  188.76    4.25
   1  -1  -6   15.93    0.96
   1  -1  -6   15.66    1.16
   1  -1  -6   17.71    1.42
   1  -1  -6   14.81    1.10
   1  -1  -6   15.10    1.30
   1  -1  -5  544.30    7.14
   1  -1  -5  546.43    5.33
   1  -1  -5  545.62    6.25
   1  -1  -5  529.02    6.77
   1  -1  -4    1.79    0.33
   1  -1  -4    2.25    0.40
   1  -1  -4    3.04    0.46
   1  -1  -4    2.21    0.45
   1  -1  -3 1469.96    9.37
   1  -1  -3 1497.30    8.44
   1  -1  -3 1479.98    8.06
   1  -1  -3 1508.45    8.66
   1  -1  -2   50.13    1.51
   1  -1  -2   54.28    1.51
   1  -1  -2   52.50    1.44
   1  -1  -1   13.58    0.69
   1  -1  -1   14.94    0.74
   1  -1   1   36.63    1.05
   1  -1   2    1.14    0.19
  -1   1  -3 2325.02    9.69
  -1   1  -3 2239.31   12.24
  -1   1  -4   59.08    1.75
  -1   1  -4   54.45    2.12
   1  -1   4   57.99    1.19
  -1   1  -5 1548.55   10.04
   1  -1   5 1543.95    5.80
  -1   1  -5 1514.63   12.33
  -1   1  -6   95.60    3.40
  -1   1  -6   95.42    2.75
  -1   1  -7  629.78    7.59
  -1   1  -7  616.85    9.24
  -1   1  -7  612.49    7.85
  -1   1  -8   98.72    3.99
  -1   1  -8  106.39    3.39
  -1   1  -8  100.89    3.38
  -1   1  -9  732.26   11.44
  -1   1  -9  738.06    9.53
  -1   1  -9  721.76    9.58
  -1   1 -10   21.32    1.76
  -1   1 -10   21.89    1.80
  -1   1 -10   20.96    2.12
  -1   1 -11  273.55    6.61
  -1   1 -11  267.75    6.44
  -1   1 -11  268.31    7.75
  -1   1 -12  135.55    5.93
  -1   1 -12  133.01    4.82
  -1   1 -12  132.75    4.78
  -1   1 -13  184.94    5.98
  -1   1 -13  182.83    7.11
  -1   1 -13  176.28    5.67
  -1   1 -14    4.91    1.52
  -1   1 -14    5.43    1.12
  -1   1 -14    4.85    1.27
  -1   1 -15    1.12    0.82
  -1   1 -15    1.22    1.20
  -1   1 -15    0.91    0.91
  -1   1 -16   25.51    3.13
  -1   1 -16   25.81    2.49
  -1   1 -16   28.05    2.79
  -1   1 -17    4.20    1.77
  -1   1 -17    2.05    0.88
  -1   1 -17    3.85    1.16
  -1   1 -18   36.25    3.43
  -1   1 -18   37.80    3.08
  -1   1 -18   36.87    4.04
  -1   1 -19    4.87    1.24
  -1   1 -19    4.90    1.82
  -1   1 -20    6.55    2.26
  -1   1 -21   22.16    3.74
  -1   1 -22    0.31    1.45
  -1   1 -23    3.40    1.83
  -1   1 -24    0.42    1.39
   1   0 -24    2.16    1.52
   1   0 -23    7.51    2.06
   1   0 -22    0.12    1.28
   1   0 -21   14.71    3.05
   1   0 -21   17.60    2.63
   1   0 -20   38.04    3.42
   1   0 -20   34.15    4.16
   1   0 -20   36.82    3.51
   1   0 -19   15.18    2.85
   1   0 -19   19.07    2.50
   1   0 -19   18.68    2.35
   1   0 -18   21.61    2.46
   1   0 -18   17.82    2.92
   1   0 -18   15.91    2.19
   1   0 -17   24.06    3.04
   1   0 -17   25.21    2.62
   1   0 -17   24.47    2.57
   1   0 -16   21.90    2.91
   1   0 -16   18.42    2.17
   1   0 -16   26.00    2.48
   1   0 -15   22.73    2.30
   1   0 -15   19.48    2.15
   1   0 -15   26.61    3.04
   1   0 -14   25.21    2.35
   1   0 -14   24.68    2.31
   1   0 -14   29.37    2.94
   1   0 -13    8.03    1.43
   1   0 -13    7.88    1.70
   1   0 -13    7.19    1.32
   1   0 -12  173.12    6.55
   1   0 -12  173.48    5.50
   1   0 -12  175.80    2.79
   1   0 -12  168.66    5.27
   1   0 -11    2.58    0.82
   1   0 -11    2.21    0.93
   1   0 -11    1.63    0.66
   1   0 -11    1.78    0.36
   1   0 -10  126.39    5.01
   1   0 -10  134.44    2.75
   1   0 -10  127.25    4.38
   1   0 -10  130.29    4.13
   1   0  -9  170.66    3.11
   1   0  -9  171.49    4.49
   1   0  -9  163.49    4.68
   1   0  -8  375.18    7.33
   1   0  -8  383.77    7.64
   1   0  -8  400.21    4.73
   1   0  -8  390.04    6.42
   1   0  -8  404.43    6.96
   1   0  -7  322.48    6.52
   1   0  -7  322.96    4.18
   1   0  -7  316.36    5.80
   1   0  -7  307.72    6.09
   1   0  -7  325.46    5.40
   1   0  -6  511.79    7.20
   1   0  -6  551.63    7.93
   1   0  -6  553.42    7.18
   1   0  -6  556.08    6.50
   1   0  -5  287.89    5.18
   1   0  -5  261.78    4.62
   1   0  -5  287.97    4.29
   1   0  -5  288.89    4.82
   1   0  -4  389.05    5.38
   1   0  -4  415.56    5.25
   1   0  -4  375.39    4.78
   1   0  -3  581.03    5.02
   1   0  -3  633.33    5.97
   1   0  -3  648.25    5.92
   1   0  -2  930.05    6.02
   1   0  -2  949.20    6.23
  -1   0  -2  177.76    2.61
  -1   0  -2  171.83    2.55
  -1   0  -3    7.56    0.64
  -1   0  -4   15.61    1.06
  -1   0  -5    8.44    0.77
  -1   0  -5    7.28    0.82
  -1   0  -6    2.13    0.41
  -1   0  -6    1.99    0.44
  -1   0  -6    2.66    0.63
  -1   0  -7  153.55    4.43
  -1   0  -7  151.55    3.72
  -1   0  -7  149.86    3.41
  -1   0  -8   18.06    1.40
  -1   0  -8   17.37    1.27
  -1   0  -8   15.94    1.37
  -1   0  -8   18.08    1.65
  -1   0  -9   -0.02    0.53
  -1   0  -9   -0.14    0.38
  -1   0  -9    0.04    0.28
  -1   0  -9    0.17    0.40
  -1   0 -10   -0.45    0.49
  -1   0 -10    1.04    0.69
  -1   0 -10   -0.15    0.55
  -1   0 -10    0.12    0.34
  -1   0 -11    3.02    0.67
  -1   0 -11    3.35    1.09
  -1   0 -11    2.29    0.73
  -1   0 -11    2.94    0.85
  -1   0 -12   36.31    2.29
  -1   0 -12   38.79    3.12
  -1   0 -12   36.20    2.50
  -1   0 -12   35.78    2.56
  -1   0 -13  140.43    5.10
  -1   0 -13  139.53    6.09
  -1   0 -13  142.67    5.29
  -1   0 -13  144.82    4.74
  -1   0 -14    1.25    1.05
  -1   0 -14    0.81    0.69
  -1   0 -14    1.64    0.84
  -1   0 -14    1.34    0.81
  -1   0 -15    6.04    1.66
  -1   0 -15    5.90    1.43
  -1   0 -15    8.87    1.37
  -1   0 -16    6.21    1.80
  -1   0 -16    8.18    1.37
  -1   0 -16    7.98    1.67
  -1   0 -17    0.42    1.07
  -1   0 -17    1.24    1.04
  -1   0 -17    0.28    0.82
  -1   0 -18   14.53    2.33
  -1   0 -18   10.32    1.60
  -1   0 -18    9.16    2.19
  -1   0 -19    3.73    1.30
  -1   0 -19    5.56    1.99
  -1   0 -20    0.83    1.55
  -1   0 -21    0.61    1.27
  -1   0 -22    6.10    1.96
  -1   0 -23    2.38    2.22
  -1   0 -24    0.86    2.13
  -1   0 -25    4.60    2.48
   1   1 -24    2.69    2.16
   1   1 -23    2.58    1.82
   1   1 -22   17.95    3.25
   1   1 -21    1.58    1.77
   1   1 -21    2.60    1.35
   1   1 -20   78.03    5.04
   1   1 -20   75.33    6.02
   1   1 -19  101.25    5.48
   1   1 -19   91.66    6.40
   1   1 -19  108.84    5.77
   1   1 -18   45.88    4.52
   1   1 -18   47.60    3.81
   1   1 -18   49.15    3.76
   1   1 -17  253.55    9.92
   1   1 -17  253.49    7.93
   1   1 -17  257.79    8.38
   1   1 -16  121.80    5.67
   1   1 -16  133.73    5.60
   1   1 -16  127.36    6.83
   1   1 -15  367.43    9.41
   1   1 -15  361.39   10.88
   1   1 -15  349.09    8.64
   1   1 -14   78.48    4.94
   1   1 -14   80.23    4.31
   1   1 -14   83.69    4.10
   1   1 -13  500.66   10.23
   1   1 -13  486.11   11.60
   1   1 -13  495.37    9.33
   1   1 -12   58.49    3.44
   1   1 -12   66.10    4.12
   1   1 -12   64.58    3.28
   1   1 -12   61.19    1.67
   1   1 -11  329.87    8.59
   1   1 -11  334.26    6.95
   1   1 -11  323.76    4.20
   1   1 -11  331.15    7.69
   1   1 -10   71.26    3.07
   1   1 -10   72.12    3.45
   1   1 -10   69.09    3.74
   1   1 -10   72.68    2.06
   1   1  -9   16.57    1.80
   1   1  -9   19.93    1.57
   1   1  -9   16.21    1.57
   1   1  -8  176.68    4.24
   1   1  -8  176.35    4.89
   1   1  -8  178.83    5.29
   1   1  -7   27.44    1.85
   1   1  -7   25.25    1.89
   1   1  -7   26.50    1.55
   1   1  -6   46.07    1.86
   1   1  -6   49.47    2.39
   1   1  -6   46.15    2.25
   1   1  -5  352.75    5.85
   1   1  -5  363.86    5.87
   1   1  -5  356.23    4.70
   1   1  -4  202.96    3.16
   1   1  -4  201.28    3.91
   1   1  -4  198.84    3.99
   1   1  -3  654.74    6.13
   1   1  -3  662.17    6.61
   1   1  -2  459.26    4.91
   1   1  -2  445.27    4.17
   1   1  -1  390.25    2.94
   1   1  -1  400.86    3.91
   1   1   1   19.23    0.56
  -1  -1  -2   50.40    1.38
  -1  -1  -2   48.19    1.11
  -1  -1  -3  550.13    4.85
  -1  -1  -3  564.98    5.25
  -1  -1  -4  126.40    2.79
  -1  -1  -4  126.11    2.81
  -1  -1  -4  124.74    2.49
  -1  -1  -4  129.04    1.62
  -1  -1  -5   78.56    1.58
  -1  -1  -5   73.51    2.15
  -1  -1  -5   76.39    2.47
  -1  -1  -6  290.38    5.38
  -1  -1  -6  287.31    3.52
  -1  -1  -6  291.21    4.66
  -1  -1  -7    0.34    0.20
  -1  -1  -7    0.02    0.34
  -1  -1  -8  429.11    5.41
  -1  -1  -8  426.65    6.65
  -1  -1  -8  428.03    7.74
  -1  -1  -9   52.97    2.07
  -1  -1  -9   55.26    2.99
  -1  -1  -9   54.33    2.54
  -1  -1 -10   15.55    1.78
  -1  -1 -10   12.46    1.10
  -1  -1 -10   13.27    1.61
  -1  -1 -10   12.34    1.37
  -1  -1 -10   12.06    1.30
  -1  -1 -11   12.99    1.21
  -1  -1 -11   14.07    1.83
  -1  -1 -11   14.58    1.61
  -1  -1 -11   14.32    1.50
  -1  -1 -11   13.97    1.77
  -1  -1 -12  135.07    4.87
  -1  -1 -12  124.32    3.83
  -1  -1 -12  127.68    5.60
  -1  -1 -12  128.75    4.59
  -1  -1 -12  117.48    5.21
  -1  -1 -13   95.61    4.19
  -1  -1 -13   89.25    4.76
  -1  -1 -13   89.93    4.25
  -1  -1 -13   91.19    3.47
  -1  -1 -14   72.22    3.79
  -1  -1 -14   73.63    3.26
  -1  -1 -14   73.14    4.55
  -1  -1 -14   70.73    3.95
  -1  -1 -15   26.11    2.96
  -1  -1 -15   23.07    2.45
  -1  -1 -15   23.65    2.44
  -1  -1 -15   26.45    2.05
  -1  -1 -16  211.95    7.47
  -1  -1 -16  220.56    8.62
  -1  -1 -16  218.05    6.04
  -1  -1 -16  217.40    7.13
  -1  -1 -17  112.01    5.67
  -1  -1 -17  113.69    4.53
  -1  -1 -17  116.19    6.51
  -1  -1 -18  244.57    9.77
  -1  -1 -18  256.36    6.98
  -1  -1 -19  170.45    8.49
  -1  -1 -19  164.28    7.31
  -1  -1 -20   56.35    4.58
  -1  -1 -20   50.65    4.87
  -1  -1 -21   28.96    3.91
  -1  -1 -22   27.27    3.96
  -1  -1 -23   63.50    5.97
  -1  -1 -24    2.28    1.47
  -1  -1 -25    3.17    1.82
   1   2 -24   13.74    3.32
   1   2 -23   13.61    3.01
   1   2 -22   -0.13    1.41
   1   2 -21    4.46    1.74
   1   2 -21    3.72    1.86
   1   2 -20    7.53    2.09
   1   2 -20    6.82    1.85
   1   2 -19    5.40    1.76
   1   2 -19    7.16    1.73
   1   2 -18    3.94    1.40
   1   2 -18    4.47    1.38
   1   2 -18    4.70    1.80
   1   2 -17   28.12    3.47
   1   2 -17   27.57    2.64
   1   2 -17   30.43    3.11
   1   2 -16    0.68    0.91
   1   2 -16    0.24    0.83
   1   2 -16   -0.78    1.11
   1   2 -15   48.32    4.09
   1   2 -15   48.71    3.25
   1   2 -15   49.19    3.69
   1   2 -14   10.17    1.58
   1   2 -14    6.54    1.64
   1   2 -14    7.92    1.63
   1   2 -13   14.41    2.13
   1   2 -13   10.54    1.71
   1   2 -13   11.13    1.45
   1   2 -12    0.46    0.23
   1   2 -12    0.23    0.63
   1   2 -12   -0.54    0.80
   1   2 -12    0.06    0.72
   1   2 -11   83.91    3.48
   1   2 -11   83.06    4.43
   1   2 -11   84.66    4.14
   1   2 -10   21.10    2.18
   1   2 -10   22.22    2.04
   1   2 -10   22.36    1.73
   1   2  -9  159.38    4.28
   1   2  -9  163.49    5.52
   1   2  -9  163.60    5.27
   1   2  -8  350.22    5.93
   1   2  -8  355.89    7.65
   1   2  -8  344.33    7.37
   1   2  -7   14.90    1.16
   1   2  -7   12.82    1.39
   1   2  -7   12.03    1.36
   1   2  -6   15.10    1.38
   1   2  -6   16.66    1.15
   1   2  -6   14.57    1.42
   1   2  -5  428.44    5.07
   1   2  -5  439.02    6.97
   1   2  -5  423.67    6.56
   1   2  -4    0.64    0.26
   1   2  -4    0.43    0.28
   1   2  -3    3.00    0.53
   1   2  -3    2.42    0.42
   1   2  -3    3.00    0.35
   1   2  -2   21.18    0.98
   1   2  -2   20.38    0.70
   1   2  -1 1860.47   10.06
   1   2  -1 1856.22    7.08
   1   2   0  343.85    3.79
  -1  -2  -1   46.93    1.39
   1   2   1   43.67    1.18
  -1  -2  -2 2770.21    7.66
   1   2   2 2856.88    7.31
  -1  -2  -3  203.07    2.79
  -1  -2  -3  196.88    2.67
  -1  -2  -3  201.70    3.27
  -1  -2  -4 1495.33    8.52
  -1  -2  -4 1459.80    9.45
  -1  -2  -4 1480.93    8.13
  -1  -2  -4 1500.98    9.23
  -1  -2  -5    7.24    0.74
  -1  -2  -5    6.58    0.74
  -1  -2  -5    5.34    0.61
  -1  -2  -6   25.00    1.56
  -1  -2  -6   27.09    1.54
  -1  -2  -6   25.23    0.81
  -1  -2  -7   23.57    1.45
  -1  -2  -7   23.17    0.94
  -1  -2  -7   19.95    1.54
  -1  -2  -8  217.46    3.29
  -1  -2  -8  207.99    4.60
  -1  -2  -8  215.47    5.33
  -1  -2  -9  177.25    3.32
  -1  -2  -9  183.65    5.29
  -1  -2  -9  185.14    4.63
  -1  -2 -10   70.70    3.52
  -1  -2 -10   72.92    2.32
  -1  -2 -10   68.94    3.05
  -1  -2 -11  517.35   10.60
  -1  -2 -11  512.80    8.98
  -1  -2 -11  520.64   10.14
  -1  -2 -11  506.95    8.67
  -1  -2 -11  523.91    6.69
  -1  -2 -12   37.80    2.95
  -1  -2 -12   36.08    2.54
  -1  -2 -12   41.63    3.22
  -1  -2 -12   37.63    1.93
  -1  -2 -12   41.09    2.76
  -1  -2 -13  366.58    8.17
  -1  -2 -13  378.75    9.60
  -1  -2 -13  370.32    6.35
  -1  -2 -13  373.80   10.02
  -1  -2 -13  387.13    8.68
  -1  -2 -14    2.26    1.20
  -1  -2 -14    0.90    1.06
  -1  -2 -14    1.62    0.55
  -1  -2 -14    2.69    1.27
  -1  -2 -14    1.56    1.00
  -1  -2 -15    1.68    0.86
  -1  -2 -15    1.73    0.67
  -1  -2 -15    2.85    1.22
  -1  -2 -15    1.34    1.03
  -1  -2 -15    1.54    1.18
  -1  -2 -16   45.26    3.34
  -1  -2 -16   41.26    3.74
  -1  -2 -16   43.12    3.40
  -1  -2 -16   45.34    2.57
  -1  -2 -17    9.18    2.09
  -1  -2 -17    8.27    1.21
  -1  -2 -17    8.12    1.75
  -1  -2 -17    8.96    1.80
  -1  -2 -18   15.94    2.55
  -1  -2 -18   13.43    2.30
  -1  -2 -19   28.29    3.62
  -1  -2 -19   34.59    3.42
  -1  -2 -20    6.16    1.70
  -1  -2 -20    5.82    2.04
  -1  -2 -21   93.71    6.68
  -1  -2 -22    1.47    1.43
  -1  -2 -23    0.67    1.68
  -1  -2 -24    2.95    1.93
  -1  -2 -25   -1.48    1.83
   1   3 -23   10.76    2.74
   1   3 -22    0.12    1.33
   1   3 -22    1.81    1.48
   1   3 -21    2.48    1.40
   1   3 -21   -0.57    1.54
   1   3 -20    2.51    1.55
   1   3 -20    6.13    1.84
   1   3 -19   30.44    3.99
   1   3 -19   28.98    3.40
   1   3 -18    0.78    1.21
   1   3 -18    0.94    0.99
   1   3 -17    3.10    1.63
   1   3 -17    3.77    1.41
   1   3 -16   24.01    2.42
   1   3 -16   19.39    2.58
   1   3 -16   27.16    3.29
   1   3 -15   29.61    2.57
   1   3 -15   29.04    3.00
   1   3 -15   31.28    3.35
   1   3 -14   22.18    2.53
   1   3 -14   21.04    2.13
   1   3 -14   17.23    2.55
   1   3 -13  136.49    6.36
   1   3 -13  126.61    5.76
   1   3 -13  130.06    4.81
   1   3 -12    3.33    0.96
   1   3 -12    3.70    0.94
   1   3 -12    4.06    1.28
   1   3 -11   47.95    3.42
   1   3 -11   45.37    3.25
   1   3 -11   48.20    2.65
   1   3 -10   39.08    2.90
   1   3 -10   39.04    2.98
   1   3 -10   33.86    2.08
   1   3  -9  147.90    5.33
   1   3  -9  148.56    4.09
   1   3  -9  154.66    5.48
   1   3  -8   91.94    3.01
   1   3  -8   95.68    4.11
   1   3  -8   89.38    3.93
   1   3  -7  282.87    4.92
   1   3  -7  295.72    6.91
   1   3  -7  286.89    6.59
   1   3  -6  621.65    9.54
   1   3  -6  621.97    8.98
   1   3  -6  609.32    6.62
   1   3  -5  777.16    6.80
   1   3  -5  760.48    9.23
   1   3  -5  788.46   10.14
   1   3  -4  119.43    3.30
   1   3  -4  124.49    3.81
   1   3  -4  122.11    2.39
   1   3  -3  526.48    6.18
   1   3  -3  529.64    4.21
   1   3  -2   93.48    1.43
   1   3  -2   89.37    2.81
   1   3  -2   90.12    2.22
   1   3  -1  493.58    4.25
   1   3  -1  485.08    6.15
  -1  -3   0  584.11    6.43
   1   3   0  603.29    3.82
  -1  -3  -1   18.30    1.14
  -1  -3  -2  746.86    6.65
  -1  -3  -2  757.69    4.31
  -1  -3  -3   15.66    1.04
  -1  -3  -3   14.34    0.84
  -1  -3  -3   13.65    0.72
  -1  -3  -3   14.59    0.97
  -1  -3  -3   14.84    0.77
  -1  -3  -3   14.05    0.96
  -1  -3  -4   77.44    1.95
  -1  -3  -4   80.02    2.19
  -1  -3  -4   81.89    2.33
  -1  -3  -4   81.67    2.41
  -1  -3  -4   81.28    2.15
  -1  -3  -4   78.48    2.33
  -1  -3  -5  119.02    3.01
  -1  -3  -5  115.15    2.69
  -1  -3  -5  120.96    3.00
  -1  -3  -5  122.13    2.84
  -1  -3  -6   35.72    1.83
  -1  -3  -6   37.57    1.57
  -1  -3  -6   35.25    1.64
  -1  -3  -6   34.96    1.74
  -1  -3  -7  388.73    5.87
  -1  -3  -7  385.77    6.11
  -1  -3  -7  374.67    6.47
  -1  -3  -7  388.43    5.02
  -1  -3  -7  398.77    3.31
  -1  -3  -8   23.10    0.94
  -1  -3  -8   22.29    1.21
  -1  -3  -8   21.93    1.54
  -1  -3  -8   22.94    1.78
  -1  -3  -9  186.91    5.31
  -1  -3  -9  195.64    3.07
  -1  -3  -9  180.40    4.60
  -1  -3  -9  190.29    3.40
  -1  -3 -10    2.91    0.46
  -1  -3 -10    3.81    0.81
  -1  -3 -10    2.54    0.76
  -1  -3 -10    4.58    1.03
  -1  -3 -11   60.74    3.12
  -1  -3 -11   62.78    3.06
  -1  -3 -11   63.50    3.55
  -1  -3 -11   65.18    2.13
  -1  -3 -11   68.78    3.94
  -1  -3 -12   91.51    3.87
  -1  -3 -12   96.64    2.78
  -1  -3 -12   94.67    4.09
  -1  -3 -12   89.06    4.67
  -1  -3 -12   96.62    4.56
  -1  -3 -13   11.82    1.75
  -1  -3 -13   14.14    2.11
  -1  -3 -13   14.85    1.81
  -1  -3 -13   13.46    1.13
  -1  -3 -13   14.53    2.03
  -1  -3 -14    0.54    0.73
  -1  -3 -14    0.23    0.78
  -1  -3 -14    0.43    0.36
  -1  -3 -14    0.17    0.76
  -1  -3 -14    0.58    1.03
  -1  -3 -15   89.93    3.21
  -1  -3 -15   75.68    4.32
  -1  -3 -15   76.54    4.73
  -1  -3 -15   83.46    4.31
  -1  -3 -15   81.14    5.18
  -1  -3 -16   22.47    2.42
  -1  -3 -16   22.03    2.64
  -1  -3 -16   20.25    1.64
  -1  -3 -16   21.51    2.89
  -1  -3 -16   21.77    2.73
  -1  -3 -17   20.37    2.42
  -1  -3 -17   20.72    2.99
  -1  -3 -17   22.64    2.59
  -1  -3 -17   22.94    2.78
  -1  -3 -18   10.26    1.94
  -1  -3 -18   10.51    1.97
  -1  -3 -18   10.85    2.07
  -1  -3 -19   98.78    5.43
  -1  -3 -19   98.87    6.34
  -1  -3 -19  102.22    5.80
  -1  -3 -20    4.96    1.79
  -1  -3 -20    4.78    1.65
  -1  -3 -21   48.12    4.44
  -1  -3 -21   52.50    5.09
  -1  -3 -22    0.46    1.33
  -1  -3 -23    7.78    2.23
  -1  -3 -24   34.77    4.54
  -1  -3 -25   23.33    3.92
   1   4 -23    7.03    2.20
   1   4 -22    8.14    2.63
   1   4 -22   11.99    2.42
   1   4 -21   19.41    3.53
   1   4 -21   20.70    3.13
   1   4 -20   32.60    4.17
   1   4 -20   36.17    3.96
   1   4 -19   -0.23    1.07
   1   4 -19    1.91    1.46
   1   4 -18  147.88    8.20
   1   4 -18  152.97    7.69
   1   4 -17   41.29    3.97
   1   4 -17   35.49    3.98
   1   4 -16  110.54    6.20
   1   4 -16  102.69    6.31
   1   4 -15   61.45    4.78
   1   4 -15   69.26    4.76
   1   4 -14  117.66    6.26
   1   4 -14  116.55    6.00
   1   4 -13   23.63    2.73
   1   4 -13   19.83    2.52
   1   4 -13   22.49    2.02
   1   4 -12  181.20    7.01
   1   4 -12  171.85    5.27
   1   4 -12  184.27    7.12
   1   4 -11   54.22    2.82
   1   4 -11   58.43    3.85
   1   4 -11   47.84    3.57
   1   4 -10   68.12    4.04
   1   4 -10   62.03    3.78
   1   4 -10   65.47    2.92
   1   4  -9    1.66    0.77
   1   4  -9    2.25    0.65
   1   4  -9    2.47    0.92
   1   4  -8  134.92    3.65
   1   4  -8  129.14    5.10
   1   4  -8  133.56    4.94
   1   4  -7   15.72    1.75
   1   4  -7   13.88    1.56
   1   4  -7   12.93    1.09
   1   4  -6  207.44    5.40
   1   4  -6  201.89    3.82
   1   4  -5   26.36    1.80
   1   4  -5   26.80    2.07
   1   4  -5   25.12    1.23
   1   4  -4   40.59    2.41
   1   4  -4   42.16    1.40
   1   4  -4   43.53    2.13
   1   4  -3    4.46    0.78
   1   4  -3    5.13    0.68
   1   4  -3    5.56    0.44
   1   4  -2   72.80    2.19
   1   4  -2   76.14    2.92
   1   4  -1   71.87    1.89
  -1  -4   1   70.19    2.60
   1   4  -1   70.29    2.62
  -1  -4   0   35.49    1.84
  -1  -4  -1  145.73    3.69
  -1  -4  -2  647.91    7.68
  -1  -4  -2  648.42    3.94
  -1  -4  -3   16.83    0.94
  -1  -4  -3   16.64    1.16
  -1  -4  -3   18.07    1.29
  -1  -4  -3   17.16    0.80
  -1  -4  -4  255.54    4.52
  -1  -4  -4  261.39    3.60
  -1  -4  -4  272.36    4.05
  -1  -4  -4  254.16    3.91
  -1  -4  -4  254.01    4.60
  -1  -4  -4  256.53    4.75
  -1  -4  -5  350.24    5.59
  -1  -4  -5  341.77    5.11
  -1  -4  -5  354.95    5.43
  -1  -4  -5  350.79    4.68
  -1  -4  -5  346.09    5.00
  -1  -4  -5  356.02    5.63
  -1  -4  -6   67.18    2.51
  -1  -4  -6   66.86    2.45
  -1  -4  -6   66.49    2.44
  -1  -4  -6   67.05    2.26
  -1  -4  -6   66.04    2.37
  -1  -4  -7  183.04    4.04
  -1  -4  -7  181.07    4.04
  -1  -4  -7  179.74    4.24
  -1  -4  -7  189.04    4.58
  -1  -4  -7  178.47    4.16
  -1  -4  -8  140.35    4.27
  -1  -4  -8  140.44    3.94
  -1  -4  -8  140.17    3.53
  -1  -4  -8  139.70    3.82
  -1  -4  -8  132.63    3.83
  -1  -4  -9  551.14    9.07
  -1  -4  -9  537.89    7.95
  -1  -4  -9  552.43    6.94
  -1  -4  -9  552.36    8.32
  -1  -4 -10  289.04    6.42
  -1  -4 -10  287.91    7.05
  -1  -4 -10  293.06    7.80
  -1  -4 -10  298.43    6.29
  -1  -4 -10  296.40    5.02
  -1  -4 -11  313.50    7.76
  -1  -4 -11  320.88    6.92
  -1  -4 -11  316.94    4.35
  -1  -4 -11  321.51    8.61
  -1  -4 -11  314.69    5.07
  -1  -4 -11  302.64    6.97
  -1  -4 -12    3.94    1.09
  -1  -4 -12    4.01    1.07
  -1  -4 -12    5.53    1.14
  -1  -4 -12    2.44    0.79
  -1  -4 -12    4.82    0.60
  -1  -4 -13  389.08   10.33
  -1  -4 -13  369.86    9.34
  -1  -4 -13  371.35    8.14
  -1  -4 -13  394.43    5.53
  -1  -4 -14  275.53    9.09
  -1  -4 -14  263.68    8.26
  -1  -4 -14  258.62    7.46
  -1  -4 -14  268.36    7.26
  -1  -4 -14  281.13    4.98
  -1  -4 -15  177.07    7.63
  -1  -4 -15  195.67    4.35
  -1  -4 -15  176.22    6.50
  -1  -4 -15  181.35    7.19
  -1  -4 -15  176.85    6.22
  -1  -4 -16   48.95    3.65
  -1  -4 -16   50.79    4.29
  -1  -4 -16   49.93    3.99
  -1  -4 -16   45.26    3.37
  -1  -4 -17   21.68    2.59
  -1  -4 -17   20.61    2.78
  -1  -4 -17   21.06    2.49
  -1  -4 -17   20.97    2.89
  -1  -4 -18   34.45    3.23
  -1  -4 -18   36.20    3.80
  -1  -4 -18   40.24    4.15
  -1  -4 -18   35.26    3.38
  -1  -4 -19   10.29    2.34
  -1  -4 -19    5.96    1.73
  -1  -4 -19    8.82    1.85
  -1  -4 -19   10.01    2.11
  -1  -4 -20   49.68    4.66
  -1  -4 -20   50.64    4.29
  -1  -4 -20   50.39    4.04
  -1  -4 -21    1.08    1.06
  -1  -4 -21    3.01    1.63
  -1  -4 -22   -0.83    1.43
  -1  -4 -23    2.52    1.41
  -1  -4 -24   -1.43    1.50
  -1  -4 -25    0.15    1.45
   1   5 -22   -0.26    1.06
   1   5 -22    0.73    1.36
   1   5 -21    1.13    1.27
   1   5 -21    1.55    1.58
   1   5 -20   11.78    2.59
   1   5 -20   14.18    2.72
   1   5 -19    3.15    1.52
   1   5 -19    5.26    2.00
   1   5 -18   10.41    2.40
   1   5 -18    5.89    2.05
   1   5 -17    5.65    1.96
   1   5 -17    2.25    1.30
   1   5 -16    9.66    2.07
   1   5 -16    9.48    2.10
   1   5 -15   34.05    3.67
   1   5 -15   31.13    3.43
   1   5 -14    6.97    1.85
   1   5 -14    5.23    1.49
   1   5 -13   61.54    4.45
   1   5 -13   50.55    4.08
   1   5 -12   24.22    2.81
   1   5 -12   24.17    2.73
   1   5 -11   19.28    2.46
   1   5 -11   20.44    2.42
   1   5 -10   10.58    1.72
   1   5 -10   13.46    1.94
   1   5  -9   23.21    2.44
   1   5  -9   25.27    2.41
   1   5  -8  212.02    6.92
   1   5  -8  212.41    6.46
   1   5  -7   18.64    2.06
   1   5  -7   20.32    1.93
   1   5  -6   72.87    3.36
   1   5  -6   74.76    3.78
   1   5  -5  162.45    4.69
   1   5  -5  163.89    5.41
   1   5  -4  320.69    7.30
   1   5  -4  322.81    6.08
   1   5  -3 1023.30   12.27
   1   5  -3 1013.36    9.85
  -1  -5   2  224.83    5.24
   1   5  -2  221.24    4.19
   1   5  -2  233.11    5.63
   1   5  -1  185.05    3.60
  -1  -5   1  197.89    4.89
  -1  -5   0   19.60    1.54
  -1  -5  -1  109.60    3.55
  -1  -5  -2    4.05    0.42
  -1  -5  -2    3.39    0.30
  -1  -5  -2    2.95    0.65
  -1  -5  -3  269.10    3.74
  -1  -5  -3  262.55    3.16
  -1  -5  -3  261.73    5.44
  -1  -5  -4  506.52    5.05
  -1  -5  -4  513.55    5.66
  -1  -5  -4  506.17    7.53
  -1  -5  -4  500.33    6.99
  -1  -5  -5   65.75    2.52
  -1  -5  -5   63.80    2.69
  -1  -5  -5   63.81    2.18
  -1  -5  -5   62.33    2.54
  -1  -5  -5   66.56    2.33
  -1  -5  -5   64.25    2.03
  -1  -5  -6  663.40    8.48
  -1  -5  -6  670.72    8.14
  -1  -5  -6  680.31    7.25
  -1  -5  -6  673.16    8.02
  -1  -5  -6  683.65    7.65
  -1  -5  -6  676.43    8.69
  -1  -5  -7    0.94    0.50
  -1  -5  -7    1.10    0.46
  -1  -5  -7    0.59    0.50
  -1  -5  -7    1.32    0.52
  -1  -5  -7    0.54    0.33
  -1  -5  -8  176.61    4.31
  -1  -5  -8  176.33    4.49
  -1  -5  -8  171.63    4.76
  -1  -5  -8  174.42    4.47
  -1  -5  -8  177.47    4.49
  -1  -5  -9    0.44    0.38
  -1  -5  -9    1.93    0.71
  -1  -5  -9    2.24    0.67
  -1  -5  -9   -0.13    0.37
  -1  -5  -9    0.59    0.53
  -1  -5 -10  466.54    7.22
  -1  -5 -10  482.04   10.17
  -1  -5 -10  468.60    9.01
  -1  -5 -10  464.82    8.22
  -1  -5 -10  461.38    7.86
  -1  -5 -10  459.36    7.82
  -1  -5 -11    0.27    0.59
  -1  -5 -11    0.32    0.66
  -1  -5 -11   -0.72    0.74
  -1  -5 -11    0.62    0.47
  -1  -5 -11    1.09    0.75
  -1  -5 -12    4.79    1.14
  -1  -5 -12    7.18    1.26
  -1  -5 -12    5.21    1.22
  -1  -5 -12    6.06    1.39
  -1  -5 -12    4.88    0.77
  -1  -5 -13   18.50    1.92
  -1  -5 -13   19.95    2.24
  -1  -5 -13   21.26    2.16
  -1  -5 -13   23.83    2.61
  -1  -5 -14  130.08    6.29
  -1  -5 -14  123.95    5.22
  -1  -5 -14  125.67    5.72
  -1  -5 -14  121.99    4.91
  -1  -5 -15   69.64    3.92
  -1  -5 -15   72.11    4.94
  -1  -5 -15   69.64    4.48
  -1  -5 -15   65.00    3.97
  -1  -5 -16   89.64    4.82
  -1  -5 -16   91.23    5.32
  -1  -5 -16   89.89    4.67
  -1  -5 -16   93.30    5.80
  -1  -5 -17    3.44    1.36
  -1  -5 -17    1.35    0.91
  -1  -5 -17    0.83    0.92
  -1  -5 -17    1.47    1.27
  -1  -5 -18   57.60    4.99
  -1  -5 -18   61.08    4.46
  -1  -5 -18   59.99    4.15
  -1  -5 -18   60.06    4.64
  -1  -5 -19    1.52    1.33
  -1  -5 -19    1.47    1.10
  -1  -5 -19    2.83    1.46
  -1  -5 -19    0.65    1.08
  -1  -5 -20   10.91    2.50
  -1  -5 -20    9.24    2.17
  -1  -5 -20   13.76    2.26
  -1  -5 -20   11.92    2.29
  -1  -5 -21    2.45    1.98
  -1  -5 -21    1.97    1.77
  -1  -5 -21    1.70    1.44
  -1  -5 -22   14.79    2.89
  -1  -5 -23   -0.73    1.44
  -1  -5 -24   12.94    3.01
  -1  -5 -25   11.37    2.86
   1   6 -21    1.05    1.22
   1   6 -21    3.08    1.84
   1   6 -20   17.33    3.30
   1   6 -20   17.82    3.06
   1   6 -19   35.63    4.31
   1   6 -19   33.49    4.34
   1   6 -18    9.14    2.28
   1   6 -18    9.28    2.29
   1   6 -17   38.67    4.10
   1   6 -17   32.20    3.88
   1   6 -16   19.13    2.85
   1   6 -16   20.16    2.97
   1   6 -15   37.86    3.94
   1   6 -15   36.24    3.92
   1   6 -14   44.60    4.01
   1   6 -14   39.39    3.92
   1   6 -13   87.25    5.54
   1   6 -13   91.02    5.47
   1   6 -12   29.73    3.05
   1   6 -12   34.45    3.50
   1   6 -11  249.12    8.78
   1   6 -11  237.17    8.11
   1   6 -10   27.21    2.95
   1   6 -10   31.05    2.86
   1   6  -9    3.63    1.05
   1   6  -9    5.30    1.24
   1   6  -8   14.48    1.92
   1   6  -8   15.77    1.86
   1   6  -7    1.96    0.71
   1   6  -7    1.06    0.70
   1   6  -6   78.88    3.62
   1   6  -6   73.57    4.05
   1   6  -5   69.50    3.19
   1   6  -5   69.19    3.79
   1   6  -4  162.09    4.56
   1   6  -4  160.73    5.49
   1   6  -3   16.31    1.36
   1   6  -3   14.85    1.64
  -1  -6   2   48.89    2.72
   1   6  -2   45.59    2.09
   1   6  -1    0.01    0.23
  -1  -6   1    0.26    0.34
  -1  -6   0    6.43    1.04
  -1  -6  -1    1.72    0.72
  -1  -6  -2   37.29    0.96
  -1  -6  -2   38.47    2.34
  -1  -6  -2   40.15    1.33
  -1  -6  -3  217.39    5.43
  -1  -6  -3  217.91    2.88
  -1  -6  -3  225.70    3.45
  -1  -6  -4 1103.20   12.22
  -1  -6  -4 1094.84    8.37
  -1  -6  -4 1091.29    7.45
  -1  -6  -4 1084.22   11.14
  -1  -6  -5   10.22    1.16
  -1  -6  -5    9.18    1.19
  -1  -6  -5    7.61    0.80
  -1  -6  -5    8.87    0.78
  -1  -6  -6   86.28    2.97
  -1  -6  -6   79.51    3.29
  -1  -6  -6   90.00    2.66
  -1  -6  -6   81.16    2.67
  -1  -6  -6   84.20    3.06
  -1  -6  -6   85.21    3.25
  -1  -6  -7   22.33    1.66
  -1  -6  -7   23.36    1.55
  -1  -6  -7   23.42    1.65
  -1  -6  -7   24.31    1.52
  -1  -6  -7   21.85    1.70
  -1  -6  -7   23.76    1.81
  -1  -6  -8    1.07    0.48
  -1  -6  -8    0.42    0.39
  -1  -6  -8    0.06    0.44
  -1  -6  -8    0.88    0.52
  -1  -6  -8    0.16    0.50
  -1  -6  -9    0.45    0.45
  -1  -6  -9    0.12    0.42
  -1  -6  -9    0.70    0.57
  -1  -6  -9    0.56    0.44
  -1  -6  -9   -0.48    0.55
  -1  -6  -9   -0.10    0.70
  -1  -6 -10    2.65    0.83
  -1  -6 -10    1.45    0.61
  -1  -6 -10    1.85    0.67
  -1  -6 -10    1.19    0.70
  -1  -6 -10    2.52    0.76
  -1  -6 -10    2.09    0.84
  -1  -6 -11  100.67    4.06
  -1  -6 -11  105.85    5.13
  -1  -6 -11  100.87    4.41
  -1  -6 -11   98.61    3.67
  -1  -6 -11  103.31    3.90
  -1  -6 -11  106.12    3.98
  -1  -6 -12   72.85    3.14
  -1  -6 -12   67.62    3.81
  -1  -6 -12   64.22    3.45
  -1  -6 -12   67.52    4.35
  -1  -6 -12   69.61    3.44
  -1  -6 -13    1.95    1.21
  -1  -6 -13    0.46    0.41
  -1  -6 -13    0.47    0.69
  -1  -6 -13    0.51    0.66
  -1  -6 -13    0.77    0.69
  -1  -6 -14  435.85   11.75
  -1  -6 -14  411.84    8.99
  -1  -6 -14  443.18    9.79
  -1  -6 -14  441.55   10.70
  -1  -6 -14  441.89    7.47
  -1  -6 -15  127.25    6.62
  -1  -6 -15  124.51    5.19
  -1  -6 -15  123.28    5.45
  -1  -6 -15  124.31    5.96
  -1  -6 -16   86.87    4.59
  -1  -6 -16   84.90    5.15
  -1  -6 -16   84.38    4.71
  -1  -6 -16   85.49    5.63
  -1  -6 -17   63.12    4.60
  -1  -6 -17   73.76    5.44
  -1  -6 -17   61.61    4.02
  -1  -6 -17   64.88    4.36
  -1  -6 -18  106.64    6.73
  -1  -6 -18  101.75    6.06
  -1  -6 -18   97.38    5.21
  -1  -6 -18  102.88    5.67
  -1  -6 -19   21.29    3.24
  -1  -6 -19   20.68    2.82
  -1  -6 -19   24.45    2.90
  -1  -6 -19   26.93    2.92
  -1  -6 -20  117.63    6.11
  -1  -6 -20  114.39    7.39
  -1  -6 -20  109.07    6.24
  -1  -6 -20  101.07    6.50
  -1  -6 -21   62.06    4.95
  -1  -6 -21   60.04    5.22
  -1  -6 -21   64.73    5.84
  -1  -6 -21   63.17    4.70
  -1  -6 -22    8.51    2.45
  -1  -6 -22    9.07    2.37
  -1  -6 -23   23.47    3.57
  -1  -6 -24   -0.96    1.19
  -1  -6 -25   -2.62    1.92
   1   7 -21   38.25    4.61
   1   7 -21   34.83    4.59
   1   7 -20    4.35    2.00
   1   7 -20    5.23    1.75
   1   7 -19   17.38    3.27
   1   7 -19   21.93    3.34
   1   7 -18    0.74    1.15
   1   7 -18    2.95    2.09
   1   7 -17    4.13    1.76
   1   7 -17    5.67    2.03
   1   7 -16    0.34    1.06
   1   7 -16    2.41    1.52
   1   7 -15   -0.04    1.22
   1   7 -15    1.31    1.53
   1   7 -14    3.17    1.24
   1   7 -14    6.32    1.82
   1   7 -13    2.64    1.05
   1   7 -13    2.04    1.53
   1   7 -12   -0.54    0.80
   1   7 -12    1.51    1.15
   1   7 -11   26.43    2.89
   1   7 -11   25.08    3.00
   1   7 -10    0.94    0.93
   1   7 -10    1.92    0.81
   1   7  -9   11.60    1.74
   1   7  -9   12.23    2.11
   1   7  -8    2.89    0.87
   1   7  -8    3.90    1.40
   1   7  -7   47.11    3.14
   1   7  -7   42.10    3.41
   1   7  -6   16.19    1.73
   1   7  -6   13.58    1.93
   1   7  -5   29.35    2.68
   1   7  -5   31.85    2.30
   1   7  -4   33.45    2.23
   1   7  -4   33.95    2.72
   1   7  -3   21.04    1.66
  -1  -7   3   27.79    2.25
   1   7  -3   26.91    2.37
  -1  -7   2   24.48    2.11
   1   7  -2   24.59    1.67
   1   7  -1   99.67    3.22
  -1  -7   1   99.41    4.15
  -1  -7   0  190.54    5.67
  -1  -7  -1  582.03    9.82
  -1  -7  -1  595.01    4.63
  -1  -7  -2    1.15    0.26
  -1  -7  -2    1.02    0.18
  -1  -7  -2    1.06    0.60
  -1  -7  -3  214.36    5.90
  -1  -7  -3  205.18    3.30
  -1  -7  -3  209.09    2.80
  -1  -7  -4 1698.57    9.34
  -1  -7  -4 1708.18   10.50
  -1  -7  -5  714.39    7.36
  -1  -7  -5  720.08    9.79
  -1  -7  -5  711.48   10.61
  -1  -7  -5  702.06    6.82
  -1  -7  -6 1094.60   12.19
  -1  -7  -6 1107.32   11.74
  -1  -7  -6 1115.83    9.92
  -1  -7  -6 1095.27   13.19
  -1  -7  -6 1083.74    9.24
  -1  -7  -7  558.87    8.37
  -1  -7  -7  531.45    7.37
  -1  -7  -7  559.52    7.22
  -1  -7  -7  551.11   10.34
  -1  -7  -7  549.23    8.82
  -1  -7  -7  575.86    9.55
  -1  -7  -8  375.52    7.44
  -1  -7  -8  363.51    7.09
  -1  -7  -8  368.28    6.28
  -1  -7  -8  376.10    7.73
  -1  -7  -8  373.60    6.58
  -1  -7  -8  370.73    8.76
  -1  -7  -8  378.43    6.97
  -1  -7  -9  263.63    5.88
  -1  -7  -9  279.89    6.66
  -1  -7  -9  282.73    6.20
  -1  -7  -9  269.19    5.71
  -1  -7  -9  271.37    6.51
  -1  -7  -9  269.12    7.76
  -1  -7 -10  310.30    6.68
  -1  -7 -10  304.69    7.31
  -1  -7 -10  306.72    6.99
  -1  -7 -10  293.94    8.40
  -1  -7 -10  299.30    6.38
  -1  -7 -10  288.95    6.55
  -1  -7 -11   69.56    3.38
  -1  -7 -11   74.99    4.45
  -1  -7 -11   71.34    3.35
  -1  -7 -11   66.38    3.16
  -1  -7 -11   71.95    3.42
  -1  -7 -11   73.19    3.78
  -1  -7 -12  170.36    6.94
  -1  -7 -12  164.85    5.14
  -1  -7 -12  160.88    5.38
  -1  -7 -12  162.74    5.20
  -1  -7 -12  159.48    5.91
  -1  -7 -13    5.84    1.26
  -1  -7 -13    3.89    1.39
  -1  -7 -13    4.36    1.19
  -1  -7 -13    5.19    1.18
  -1  -7 -13    5.03    1.03
  -1  -7 -14   71.67    3.80
  -1  -7 -14   68.63    4.27
  -1  -7 -14   66.94    3.87
  -1  -7 -14   68.58    3.26
  -1  -7 -14   66.99    4.74
  -1  -7 -15    4.52    1.40
  -1  -7 -15    7.94    1.55
  -1  -7 -15    7.11    1.73
  -1  -7 -15    5.49    1.30
  -1  -7 -16    7.64    1.63
  -1  -7 -16    7.76    2.14
  -1  -7 -16   10.71    1.84
  -1  -7 -16    6.00    1.48
  -1  -7 -17    0.90    0.94
  -1  -7 -17    1.45    1.18
  -1  -7 -17    1.41    1.08
  -1  -7 -17    1.26    1.24
  -1  -7 -18    0.82    0.98
  -1  -7 -18    2.67    1.27
  -1  -7 -18    1.29    1.31
  -1  -7 -18    3.77    1.35
  -1  -7 -19    2.41    1.73
  -1  -7 -19    2.94    1.38
  -1  -7 -19    3.63    1.60
  -1  -7 -19    2.11    1.34
  -1  -7 -20    3.64    1.54
  -1  -7 -20    6.64    2.07
  -1  -7 -20    4.27    1.56
  -1  -7 -20    3.44    1.43
  -1  -7 -21    0.47    1.16
  -1  -7 -21    1.27    1.49
  -1  -7 -21    3.39    1.72
  -1  -7 -21    0.31    1.19
  -1  -7 -22   -0.42    1.83
  -1  -7 -22   -0.56    1.41
  -1  -7 -23    5.21    2.11
  -1  -7 -23    4.46    1.80
  -1  -7 -24    0.31    1.20
  -1  -7 -25    4.07    1.85
   1   8 -20   -0.35    1.59
   1   8 -20   -0.64    1.38
   1   8 -19    9.90    2.42
   1   8 -19   10.57    2.71
   1   8 -18    1.78    1.04
   1   8 -18    5.74    2.08
   1   8 -17   -1.80    1.35
   1   8 -17   -0.27    1.29
   1   8 -16   20.94    3.41
   1   8 -16   20.26    3.19
   1   8 -15    1.69    1.62
   1   8 -15    2.01    1.21
   1   8 -14   19.87    3.10
   1   8 -14   24.20    3.12
   1   8 -13    2.50    1.39
   1   8 -13    2.86    1.24
   1   8 -12    0.65    0.90
   1   8 -12    1.37    1.39
   1   8 -11   92.68    5.90
   1   8 -11   98.27    5.57
   1   8 -10  174.61    7.07
   1   8 -10  185.62    8.08
   1   8  -9  131.29    5.91
   1   8  -9  146.03    7.02
   1   8  -8  149.47    6.93
   1   8  -8  150.16    6.04
   1   8  -7   77.21    4.89
   1   8  -7   78.40    4.18
   1   8  -6  270.37    8.74
   1   8  -6  265.32    7.27
   1   8  -5   40.81    3.31
   1   8  -5   41.18    2.71
   1   8  -4  678.50   12.82
   1   8  -4  664.41   10.34
  -1  -8   3  101.36    4.59
   1   8  -3  107.27    3.91
   1   8  -3  109.34    5.09
   1   8  -2  228.69    5.41
  -1  -8   2  224.93    6.80
   1   8  -1   97.88    3.47
  -1  -8   1   98.17    4.44
  -1  -8   0    3.02    0.89
  -1  -8   0    3.36    0.31
  -1  -8  -1   11.76    1.55
  -1  -8  -1   12.78    0.65
  -1  -8  -2    4.15    0.43
  -1  -8  -2    3.52    0.27
  -1  -8  -3   44.39    1.52
  -1  -8  -3   47.28    3.01
  -1  -8  -3   44.80    1.29
  -1  -8  -4   14.50    1.70
  -1  -8  -4   15.38    0.91
  -1  -8  -4   16.73    1.06
  -1  -8  -5   30.93    1.45
  -1  -8  -5   31.00    2.26
  -1  -8  -5   31.57    1.57
  -1  -8  -5   31.30    2.46
  -1  -8  -6  135.53    3.29
  -1  -8  -6  133.83    4.61
  -1  -8  -6  140.59    5.10
  -1  -8  -6  133.92    3.47
  -1  -8  -7    0.75    0.65
  -1  -8  -7    1.70    0.60
  -1  -8  -7    2.54    0.63
  -1  -8  -7    1.90    0.68
  -1  -8  -7    0.90    0.64
  -1  -8  -8  155.58    4.09
  -1  -8  -8  157.57    4.71
  -1  -8  -8  159.05    4.32
  -1  -8  -8  153.51    5.92
  -1  -8  -8  161.53    5.46
  -1  -8  -8  161.51    5.15
  -1  -8  -9    0.26    0.45
  -1  -8  -9    0.93    0.56
  -1  -8  -9    0.29    0.80
  -1  -8  -9    0.64    0.53
  -1  -8  -9   -0.05    0.42
  -1  -8  -9    0.30    0.57
  -1  -8 -10    6.45    1.12
  -1  -8 -10    5.39    1.00
  -1  -8 -10    8.89    1.63
  -1  -8 -10    6.01    1.03
  -1  -8 -10    6.75    1.19
  -1  -8 -10    4.95    0.92
  -1  -8 -11    2.48    0.82
  -1  -8 -11    4.36    0.99
  -1  -8 -11    5.83    1.34
  -1  -8 -11    4.24    0.98
  -1  -8 -11    3.56    0.96
  -1  -8 -11    3.95    1.02
  -1  -8 -12   33.90    2.48
  -1  -8 -12   31.03    2.45
  -1  -8 -12   29.41    2.59
  -1  -8 -12   28.73    2.21
  -1  -8 -12   28.19    2.28
  -1  -8 -12   32.39    3.18
  -1  -8 -13    4.45    1.45
  -1  -8 -13    7.34    1.40
  -1  -8 -13    7.75    1.49
  -1  -8 -13    7.81    1.29
  -1  -8 -13    7.69    1.29
  -1  -8 -14    8.79    1.67
  -1  -8 -14    7.79    1.91
  -1  -8 -14   10.57    1.78
  -1  -8 -14    6.95    1.22
  -1  -8 -14    8.67    1.49
  -1  -8 -15    1.29    0.87
  -1  -8 -15    1.57    0.93
  -1  -8 -15    2.08    0.84
  -1  -8 -15    0.93    1.06
  -1  -8 -15    2.00    0.93
  -1  -8 -16    2.39    1.21
  -1  -8 -16    3.79    1.55
  -1  -8 -16    3.32    1.35
  -1  -8 -16    5.69    1.46
  -1  -8 -17   76.94    4.69
  -1  -8 -17   71.00    4.34
  -1  -8 -17   70.10    5.48
  -1  -8 -17   74.86    5.00
  -1  -8 -18    0.76    1.02
  -1  -8 -18    1.97    1.24
  -1  -8 -18    0.72    1.06
  -1  -8 -18    0.02    1.49
  -1  -8 -19   -0.58    1.55
  -1  -8 -19    0.59    1.09
  -1  -8 -19   -0.26    1.14
  -1  -8 -19    1.68    1.21
  -1  -8 -20   -0.19    1.38
  -1  -8 -20    1.69    1.34
  -1  -8 -20    1.27    1.23
  -1  -8 -20    1.55    1.23
  -1  -8 -21   12.19    2.24
  -1  -8 -21    9.86    2.15
  -1  -8 -21    9.36    2.28
  -1  -8 -21    9.50    2.65
  -1  -8 -22    1.04    1.52
  -1  -8 -22    0.65    1.56
  -1  -8 -22   -1.46    1.40
  -1  -8 -23   -2.64    1.64
  -1  -8 -23   -0.23    1.21
  -1  -8 -24    0.80    1.28
  -1  -8 -24    2.02    1.91
  -1  -8 -25   39.66    4.70
   1   9 -19   31.99    4.30
   1   9 -19   33.69    4.49
   1   9 -18   54.09    5.53
   1   9 -18   57.31    5.78
   1   9 -17   57.38    5.68
   1   9 -17   50.86    5.18
   1   9 -16    4.24    1.62
   1   9 -16    6.92    2.07
   1   9 -15   35.67    4.07
   1   9 -15   43.35    4.67
   1   9 -14   34.44    4.21
   1   9 -14   43.32    4.31
   1   9 -13   15.39    2.55
   1   9 -13   19.35    3.08
   1   9 -12   10.89    1.98
   1   9 -12    9.36    2.39
   1   9 -11   20.58    3.22
   1   9 -11   20.79    2.71
   1   9 -10   10.70    1.94
   1   9 -10   13.70    2.46
   1   9  -9    0.18    1.03
   1   9  -9   -1.18    0.97
   1   9  -8    2.30    1.16
   1   9  -8    0.04    0.71
   1   9  -7    0.53    0.66
   1   9  -7   -0.07    0.99
   1   9  -6   28.72    2.53
   1   9  -6   30.21    3.10
   1   9  -5   65.38    3.61
   1   9  -5   71.57    4.56
   1   9  -4    0.52    0.62
   1   9  -4    0.01    0.80
  -1  -9   3   10.95    1.69
   1   9  -3    9.61    1.30
   1   9  -3   10.53    1.80
   1   9  -2   34.78    2.30
  -1  -9   2   35.71    2.91
  -1  -9   1  139.30    5.66
   1   9  -1  130.30    4.29
  -1  -9   0    0.95    0.93
  -1  -9  -1    1.12    0.72
  -1  -9  -1    1.23    0.20
  -1  -9  -2   65.93    3.84
  -1  -9  -2   65.16    1.55
  -1  -9  -3    5.87    0.46
  -1  -9  -3    4.96    0.52
  -1  -9  -3    5.17    1.31
  -1  -9  -4   73.37    1.92
  -1  -9  -4   74.27    4.04
  -1  -9  -4   74.03    2.17
  -1  -9  -5    6.94    0.69
  -1  -9  -5    7.83    1.43
  -1  -9  -5    7.35    0.80
  -1  -9  -6    6.39    1.34
  -1  -9  -6    6.98    0.85
  -1  -9  -6    5.77    1.13
  -1  -9  -6    5.07    0.68
  -1  -9  -7  128.35    3.48
  -1  -9  -7  135.62    5.34
  -1  -9  -7  138.85    4.65
  -1  -9  -7  143.28    5.01
  -1  -9  -7  135.91    3.80
  -1  -9  -8    0.32    0.70
  -1  -9  -8    1.77    0.77
  -1  -9  -8    0.26    0.52
  -1  -9  -8    0.57    0.47
  -1  -9  -8    0.20    0.44
  -1  -9  -8    0.30    0.74
  -1  -9  -9    2.19    0.76
  -1  -9  -9    0.79    0.47
  -1  -9  -9    1.91    0.88
  -1  -9  -9    2.67    1.21
  -1  -9  -9    2.28    0.74
  -1  -9  -9    1.90    0.67
  -1  -9 -10    7.23    1.38
  -1  -9 -10    7.39    1.08
  -1  -9 -10    8.89    1.20
  -1  -9 -10    8.46    1.69
  -1  -9 -10    7.71    1.16
  -1  -9 -11   52.61    4.01
  -1  -9 -11   52.99    3.42
  -1  -9 -11   57.13    3.13
  -1  -9 -11   54.58    2.92
  -1  -9 -11   58.35    3.15
  -1  -9 -12    5.24    1.20
  -1  -9 -12    5.05    1.12
  -1  -9 -12    4.13    1.11
  -1  -9 -12    4.09    0.94
  -1  -9 -12    4.58    1.10
  -1  -9 -12    4.11    1.45
  -1  -9 -13  147.42    7.05
  -1  -9 -13  150.50    5.28
  -1  -9 -13  159.34    5.36
  -1  -9 -13  153.70    6.16
  -1  -9 -13  153.96    5.73
  -1  -9 -13  144.94    5.43
  -1  -9 -14   45.47    4.18
  -1  -9 -14   50.11    3.30
  -1  -9 -14   51.02    3.39
  -1  -9 -14   47.49    3.16
  -1  -9 -14   48.20    3.60
  -1  -9 -15   34.05    2.78
  -1  -9 -15   36.18    3.28
  -1  -9 -15   35.13    2.98
  -1  -9 -15   37.95    4.00
  -1  -9 -15   33.83    2.69
  -1  -9 -16   98.75    4.52
  -1  -9 -16   90.17    4.88
  -1  -9 -16  107.22    6.68
  -1  -9 -16  101.57    5.68
  -1  -9 -16  103.76    5.01
  -1  -9 -17   84.58    4.95
  -1  -9 -17   94.63    6.42
  -1  -9 -17  100.59    5.87
  -1  -9 -17   90.76    4.87
  -1  -9 -18  123.09    7.55
  -1  -9 -18  119.90    6.05
  -1  -9 -18  112.36    6.39
  -1  -9 -18  119.36    5.74
  -1  -9 -19   46.53    3.79
  -1  -9 -19   48.59    4.35
  -1  -9 -19   40.86    4.56
  -1  -9 -19   45.05    3.90
  -1  -9 -20   67.46    5.26
  -1  -9 -20   67.23    4.87
  -1  -9 -20   54.62    4.24
  -1  -9 -20   59.67    5.68
  -1  -9 -21   23.79    3.15
  -1  -9 -21   24.88    2.98
  -1  -9 -21   17.96    2.90
  -1  -9 -21   26.96    3.98
  -1  -9 -22   34.95    3.71
  -1  -9 -22   28.80    3.75
  -1  -9 -22   31.84    4.43
  -1  -9 -23   -1.76    1.81
  -1  -9 -23    0.59    1.13
  -1  -9 -24    3.68    1.54
  -1  -9 -24    5.21    2.16
  -1  -9 -25    2.22    1.91
  -1  -9 -25   -0.95    1.14
   1  10 -18   12.36    2.89
   1  10 -18   13.31    3.01
   1  10 -17   11.42    2.82
   1  10 -17   12.58    2.88
   1  10 -16   28.20    4.08
   1  10 -16   24.62    3.61
   1  10 -15   17.72    3.17
   1  10 -15   17.41    3.03
   1  10 -14    2.16    1.43
   1  10 -14    5.00    2.24
   1  10 -13   -0.07    1.48
   1  10 -13   -0.21    0.98
   1  10 -12    6.67    1.79
   1  10 -12    5.71    2.08
   1  10 -11   21.04    2.78
   1  10 -11   17.08    3.07
   1  10 -10   26.24    3.50
   1  10 -10   23.70    2.81
   1  10  -9   36.90    4.01
   1  10  -9   37.90    3.45
   1  10  -8    4.34    1.24
   1  10  -8    5.28    1.82
   1  10  -7   40.92    4.02
   1  10  -7   40.60    3.23
   1  10  -6  114.53    5.17
   1  10  -6  105.26    6.12
   1  10  -5    2.08    0.88
   1  10  -5    8.58    1.80
   1  10  -4  151.34    5.43
   1  10  -4  139.47    6.56
   1  10  -3  138.24    4.99
   1  10  -3  135.94    6.35
  -1 -10   2   29.91    2.97
   1  10  -2   29.46    2.96
   1  10  -2   32.54    2.33
  -1 -10   1    7.14    1.58
   1  10  -1   10.49    1.34
  -1 -10   0  160.41    6.42
  -1 -10  -1   38.14    3.17
  -1 -10  -2  635.28    4.18
  -1 -10  -2  660.90   12.78
  -1 -10  -3  716.93    5.64
  -1 -10  -3  708.06   13.19
  -1 -10  -4   29.65    1.18
  -1 -10  -4   34.58    1.46
  -1 -10  -4   30.36    2.81
  -1 -10  -5  160.16    3.48
  -1 -10  -5  162.33    6.30
  -1 -10  -5  165.80    3.22
  -1 -10  -6  332.40    8.09
  -1 -10  -6  333.71    5.10
  -1 -10  -6  339.57    9.03
  -1 -10  -6  342.24    5.58
  -1 -10  -7  186.28    6.02
  -1 -10  -7  193.81    4.52
  -1 -10  -7  189.77    4.20
  -1 -10  -7  191.51    6.77
  -1 -10  -7  184.24    5.64
  -1 -10  -8   81.81    2.98
  -1 -10  -8   86.18    4.18
  -1 -10  -8   86.75    3.85
  -1 -10  -8   82.84    4.51
  -1 -10  -8   76.96    3.06
  -1 -10  -9   19.66    1.66
  -1 -10  -9   24.38    2.09
  -1 -10  -9   23.00    1.71
  -1 -10  -9   22.52    2.37
  -1 -10  -9   17.28    2.31
  -1 -10  -9   20.09    2.14
  -1 -10 -10    1.60    0.78
  -1 -10 -10    7.61    1.26
  -1 -10 -10    1.31    0.90
  -1 -10 -10    1.25    0.60
  -1 -10 -10    9.53    1.86
  -1 -10 -10    0.95    0.58
  -1 -10 -11   40.28    2.53
  -1 -10 -11   44.59    2.78
  -1 -10 -11   44.05    2.81
  -1 -10 -11   45.40    3.35
  -1 -10 -11   40.79    3.69
  -1 -10 -12    3.55    0.94
  -1 -10 -12    3.85    1.01
  -1 -10 -12    2.66    1.24
  -1 -10 -12    2.36    0.86
  -1 -10 -12    1.65    0.94
  -1 -10 -13   20.20    2.10
  -1 -10 -13   25.42    3.12
  -1 -10 -13   25.82    2.23
  -1 -10 -13   21.45    2.14
  -1 -10 -13   21.63    2.34
  -1 -10 -14    4.38    1.03
  -1 -10 -14    5.00    1.16
  -1 -10 -14    5.63    1.89
  -1 -10 -14    3.27    1.09
  -1 -10 -14    5.25    1.19
  -1 -10 -15    1.61    0.90
  -1 -10 -15    0.97    1.30
  -1 -10 -15    1.75    1.03
  -1 -10 -15    1.41    0.81
  -1 -10 -15    1.25    0.83
  -1 -10 -16    7.52    1.71
  -1 -10 -16   10.91    1.74
  -1 -10 -16    8.74    2.25
  -1 -10 -16    9.92    1.60
  -1 -10 -16    9.50    1.79
  -1 -10 -17   47.07    4.73
  -1 -10 -17   44.07    3.63
  -1 -10 -17   50.88    3.68
  -1 -10 -17   54.48    4.34
  -1 -10 -18   68.23    4.98
  -1 -10 -18   65.14    4.50
  -1 -10 -18   62.53    5.56
  -1 -10 -18   67.99    4.39
  -1 -10 -19    6.65    1.68
  -1 -10 -19   12.35    2.40
  -1 -10 -19    9.38    2.37
  -1 -10 -19    9.44    1.79
  -1 -10 -20   28.61    4.04
  -1 -10 -20   25.48    3.00
  -1 -10 -20   27.08    3.37
  -1 -10 -20   27.69    3.26
  -1 -10 -21   -0.79    1.09
  -1 -10 -21   -0.81    1.62
  -1 -10 -21   -0.05    1.01
  -1 -10 -22    1.11    1.52
  -1 -10 -22    0.56    1.39
  -1 -10 -22    0.94    1.36
  -1 -10 -23    2.35    1.88
  -1 -10 -23    0.88    1.66
  -1 -10 -24    0.92    1.29
  -1 -10 -24    2.16    1.75
  -1 -10 -25    6.79    2.16
  -1 -10 -25    5.63    2.45
   1  11 -17    5.18    1.88
   1  11 -17    6.71    2.37
   1  11 -16   32.30    4.14
   1  11 -16   27.05    4.11
   1  11 -15    3.10    1.47
   1  11 -15    7.88    2.25
   1  11 -14   16.45    2.82
   1  11 -14   16.44    3.35
   1  11 -13   25.26    3.94
   1  11 -13   27.65    3.45
   1  11 -12   12.29    2.91
   1  11 -12   10.63    2.16
   1  11 -11    8.89    2.25
   1  11 -11   17.16    2.72
   1  11 -10    2.84    1.19
   1  11 -10    0.67    1.31
   1  11  -9   52.02    4.91
   1  11  -9   55.07    4.22
   1  11  -8   75.92    5.72
   1  11  -8   74.84    4.77
   1  11  -7  127.53    7.17
   1  11  -7  128.91    5.97
   1  11  -6   14.97    1.98
   1  11  -6   12.48    2.35
   1  11  -5  144.38    7.21
   1  11  -5  132.60    5.57
   1  11  -4   11.03    1.62
   1  11  -4   13.94    2.31
   1  11  -3   55.64    4.29
   1  11  -3   53.86    3.28
   1  11  -2  172.43    5.59
   1  11  -2  165.27    7.15
  -1 -11   2  157.74    6.93
   1  11  -1   14.07    1.62
  -1 -11   1   10.18    1.90
   1  11   0   25.42    2.14
  -1 -11   0   22.98    2.70
  -1 -11  -1   24.80    2.81
  -1 -11  -2   32.16    3.11
  -1 -11  -3   95.53    5.14
  -1 -11  -4   15.29    0.80
  -1 -11  -4   17.36    2.37
  -1 -11  -4   15.94    0.93
  -1 -11  -5    0.07    0.87
  -1 -11  -5    0.16    0.22
  -1 -11  -5    0.30    0.31
  -1 -11  -6    0.76    0.41
  -1 -11  -6    0.76    0.83
  -1 -11  -6    0.72    0.30
  -1 -11  -6    0.05    0.88
  -1 -11  -7   72.87    2.58
  -1 -11  -7   73.41    4.46
  -1 -11  -7   73.09    4.04
  -1 -11  -7   73.47    2.78
  -1 -11  -8   53.94    3.51
  -1 -11  -8   54.93    2.43
  -1 -11  -8   58.97    3.33
  -1 -11  -8   62.98    4.18
  -1 -11  -8   58.96    2.69
  -1 -11  -9   34.10    2.21
  -1 -11  -9   38.15    2.67
  -1 -11  -9   34.36    3.11
  -1 -11  -9   34.61    2.89
  -1 -11  -9   33.24    2.05
  -1 -11  -9   33.81    3.30
  -1 -11 -10  148.85    5.84
  -1 -11 -10  152.26    4.85
  -1 -11 -10  152.56    5.27
  -1 -11 -10  147.22    6.93
  -1 -11 -10  144.70    4.47
  -1 -11 -10  147.74    6.32
  -1 -11 -11    5.12    1.07
  -1 -11 -11    5.07    1.33
  -1 -11 -11    2.84    0.90
  -1 -11 -11    5.86    1.90
  -1 -11 -11    5.08    1.08
  -1 -11 -11    4.04    0.91
  -1 -11 -12   11.31    1.53
  -1 -11 -12   15.82    2.62
  -1 -11 -12   10.14    1.46
  -1 -11 -12   10.18    1.47
  -1 -11 -12   11.04    1.94
  -1 -11 -13   31.75    2.51
  -1 -11 -13   31.97    2.59
  -1 -11 -13   33.69    3.09
  -1 -11 -13   30.37    3.46
  -1 -11 -13   29.45    2.44
  -1 -11 -14    2.34    0.93
  -1 -11 -14    1.97    0.79
  -1 -11 -14    2.55    1.36
  -1 -11 -14    2.06    0.91
  -1 -11 -14    1.68    0.75
  -1 -11 -15    2.62    1.01
  -1 -11 -15    3.07    1.66
  -1 -11 -15    2.62    1.08
  -1 -11 -15    2.77    0.94
  -1 -11 -16   34.57    3.08
  -1 -11 -16   31.93    2.87
  -1 -11 -16   32.03    3.01
  -1 -11 -16   31.54    3.95
  -1 -11 -17   57.78    5.27
  -1 -11 -17   60.04    4.18
  -1 -11 -17   62.24    4.05
  -1 -11 -18   45.61    4.84
  -1 -11 -18   44.78    3.60
  -1 -11 -18   39.87    3.59
  -1 -11 -19    8.49    1.90
  -1 -11 -19    9.41    1.82
  -1 -11 -19   12.47    2.94
  -1 -11 -20   47.22    3.96
  -1 -11 -20   47.66    4.18
  -1 -11 -20   47.87    4.52
  -1 -11 -20   52.06    5.38
  -1 -11 -21    4.12    1.62
  -1 -11 -21    4.81    2.10
  -1 -11 -21    4.73    1.69
  -1 -11 -22   18.26    3.43
  -1 -11 -22   13.91    2.63
  -1 -11 -22   20.42    2.86
  -1 -11 -23   -0.77    1.25
  -1 -11 -23    0.84    1.50
  -1 -11 -24   -0.80    1.67
  -1 -11 -24    1.38    1.76
   1  12 -16   23.22    3.52
   1  12 -16   22.55    4.00
   1  12 -15    0.88    1.41
   1  12 -15    2.53    1.40
   1  12 -14    1.21    1.69
   1  12 -14    3.87    1.63
   1  12 -13    9.90    2.60
   1  12 -13    9.83    2.25
   1  12 -12   24.97    3.35
   1  12 -12   18.75    3.43
   1  12 -11    3.07    1.90
   1  12 -11    3.12    1.35
   1  12 -10    3.78    1.55
   1  12 -10    3.58    1.35
   1  12  -9    5.28    2.04
   1  12  -9    6.93    1.74
   1  12  -8   74.87    5.99
   1  12  -8   72.24    4.77
   1  12  -7   38.60    4.32
   1  12  -7   39.73    3.45
   1  12  -6   53.18    3.85
   1  12  -6   63.27    5.25
   1  12  -5   11.82    2.32
   1  12  -5   10.58    1.63
   1  12  -4   69.52    4.05
   1  12  -4   68.06    5.05
   1  12  -3    1.61    1.10
   1  12  -3    2.75    0.87
   1  12  -2    5.52    1.77
   1  12  -2    2.17    0.78
   1  12  -1    2.94    0.82
  -1 -12   1    2.86    1.25
   1  12   0    8.84    1.33
  -1 -12   0    9.57    1.88
  -1 -12  -1    1.83    0.95
  -1 -12  -2   22.24    2.73
  -1 -12  -3  176.57    7.43
  -1 -12  -4  251.78    8.74
  -1 -12  -5   20.58    2.68
  -1 -12  -6   66.38    2.34
  -1 -12  -6   65.09    3.99
  -1 -12  -7   10.99    1.11
  -1 -12  -7   14.39    1.97
  -1 -12  -7   11.27    1.90
  -1 -12  -7   11.88    1.05
  -1 -12  -8  146.33    4.16
  -1 -12  -8  149.77    6.75
  -1 -12  -8  153.62    6.11
  -1 -12  -8  146.82    5.49
  -1 -12  -8  144.86    3.88
  -1 -12  -9   77.81    4.95
  -1 -12  -9   74.67    3.89
  -1 -12  -9   79.22    3.29
  -1 -12  -9   78.58    3.08
  -1 -12  -9   75.08    5.12
  -1 -12  -9   73.86    4.30
  -1 -12 -10   53.41    4.03
  -1 -12 -10   58.34    4.60
  -1 -12 -10   64.75    3.15
  -1 -12 -10   61.58    3.47
  -1 -12 -10   60.56    2.88
  -1 -12 -10   61.10    3.97
  -1 -12 -11    3.78    1.05
  -1 -12 -11    5.87    1.76
  -1 -12 -11    2.75    0.82
  -1 -12 -11    4.36    1.47
  -1 -12 -11    3.15    1.16
  -1 -12 -11    4.19    0.91
  -1 -12 -12   35.54    2.48
  -1 -12 -12   32.67    3.66
  -1 -12 -12   39.24    2.81
  -1 -12 -12   35.55    2.61
  -1 -12 -12   36.44    3.40
  -1 -12 -13   31.46    2.59
  -1 -12 -13   27.38    3.40
  -1 -12 -13   30.72    2.39
  -1 -12 -13   30.46    3.20
  -1 -12 -13   29.46    2.53
  -1 -12 -14   10.65    1.57
  -1 -12 -14   14.55    2.24
  -1 -12 -14   15.04    1.94
  -1 -12 -14   14.05    2.63
  -1 -12 -15   71.25    5.74
  -1 -12 -15   82.24    5.01
  -1 -12 -15   72.66    4.01
  -1 -12 -15   74.93    4.28
  -1 -12 -16   29.45    2.72
  -1 -12 -16   31.02    4.00
  -1 -12 -16   28.85    2.86
  -1 -12 -16   29.64    3.07
  -1 -12 -17   32.44    3.16
  -1 -12 -17   38.83    4.53
  -1 -12 -17   35.43    3.12
  -1 -12 -18    1.66    0.97
  -1 -12 -18    2.21    1.09
  -1 -12 -18    2.61    1.88
  -1 -12 -19   17.15    2.46
  -1 -12 -19   14.51    2.29
  -1 -12 -19   18.51    3.55
  -1 -12 -20    1.69    1.64
  -1 -12 -20    0.11    1.26
  -1 -12 -21    0.76    1.14
  -1 -12 -21    0.50    1.41
  -1 -12 -22    3.72    1.98
  -1 -12 -23    0.73    1.48
  -1 -12 -24   18.49    3.78
   1  13 -15   13.80    3.21
   1  13 -14   -2.14    1.98
   1  13 -13    0.95    1.64
   1  13 -12   21.87    3.89
   1  13 -11   16.32    3.56
   1  13 -11   12.72    2.37
   1  13 -10   31.74    4.47
   1  13 -10   39.90    3.87
   1  13  -9    4.70    1.40
   1  13  -9    0.77    1.46
   1  13  -8   45.70    4.82
   1  13  -8   42.86    3.78
   1  13  -7  152.13    6.84
   1  13  -7  137.58    8.14
   1  13  -6   95.99    6.63
   1  13  -6   85.98    4.97
   1  13  -5  123.33    5.76
   1  13  -5  138.96    7.75
   1  13  -4  105.64    5.15
   1  13  -4  110.86    6.87
   1  13  -3  146.03    5.81
   1  13  -3  137.65    7.40
   1  13  -2  104.92    4.76
   1  13  -2  110.50    6.44
  -1 -13   1  146.69    7.31
   1  13  -1  133.27    6.95
   1  13  -1  131.39    5.16
   1  13   0    5.36    1.45
  -1 -13   0    3.99    1.48
   1  13   0    5.12    1.08
   1  13   1   76.45    3.91
  -1 -13  -1   78.28    5.29
  -1 -13  -2    5.42    1.57
  -1 -13  -3    0.46    1.06
  -1 -13  -4   18.33    2.64
  -1 -13  -5   21.49    2.84
  -1 -13  -6    0.77    1.05
  -1 -13  -6    1.78    1.05
  -1 -13  -7    5.88    1.41
  -1 -13  -7    6.12    1.67
  -1 -13  -8    5.43    1.81
  -1 -13  -8    5.71    1.38
  -1 -13  -8    4.73    1.18
  -1 -13  -9    2.23    1.36
  -1 -13  -9    3.26    1.44
  -1 -13  -9    2.65    0.67
  -1 -13  -9    2.40    0.88
  -1 -13  -9    1.11    1.08
  -1 -13  -9    1.77    0.58
  -1 -13 -10    1.27    1.06
  -1 -13 -10    0.36    1.11
  -1 -13 -10    0.00    0.58
  -1 -13 -10    0.46    0.50
  -1 -13 -10    0.48    0.50
  -1 -13 -10   -0.61    0.83
  -1 -13 -11    8.69    1.31
  -1 -13 -11    8.81    2.17
  -1 -13 -11    8.67    1.87
  -1 -13 -11   11.85    1.88
  -1 -13 -11    8.46    1.43
  -1 -13 -11    9.03    1.25
  -1 -13 -12    3.23    1.66
  -1 -13 -12    2.85    0.86
  -1 -13 -12    4.39    1.07
  -1 -13 -12    1.87    1.12
  -1 -13 -12    2.79    0.92
  -1 -13 -13    1.44    1.29
  -1 -13 -13    3.40    1.08
  -1 -13 -13    3.71    1.06
  -1 -13 -14   -0.32    1.25
  -1 -13 -14    0.59    1.15
  -1 -13 -14    1.46    0.83
  -1 -13 -14    0.91    0.76
  -1 -13 -15   40.79    4.52
  -1 -13 -15   43.98    3.88
  -1 -13 -15   42.87    3.12
  -1 -13 -15   41.16    3.22
  -1 -13 -16   19.04    3.14
  -1 -13 -16   19.64    2.34
  -1 -13 -16   19.58    2.26
  -1 -13 -16   16.84    2.56
  -1 -13 -17    1.52    1.10
  -1 -13 -17    0.63    1.45
  -1 -13 -17    0.06    0.79
  -1 -13 -18   21.56    3.52
  -1 -13 -18   24.36    2.69
  -1 -13 -19    3.71    2.31
  -1 -13 -19   -1.90    1.25
  -1 -13 -20   -1.00    2.13
  -1 -13 -20   -0.84    1.05
  -1 -13 -21    1.25    1.34
  -1 -13 -21   -0.37    1.61
  -1 -13 -22    4.57    2.11
  -1 -13 -23   17.58    3.61
   1  14 -13   10.95    2.86
   1  14 -12   28.73    4.31
   1  14 -11    3.29    2.38
   1  14 -10   27.97    4.28
   1  14  -9    8.95    2.66
   1  14  -8    3.11    1.50
   1  14  -7   27.09    3.85
   1  14  -6   12.69    2.72
   1  14  -5    1.02    1.52
   1  14  -4    1.57    1.45
   1  14  -3   11.23    2.46
   1  14  -2    0.74    1.06
   1  14  -1   15.08    2.65
   1  14   0    5.19    1.73
  -1 -14   0    6.93    2.00
  -1 -14  -1    4.67    1.77
   1  14   1    4.92    1.64
  -1 -14  -2   18.81    2.82
  -1 -14  -3    0.41    1.34
  -1 -14  -4   27.66    3.33
  -1 -14  -5   39.86    3.95
  -1 -14  -6   11.56    2.09
  -1 -14  -6   12.76    2.34
  -1 -14  -7    0.65    1.07
  -1 -14  -7    0.06    1.24
  -1 -14  -8   -0.33    0.66
  -1 -14  -8   -0.57    1.29
  -1 -14  -8    0.75    1.11
  -1 -14  -9   15.14    2.60
  -1 -14  -9   16.04    1.99
  -1 -14  -9   17.87    2.49
  -1 -14 -10    7.61    1.79
  -1 -14 -10    7.60    2.13
  -1 -14 -10   11.05    1.60
  -1 -14 -10    6.98    1.87
  -1 -14 -11   14.29    2.18
  -1 -14 -11   14.67    1.81
  -1 -14 -11   17.43    2.93
  -1 -14 -11   15.07    2.54
  -1 -14 -12   58.65    4.21
  -1 -14 -12   54.32    5.07
  -1 -14 -12   50.24    4.41
  -1 -14 -13   82.15    6.19
  -1 -14 -13   83.31    3.90
  -1 -14 -13   92.23    5.95
  -1 -14 -14   44.27    4.62
  -1 -14 -14   39.58    3.94
  -1 -14 -14   43.28    2.98
  -1 -14 -15   59.88    5.55
  -1 -14 -15   64.44    4.93
  -1 -14 -15   65.35    3.82
  -1 -14 -16   67.90    4.11
  -1 -14 -16   61.96    4.82
  -1 -14 -17   22.37    2.48
  -1 -14 -17   26.08    3.96
  -1 -14 -18   11.10    1.99
  -1 -14 -18   10.96    2.75
  -1 -14 -19   26.82    4.00
  -1 -14 -19   33.25    3.23
  -1 -14 -20    7.03    1.66
  -1 -14 -20    7.50    2.40
  -1 -14 -21    7.64    2.43
  -1 -14 -22    6.21    2.49
   1  15 -12    1.61    1.80
   1  15 -11    1.10    1.85
   1  15 -10    2.13    1.91
   1  15  -9    8.99    2.83
   1  15  -8   -0.57    1.14
   1  15  -7   18.26    3.57
   1  15  -6    0.51    1.38
   1  15  -5    5.08    1.95
   1  15  -4    0.66    1.27
   1  15  -3    3.33    1.19
   1  15  -2    4.66    1.64
   1  15  -1   11.96    2.49
   1  15   0   22.22    3.12
   1  15   1   50.99    4.53
  -1 -15  -2   22.62    3.28
   1  15   2   16.29    2.63
   1  15   3   48.71    4.22
  -1 -15  -3   47.69    4.55
  -1 -15  -4   32.65    3.80
  -1 -15  -5  229.24    9.63
  -1 -15  -6   81.69    5.18
  -1 -15  -6   77.00    5.68
  -1 -15  -7   45.48    3.90
  -1 -15  -7   44.65    4.35
  -1 -15  -8   17.36    2.60
  -1 -15  -8   22.72    3.21
  -1 -15  -8   20.53    2.40
  -1 -15  -9   39.86    3.67
  -1 -15  -9   34.54    3.85
  -1 -15  -9   45.18    3.41
  -1 -15 -10   24.41    2.90
  -1 -15 -10   22.86    3.26
  -1 -15 -10   23.42    3.25
  -1 -15 -11    6.30    1.72
  -1 -15 -11    6.65    2.29
  -1 -15 -11    6.61    1.91
  -1 -15 -12   16.81    2.42
  -1 -15 -12   15.62    2.89
  -1 -15 -12   17.95    2.87
  -1 -15 -13   -0.79    1.26
  -1 -15 -13    0.93    1.37
  -1 -15 -14    1.30    1.52
  -1 -15 -14    0.19    1.33
  -1 -15 -15   29.32    3.60
  -1 -15 -15   25.06    3.78
  -1 -15 -16    7.56    2.42
  -1 -15 -17    7.67    2.28
  -1 -15 -18    2.71    1.65
  -1 -15 -19   -0.60    1.96
  -1 -15 -20    0.60    1.47
  -1 -15 -21   -2.08    1.85
   1  16 -10   32.16    4.74
   1  16  -9   68.90    6.71
   1  16  -8   61.45    6.25
   1  16  -7    3.94    1.83
   1  16  -6   37.52    4.77
   1  16  -5   69.49    6.37
   1  16  -4   55.13    5.47
   1  16  -3   17.15    2.98
   1  16  -2   26.25    3.68
   1  16  -1    0.78    1.18
   1  16   0   -0.48    1.50
   1  16   1    8.27    2.08
   1  16   2    5.91    1.77
   1  16   3    2.58    1.49
  -1 -16  -3    2.09    1.40
   1  16   4    5.53    1.52
  -1 -16  -4    6.13    2.00
  -1 -16  -5   23.25    3.14
  -1 -16  -5   24.19    3.48
   1  16   5   21.26    2.92
  -1 -16  -6   83.98    6.19
  -1 -16  -6   85.49    5.55
   1  16   6   86.21    5.47
  -1 -16  -7   29.34    3.77
  -1 -16  -7   33.77    3.59
  -1 -16  -8    2.68    1.35
  -1 -16  -8    1.43    1.41
  -1 -16  -8    5.93    1.50
  -1 -16  -9   11.78    2.48
  -1 -16  -9    8.61    1.87
  -1 -16 -10    1.55    1.24
  -1 -16 -10    2.11    1.85
  -1 -16 -10    0.36    1.04
  -1 -16 -11    6.51    1.92
  -1 -16 -11    5.93    2.06
  -1 -16 -11    5.58    2.05
  -1 -16 -12    2.57    1.44
  -1 -16 -12   -1.24    1.79
  -1 -16 -12    4.22    1.78
  -1 -16 -13   37.00    4.18
  -1 -16 -13   40.77    4.68
  -1 -16 -14   23.13    3.71
  -1 -16 -14   19.24    3.09
  -1 -16 -15    8.42    2.54
  -1 -16 -16    5.81    2.08
  -1 -16 -17    4.00    2.12
  -1 -16 -18    1.26    1.41
  -1 -16 -19    1.43    1.90
  -1 -16 -20   11.88    2.81
   1  17  -8    3.85    2.07
   1  17  -7    0.93    1.22
   1  17  -6   -1.92    1.84
   1  17  -5    7.70    2.26
   1  17  -4    1.35    1.91
   1  17  -3    0.75    1.49
   1  17  -2   -0.80    1.17
   1  17  -1    3.16    1.48
   1  17   0    5.33    1.83
   1  17   1    2.28    1.44
   1  17   2   23.58    3.37
   1  17   3    4.59    1.65
   1  17   4   -0.60    0.86
  -1 -17  -5   26.89    3.42
  -1 -17  -5   30.58    3.82
   1  17   5   29.11    3.48
   1  17   6   23.43    3.09
  -1 -17  -6   23.71    3.69
  -1 -17  -6   22.99    3.16
  -1 -17  -7   11.84    2.69
  -1 -17  -7   11.78    2.33
   1  17   7    9.64    2.02
  -1 -17  -7    9.78    1.82
  -1 -17  -8   16.76    3.12
  -1 -17  -8   12.89    2.53
  -1 -17  -9   20.90    2.94
  -1 -17  -9   17.56    3.24
  -1 -17 -10    0.56    1.45
  -1 -17 -10    0.52    1.47
  -1 -17 -10    0.34    1.28
  -1 -17 -11    4.74    2.20
  -1 -17 -11    3.19    1.34
  -1 -17 -11   -0.41    1.23
  -1 -17 -12    4.83    2.34
  -1 -17 -12    6.12    2.29
  -1 -17 -12    6.53    1.81
  -1 -17 -13   28.59    3.89
  -1 -17 -13   27.34    4.05
  -1 -17 -14   51.09    5.40
  -1 -17 -15   30.23    4.23
  -1 -17 -16    1.21    1.36
  -1 -17 -17    6.33    2.39
  -1 -17 -18   30.28    4.57
  -1 -17 -19   23.11    3.92
   1  18  -5    9.00    2.63
   1  18  -4    6.44    2.39
   1  18  -3    1.51    1.59
   1  18  -2    9.38    2.50
   1  18  -1    2.44    1.44
   1  18   0    5.78    2.12
   1  18   1    1.25    1.25
   1  18   2    8.06    2.15
   1  18   3   13.42    2.58
  -1 -18  -4   58.79    5.12
   1  18   4   60.76    5.28
  -1 -18  -5   29.20    3.59
   1  18   5   32.12    3.78
  -1 -18  -6   15.65    2.72
   1  18   6   16.37    2.64
  -1 -18  -7   24.46    3.38
  -1 -18  -8   12.58    2.48
  -1 -18  -9    5.26    1.63
  -1 -18  -9    4.87    2.32
  -1 -18 -10    0.40    1.18
  -1 -18 -10    4.12    2.01
  -1 -18 -11    2.34    1.65
  -1 -18 -11    1.04    1.01
  -1 -18 -12    1.29    1.20
  -1 -18 -12    2.22    1.93
  -1 -18 -13    5.57    2.19
  -1 -18 -14    4.65    2.20
  -1 -18 -15    3.25    2.01
  -1 -18 -16    8.47    2.86
  -1 -18 -17    7.12    2.31
   1  19  -2   -2.48    1.62
   1  19  -1    1.91    1.55
   1  19   0   -0.70    1.25
   1  19   1   12.06    2.85
   1  19   2   19.03    3.14
  -1 -19  -3   33.47    4.14
   1  19   3   31.70    4.05
  -1 -19  -4    4.60    2.00
   1  19   4    6.01    1.75
   1  19   5   -0.08    0.64
  -1 -19  -5   -1.48    1.33
  -1 -19  -6    4.34    1.81
  -1 -19  -7    1.83    1.57
  -1 -19  -8    8.08    2.28
  -1 -19  -9   -0.05    1.51
  -1 -19  -9    0.68    1.07
  -1 -19 -10   17.73    3.00
  -1 -19 -10   19.66    3.42
  -1 -19 -11    7.77    1.97
  -1 -19 -11    8.95    2.79
  -1 -19 -12   13.24    3.16
  -1 -19 -12   14.09    2.57
  -1 -19 -13   11.76    3.04
  -1 -19 -14   13.61    3.16
  -1 -20  -2   24.09    3.78
   1  20   2   23.55    3.65
   1  20   3   18.35    3.28
  -1 -20  -3   19.96    3.29
  -1 -20  -4   38.07    4.43
   1  20   4   38.81    4.45
  -1 -20  -5   42.61    4.63
  -1 -20  -6   25.85    3.65
  -1 -20  -7   15.38    3.05
  -1 -20  -8   12.72    2.74
  -1 -20  -9   14.59    2.72
  -1 -20  -9   15.47    3.27
  -1 -20 -10   11.68    3.05
  -1 -20 -10   11.97    2.67
   2 -19 -13    3.81    2.35
   2 -19 -13   -1.20    1.39
   2 -19 -12    2.89    2.17
   2 -19 -12    5.68    2.06
   2 -19 -11    3.83    1.85
   2 -19 -11    3.38    1.86
   2 -19 -10    2.78    1.80
   2 -19 -10    4.47    1.97
   2 -19  -9    5.47    2.35
   2 -19  -8    8.58    2.57
   2 -19  -8   11.37    2.25
   2 -19  -7    6.16    2.24
   2 -19  -7    5.82    1.79
   2 -19  -6    3.20    2.13
   2 -19  -6   -0.50    1.12
   2 -19  -5    0.10    1.18
   2 -19  -4    3.20    1.84
   2 -19  -3    6.13    2.47
   2 -19  -2    3.48    2.15
   2 -19  -1    0.74    1.54
   2 -19   0    4.10    1.83
   2 -19   1   24.42    3.92
   2 -19   2   43.03    5.12
  -2  19  -2   39.80    5.11
   2 -18 -16    1.31    2.09
   2 -18 -16   -0.10    1.34
   2 -18 -15   12.21    2.92
   2 -18 -15    7.27    2.48
   2 -18 -14    2.60    1.92
   2 -18 -14    3.12    1.68
   2 -18 -13   11.96    2.90
   2 -18 -13   11.17    2.73
   2 -18 -12   11.28    2.91
   2 -18 -12    8.59    2.47
   2 -18 -11   13.25    3.04
   2 -18 -11    9.55    2.58
   2 -18 -10   21.33    3.69
   2 -18 -10   28.24    3.97
   2 -18  -9   41.05    4.76
   2 -18  -9   38.24    3.72
   2 -18  -8   28.64    3.29
   2 -18  -8   27.81    3.96
   2 -18  -7   53.29    5.41
   2 -18  -7   45.23    4.11
   2 -18  -6   52.02    5.44
   2 -18  -5   55.76    5.52
   2 -18  -4   26.00    3.98
   2 -18  -3   50.26    5.49
   2 -18  -2   24.52    3.84
   2 -18  -1    6.89    2.42
   2 -18   0    4.69    1.94
   2 -18   1    1.00    1.74
   2 -18   2   -2.82    1.28
  -2  18  -3   20.76    3.80
   2 -18   3    8.25    2.34
  -2  18  -4    5.26    1.86
  -2  18  -5   -2.42    1.80
   2 -17 -18   47.63    5.57
   2 -17 -18   53.34    5.17
   2 -17 -17   44.87    5.48
   2 -17 -17   43.40    4.85
   2 -17 -16   39.92    5.12
   2 -17 -16   37.29    4.41
   2 -17 -15   25.32    4.05
   2 -17 -15   26.78    3.80
   2 -17 -14   44.56    4.89
   2 -17 -14   46.87    5.28
   2 -17 -13    9.78    2.54
   2 -17 -13   10.40    2.58
   2 -17 -12    3.83    1.88
   2 -17 -12    4.67    1.83
   2 -17 -11    0.39    1.48
   2 -17 -11   -0.18    1.22
   2 -17 -10    0.20    0.86
   2 -17 -10    0.51    1.16
   2 -17 -10    1.95    1.73
   2 -17  -9   -0.56    1.18
   2 -17  -9   -0.33    1.47
   2 -17  -8    3.25    1.83
   2 -17  -8    9.56    1.83
   2 -17  -7   24.07    2.89
   2 -17  -7   30.06    4.04
   2 -17  -6    7.75    2.22
   2 -17  -5   -0.18    1.62
   2 -17  -4    5.55    2.14
   2 -17  -3    1.96    1.51
   2 -17  -2    2.32    1.88
   2 -17  -1    7.76    2.30
  -2  17   0    4.63    1.59
   2 -17   0    7.77    2.37
  -2  17  -1    4.23    1.55
   2 -17   1    5.84    1.91
  -2  17  -2    2.64    1.21
   2 -17   2    3.73    1.97
   2 -17   3    0.49    1.24
  -2  17  -3    5.86    1.70
   2 -17   4    6.12    1.95
  -2  17  -5   -2.26    1.73
   2 -17   5   -0.71    1.22
  -2  17  -6    2.31    1.54
  -2  17  -7   -1.14    1.48
  -2  17  -8   14.68    3.23
   2 -16 -19    5.19    1.71
   2 -16 -19    4.78    2.38
   2 -16 -18   11.75    2.14
   2 -16 -18   11.88    2.53
   2 -16 -18   11.71    2.84
   2 -16 -17   14.86    2.33
   2 -16 -17   16.00    3.05
   2 -16 -17   15.29    3.29
   2 -16 -16   26.51    3.55
   2 -16 -16   30.10    4.30
   2 -16 -15   16.26    3.32
   2 -16 -15   17.53    3.02
   2 -16 -14    4.91    1.88
   2 -16 -14    2.28    1.63
   2 -16 -13    0.57    1.72
   2 -16 -13   -0.17    1.37
   2 -16 -12    1.28    1.52
   2 -16 -12    3.88    1.75
   2 -16 -11   10.16    2.39
   2 -16 -11    8.79    2.42
   2 -16 -10   10.28    2.40
   2 -16 -10    9.11    2.57
   2 -16 -10   13.87    2.13
   2 -16  -9    2.85    1.54
   2 -16  -9    3.84    1.25
   2 -16  -8   33.87    3.31
   2 -16  -8   37.40    4.31
   2 -16  -7   12.57    2.69
   2 -16  -6   10.31    2.52
   2 -16  -5    7.24    2.27
   2 -16  -4   26.29    3.66
   2 -16  -3   39.06    4.39
   2 -16  -2   25.93    3.55
   2 -16  -1   16.12    2.97
   2 -16   0    5.26    1.87
  -2  16  -1   13.37    2.46
   2 -16   1   15.25    3.00
  -2  16  -2   11.60    2.29
   2 -16   2   11.78    2.50
   2 -16   3   44.77    4.78
  -2  16  -3   40.65    4.18
  -2  16  -4   16.16    2.62
   2 -16   4   13.11    2.81
  -2  16  -5    5.33    1.67
   2 -16   5    6.11    1.86
  -2  16  -6    4.54    1.67
   2 -16   6    7.94    2.08
  -2  16  -6    5.82    2.16
  -2  16  -7    7.30    2.42
  -2  16  -7    6.55    1.92
  -2  16  -8   14.12    2.78
  -2  16  -8   13.39    3.20
  -2  16  -9    9.39    2.39
  -2  16  -9    8.56    2.81
  -2  16 -10    5.69    1.93
  -2  16 -10    4.74    2.16
   2 -15 -20   18.29    2.60
   2 -15 -20   21.17    3.87
   2 -15 -19   28.25    4.24
   2 -15 -19   30.11    3.34
   2 -15 -18   52.46    5.62
   2 -15 -18   57.91    4.34
   2 -15 -18   58.58    5.00
   2 -15 -17   23.40    3.77
   2 -15 -17   24.01    2.80
   2 -15 -17   16.04    2.82
   2 -15 -16    9.62    2.17
   2 -15 -16   13.99    2.15
   2 -15 -16   10.80    2.69
   2 -15 -15    2.35    1.54
   2 -15 -15    6.71    2.11
   2 -15 -15    3.85    1.27
   2 -15 -14    7.93    2.24
   2 -15 -14    8.97    2.71
   2 -15 -14   13.88    1.96
   2 -15 -13   29.57    2.72
   2 -15 -13   28.30    4.04
   2 -15 -13   24.23    3.38
   2 -15 -12   26.40    3.79
   2 -15 -12   25.69    2.42
   2 -15 -12   26.06    3.51
   2 -15 -11    4.05    1.06
   2 -15 -11    5.16    1.68
   2 -15 -11    4.35    1.68
   2 -15 -11    3.02    1.21
   2 -15 -10    2.55    1.57
   2 -15 -10    2.30    1.02
   2 -15 -10   -0.82    1.44
   2 -15  -9   26.37    3.47
   2 -15  -9   23.71    2.59
   2 -15  -8   39.17    3.38
   2 -15  -8   38.87    4.15
   2 -15  -7   23.85    3.36
   2 -15  -6   23.18    3.32
   2 -15  -5   23.82    3.27
   2 -15  -4   36.62    4.02
   2 -15  -3   17.60    2.86
   2 -15  -2    2.02    1.32
   2 -15  -1    3.58    1.64
   2 -15   0    0.82    1.43
   2 -15   1    1.60    1.41
   2 -15   2    5.50    2.06
  -2  15  -2    4.91    1.60
  -2  15  -3    5.48    1.68
   2 -15   3    5.67    1.88
   2 -15   4   30.58    3.88
  -2  15  -4   21.15    3.02
  -2  15  -5   17.34    2.91
   2 -15   5   13.58    2.58
   2 -15   6    3.72    1.52
  -2  15  -6    1.80    1.09
  -2  15  -7    0.87    1.27
  -2  15  -7    0.23    1.26
   2 -15   7    2.44    1.66
  -2  15  -8   -0.20    1.78
  -2  15  -8    2.89    1.57
  -2  15  -9    1.54    1.53
  -2  15  -9    0.77    1.48
  -2  15 -10    0.37    1.40
  -2  15 -10    1.89    2.02
  -2  15 -11   -2.07    1.53
  -2  15 -11    0.33    1.60
   2 -14 -21   11.47    2.96
   2 -14 -21   11.66    2.32
   2 -14 -20    1.78    1.40
   2 -14 -20    5.86    1.66
   2 -14 -19   22.36    3.83
   2 -14 -19   32.30    3.35
   2 -14 -18   10.57    2.78
   2 -14 -18    7.42    1.89
   2 -14 -18   10.56    2.16
   2 -14 -17    3.95    1.89
   2 -14 -17    5.20    1.80
   2 -14 -17    5.53    1.70
   2 -14 -16    2.52    1.37
   2 -14 -16    5.08    2.13
   2 -14 -16    4.52    1.44
   2 -14 -15   19.10    2.40
   2 -14 -15   19.38    3.34
   2 -14 -15   20.43    3.02
   2 -14 -14   -0.06    0.80
   2 -14 -14   -0.27    1.33
   2 -14 -14   -0.71    1.13
   2 -14 -13   -0.48    1.04
   2 -14 -13    0.41    0.74
   2 -14 -13   -0.23    1.30
   2 -14 -12   16.07    3.03
   2 -14 -12   16.47    2.04
   2 -14 -12   17.26    2.73
   2 -14 -11    9.14    2.23
   2 -14 -11    8.67    1.62
   2 -14 -11   10.53    2.34
   2 -14 -11    7.86    1.44
   2 -14 -10    1.60    0.98
   2 -14 -10    0.72    0.69
   2 -14 -10    0.60    1.19
   2 -14 -10    0.74    0.96
   2 -14  -9    3.64    1.51
   2 -14  -9    4.65    1.06
   2 -14  -9    6.61    1.45
   2 -14  -8    3.16    1.00
   2 -14  -8    4.99    1.65
   2 -14  -8    3.81    0.89
   2 -14  -7   16.42    1.63
   2 -14  -7   15.21    2.55
   2 -14  -6   14.37    2.61
   2 -14  -5   39.43    4.05
   2 -14  -4   37.73    3.97
   2 -14  -3   40.38    4.10
   2 -14  -2   -0.07    1.07
   2 -14  -1    6.85    1.94
   2 -14   0    0.27    1.18
   2 -14   1   30.27    3.60
   2 -14   2   47.94    4.50
  -2  14  -3   41.02    4.09
   2 -14   3   41.04    4.12
  -2  14  -4   33.28    3.68
   2 -14   4   42.41    4.29
  -2  14  -5  130.14    7.23
   2 -14   5  129.59    7.38
   2 -14   6   88.93    6.17
  -2  14  -6   79.17    5.84
  -2  14  -7   51.13    4.78
   2 -14   7   52.26    4.73
  -2  14  -8    6.64    1.96
  -2  14  -8    6.59    2.10
  -2  14  -9   21.24    3.30
  -2  14  -9   26.10    4.18
  -2  14 -10   32.83    4.69
  -2  14 -10   26.50    3.80
  -2  14 -11   22.42    3.93
  -2  14 -11   24.71    3.78
  -2  14 -12   30.41    4.25
  -2  14 -12   31.08    4.86
  -2  14 -13   11.86    2.67
  -2  14 -13    7.54    2.56
   2 -13 -22    0.17    1.45
   2 -13 -22    3.23    1.75
   2 -13 -21    1.33    1.35
   2 -13 -21    1.96    1.45
   2 -13 -20    2.13    1.02
   2 -13 -20    0.56    1.34
   2 -13 -19   25.84    3.94
   2 -13 -19   26.25    3.06
   2 -13 -18    1.57    1.26
   2 -13 -18    0.90    0.85
   2 -13 -18    2.27    1.22
   2 -13 -17   -0.22    1.23
   2 -13 -17    1.34    1.13
   2 -13 -17    1.16    1.06
   2 -13 -16    2.20    1.47
   2 -13 -16    1.11    1.12
   2 -13 -16    1.19    1.08
   2 -13 -15    7.92    1.60
   2 -13 -15    6.91    2.29
   2 -13 -15    9.33    2.16
   2 -13 -14   19.45    3.31
   2 -13 -14   16.59    2.13
   2 -13 -14   15.21    2.44
   2 -13 -13    6.51    1.85
   2 -13 -13    5.35    1.28
   2 -13 -13    3.59    1.68
   2 -13 -12    0.91    0.62
   2 -13 -12    0.53    1.14
   2 -13 -12    0.44    1.53
   2 -13 -12    0.22    0.71
   2 -13 -11   50.08    3.27
   2 -13 -11   48.41    4.54
   2 -13 -11   51.50    4.34
   2 -13 -11   54.19    3.51
   2 -13 -10   40.90    3.06
   2 -13 -10   37.20    3.92
   2 -13 -10   32.94    3.52
   2 -13 -10   40.44    2.84
   2 -13  -9  145.41    5.68
   2 -13  -9  134.95    4.96
   2 -13  -9  128.43    6.81
   2 -13  -8   90.74    4.58
   2 -13  -8   92.85    3.99
   2 -13  -7   86.98    5.58
   2 -13  -6  134.55    6.87
   2 -13  -5  149.87    7.26
   2 -13  -4  161.51    7.57
   2 -13  -3   11.06    2.19
   2 -13  -2   42.85    4.15
   2 -13  -1   50.28    4.27
   2 -13   0    8.80    1.95
   2 -13   1   18.50    2.69
   2 -13   2    0.98    1.24
   2 -13   3    4.52    1.55
  -2  13  -4   17.42    2.65
   2 -13   4   18.36    2.75
   2 -13   5   21.90    3.07
  -2  13  -5   22.89    3.03
  -2  13  -6   14.49    2.51
   2 -13   6   16.07    2.64
   2 -13   7    0.89    0.93
  -2  13  -7    0.83    0.91
   2 -13   8    2.27    1.20
  -2  13  -8    2.21    1.17
  -2  13  -9    1.05    1.11
  -2  13  -9    0.41    1.21
  -2  13 -10    1.69    1.26
  -2  13 -10    4.25    2.07
  -2  13 -11    0.50    0.94
  -2  13 -11   -0.12    1.51
  -2  13 -12    2.39    1.54
  -2  13 -12    2.79    2.07
  -2  13 -13    1.28    1.34
  -2  13 -13    2.51    2.04
  -2  13 -14    6.68    2.20
  -2  13 -14   10.61    2.91
  -2  13 -15   12.11    2.87
  -2  13 -15   21.39    4.04
   2 -12 -23    9.57    2.07
   2 -12 -23    9.27    2.34
   2 -12 -22   11.11    2.76
   2 -12 -22    9.80    2.22
   2 -12 -21   34.65    3.65
   2 -12 -21   34.03    4.53
   2 -12 -20   30.48    4.34
   2 -12 -20   24.71    2.98
   2 -12 -19   53.75    5.49
   2 -12 -19   67.53    4.80
   2 -12 -18   30.26    3.18
   2 -12 -18   28.89    3.14
   2 -12 -18   29.81    4.12
   2 -12 -17   47.44    3.77
   2 -12 -17   55.02    5.40
   2 -12 -17   52.33    4.27
   2 -12 -16   47.37    4.82
   2 -12 -16   32.06    3.12
   2 -12 -16   39.48    3.66
   2 -12 -15   18.23    3.07
   2 -12 -15   16.93    2.14
   2 -12 -15   14.14    2.22
   2 -12 -14   57.89    4.48
   2 -12 -14   54.29    3.72
   2 -12 -14   53.51    4.91
   2 -12 -13   17.75    2.81
   2 -12 -13   16.61    2.06
   2 -12 -13   13.38    2.34
   2 -12 -12    6.31    1.79
   2 -12 -12    4.17    1.13
   2 -12 -12    5.54    1.60
   2 -12 -11   31.67    3.66
   2 -12 -11   26.86    2.36
   2 -12 -11   25.52    2.99
   2 -12 -11   23.40    2.27
   2 -12 -10   12.42    2.35
   2 -12 -10   10.01    1.45
   2 -12 -10   13.96    2.25
   2 -12 -10   13.52    1.74
   2 -12  -9    9.58    1.48
   2 -12  -9    9.80    1.98
   2 -12  -9   13.11    1.61
   2 -12  -8   21.92    2.18
   2 -12  -8   19.86    2.61
   2 -12  -7    0.93    1.10
   2 -12  -6    4.04    1.25
   2 -12  -5    1.85    1.16
   2 -12  -4    4.31    1.58
   2 -12  -3   14.46    2.19
   2 -12  -2   13.26    2.03
   2 -12  -1    8.46    1.99
   2 -12   0    1.73    1.19
   2 -12   1    3.76    1.40
   2 -12   2   15.19    2.25
   2 -12   3    5.52    1.53
  -2  12  -4   15.31    2.35
   2 -12   4   19.58    2.71
  -2  12  -5    0.31    0.93
   2 -12   5   -0.14    1.00
   2 -12   6   -0.85    0.96
  -2  12  -6    0.96    1.18
   2 -12   7    9.06    1.92
  -2  12  -7    7.65    1.97
  -2  12  -8   11.77    2.37
   2 -12   8   12.08    2.10
   2 -12   9   17.13    2.48
  -2  12  -9   19.11    2.98
  -2  12  -9   21.68    3.45
  -2  12 -10    2.75    1.29
  -2  12 -10    1.34    1.39
  -2  12 -11   19.66    3.37
  -2  12 -11   21.19    3.29
  -2  12 -12    9.68    2.51
  -2  12 -12   11.64    2.68
  -2  12 -13   81.62    6.67
  -2  12 -13   74.45    6.65
  -2  12 -14   84.80    6.97
  -2  12 -14   85.34    7.18
  -2  12 -15   69.91    6.64
  -2  12 -15   59.96    6.02
  -2  12 -16   20.54    3.73
  -2  12 -16   17.92    3.29
   2 -11 -23    0.04    1.34
   2 -11 -23    2.35    1.79
   2 -11 -22    0.15    1.24
   2 -11 -22    0.78    1.28
   2 -11 -21    2.47    1.68
   2 -11 -21    2.20    1.36
   2 -11 -20    1.19    1.21
   2 -11 -20    3.41    1.77
   2 -11 -19    1.77    1.52
   2 -11 -19    3.04    1.39
   2 -11 -18    1.05    1.23
   2 -11 -18   -0.27    0.79
   2 -11 -18    1.69    1.33
   2 -11 -17   -0.50    1.41
   2 -11 -17    0.86    0.88
   2 -11 -17    0.55    0.83
   2 -11 -16    1.92    1.13
   2 -11 -16    0.45    0.99
   2 -11 -16    0.88    0.82
   2 -11 -15    0.40    1.12
   2 -11 -15   -0.76    1.00
   2 -11 -15    0.75    0.96
   2 -11 -14    3.36    1.69
   2 -11 -14    0.99    0.91
   2 -11 -14    1.79    0.91
   2 -11 -13    0.75    0.92
   2 -11 -13    0.00    0.92
   2 -11 -13   -0.30    1.31
   2 -11 -12    5.05    1.55
   2 -11 -12    7.11    1.66
   2 -11 -12    5.41    1.24
   2 -11 -11   -0.18    0.72
   2 -11 -11    2.15    1.32
   2 -11 -11    0.85    1.14
   2 -11 -11    0.01    0.56
   2 -11 -10    4.93    1.44
   2 -11 -10    5.31    1.15
   2 -11 -10    7.57    1.29
   2 -11 -10    7.23    1.80
   2 -11  -9    0.98    1.15
   2 -11  -9    1.29    0.68
   2 -11  -8   -0.35    0.95
   2 -11  -8   -0.14    0.54
   2 -11  -7    0.08    0.92
   2 -11  -6    2.63    1.00
   2 -11  -5    1.32    1.20
   2 -11  -4   68.74    4.46
   2 -11  -3   57.71    4.13
   2 -11  -2   15.75    2.29
   2 -11  -1    2.69    1.08
   2 -11   0  256.32    8.59
   2 -11   1  137.78    6.35
   2 -11   2   97.78    5.39
   2 -11   3  178.91    7.25
   2 -11   4  286.16    9.23
  -2  11  -5  198.25    8.24
   2 -11   5  209.93    7.98
   2 -11   6  283.19    9.33
  -2  11  -6  265.20    9.60
   2 -11   7  150.83    6.82
  -2  11  -7  147.87    7.27
  -2  11  -8   39.70    3.90
   2 -11   8   34.71    3.29
  -2  11  -9   31.61    3.71
   2 -11   9   32.03    3.17
  -2  11 -10    2.58    1.42
  -2  11 -10    0.14    1.41
  -2  11 -11    1.44    0.98
  -2  11 -11   -0.96    2.03
  -2  11 -12    5.00    1.86
  -2  11 -12    8.98    2.37
  -2  11 -13    1.65    1.56
  -2  11 -13   -1.00    1.34
  -2  11 -14    0.96    1.37
  -2  11 -14    1.65    1.67
  -2  11 -15    8.98    2.48
  -2  11 -15   10.99    2.62
  -2  11 -16   15.92    3.20
  -2  11 -16   17.31    3.52
  -2  11 -17    2.89    2.11
  -2  11 -17    3.03    2.02
   2 -10 -24    0.12    1.21
   2 -10 -24    1.12    1.49
   2 -10 -23    4.43    1.93
   2 -10 -23    3.49    1.83
   2 -10 -22   -0.91    1.39
   2 -10 -22    1.58    1.78
   2 -10 -21   -0.69    1.43
   2 -10 -21   -2.08    1.58
   2 -10 -20    2.15    1.49
   2 -10 -20    4.17    1.93
   2 -10 -19    1.18    1.23
   2 -10 -19    2.96    1.68
   2 -10 -18    0.40    1.00
   2 -10 -18    1.69    1.26
   2 -10 -17    4.22    1.89
   2 -10 -17    7.57    1.54
   2 -10 -17    6.34    1.64
   2 -10 -16    2.84    1.28
   2 -10 -16    1.84    1.19
   2 -10 -16    0.90    0.73
   2 -10 -15   13.10    1.95
   2 -10 -15   16.25    2.78
   2 -10 -15   14.62    2.12
   2 -10 -14   83.77    5.76
   2 -10 -14   81.19    4.42
   2 -10 -14   84.69    4.86
   2 -10 -13   26.74    2.73
   2 -10 -13   28.35    3.30
   2 -10 -13   26.52    2.50
   2 -10 -12   34.71    3.54
   2 -10 -12   35.07    3.17
   2 -10 -12   37.03    2.83
   2 -10 -11  120.98    4.83
   2 -10 -11  128.71    6.53
   2 -10 -11  119.24    5.69
   2 -10 -10  170.80    7.37
   2 -10 -10  160.93    6.50
   2 -10 -10  170.20    5.15
   2 -10 -10  157.07    5.30
   2 -10  -9  280.78    6.61
   2 -10  -9  281.64    8.58
   2 -10  -9  285.34    9.36
   2 -10  -8   83.12    3.62
   2 -10  -8   82.71    4.70
   2 -10  -7  217.36    4.12
   2 -10  -7  197.29    7.16
   2 -10  -6    9.56    1.78
   2 -10  -5  150.43    6.21
   2 -10  -4   27.47    2.75
   2 -10  -3  122.99    5.61
   2 -10  -2   36.25    3.07
   2 -10  -1    2.04    0.90
   2 -10   0   11.07    1.82
   2 -10   1   60.84    4.06
   2 -10   2   20.57    2.42
   2 -10   3  131.59    5.92
   2 -10   4   18.19    2.36
   2 -10   5  100.22    5.23
  -2  10  -5   99.71    5.59
   2 -10   6   19.70    2.38
  -2  10  -6   17.36    2.42
  -2  10  -7   31.00    3.27
   2 -10   7   36.10    3.11
  -2  10  -8   84.73    5.53
   2 -10   8   99.17    5.20
  -2  10  -9    9.85    2.14
   2 -10   9    7.50    1.51
  -2  10 -10    2.27    1.47
  -2  10 -10   -0.52    1.26
  -2  10 -11    9.68    2.20
  -2  10 -11    7.54    1.92
  -2  10 -12    0.49    1.07
  -2  10 -12    0.70    1.26
  -2  10 -13   21.36    3.44
  -2  10 -13   21.06    3.42
  -2  10 -14    0.01    1.45
  -2  10 -14    1.34    1.16
  -2  10 -15   59.60    5.68
  -2  10 -15   56.60    5.62
  -2  10 -16    2.72    1.62
  -2  10 -16   -2.78    1.78
  -2  10 -17    2.05    1.75
  -2  10 -17   -0.60    1.36
  -2  10 -18    4.83    2.49
  -2  10 -18    0.57    1.40
   2  -9 -24    6.81    2.31
   2  -9 -24   13.90    2.68
   2  -9 -23    0.56    1.18
   2  -9 -23    2.02    1.62
   2  -9 -22   12.84    2.96
   2  -9 -22   11.32    2.22
   2  -9 -21   17.77    3.24
   2  -9 -21   16.69    2.66
   2  -9 -20   36.49    3.66
   2  -9 -20   36.02    4.50
   2  -9 -19   40.74    3.78
   2  -9 -19   37.28    4.34
   2  -9 -18   40.17    4.39
   2  -9 -18   39.16    3.53
   2  -9 -17   74.10    4.29
   2  -9 -17   65.70    5.44
   2  -9 -17   71.58    4.55
   2  -9 -16   14.68    1.97
   2  -9 -16   14.50    2.53
   2  -9 -16   13.94    2.08
   2  -9 -15    3.95    1.21
   2  -9 -15    6.80    1.44
   2  -9 -15    4.69    1.65
   2  -9 -14    3.69    1.16
   2  -9 -14    2.74    1.29
   2  -9 -14    2.50    0.91
   2  -9 -13    1.40    0.88
   2  -9 -13    0.47    0.74
   2  -9 -12    6.79    1.39
   2  -9 -12    9.42    2.00
   2  -9 -12    5.51    1.29
   2  -9 -11   33.06    3.29
   2  -9 -11   29.25    2.70
   2  -9 -11   33.44    2.54
   2  -9 -10   49.96    3.49
   2  -9 -10   55.20    2.75
   2  -9 -10   53.86    4.05
   2  -9  -9  157.11    6.67
   2  -9  -9  165.06    4.72
   2  -9  -9  147.17    5.94
   2  -9  -8   69.87    4.07
   2  -9  -8   72.55    3.15
   2  -9  -8   74.44    1.81
   2  -9  -7  180.82    3.26
   2  -9  -7  189.45    6.64
   2  -9  -6  165.57    6.18
   2  -9  -5   13.91    1.84
   2  -9  -4    0.78    0.72
   2  -9  -3   86.21    4.47
   2  -9  -2    1.33    0.84
   2  -9  -1  186.67    6.48
   2  -9   0   44.14    3.22
   2  -9   1  144.95    5.77
   2  -9   2   53.20    3.53
   2  -9   3  159.57    6.15
   2  -9   4  122.02    5.35
   2  -9   5  144.27    5.84
  -2   9  -5  138.56    6.36
   2  -9   6  115.48    5.25
  -2   9  -6  109.64    5.71
  -2   9  -7    1.89    1.21
   2  -9   7    1.34    0.72
  -2   9  -8  136.23    6.73
   2  -9   8  128.25    5.53
  -2   9  -9   25.92    3.23
   2  -9   9   24.30    2.51
  -2   9 -10  110.49    6.50
   2  -9  10  122.14    5.36
  -2   9 -11   22.61    3.15
  -2   9 -11   22.62    3.20
  -2   9 -12   21.24    3.13
  -2   9 -12   20.11    2.98
  -2   9 -13    3.53    1.52
  -2   9 -13    2.93    1.57
  -2   9 -14   25.32    3.53
  -2   9 -14   25.95    3.64
  -2   9 -15   36.18    4.32
  -2   9 -15   35.37    4.34
  -2   9 -16   21.84    3.59
  -2   9 -16   22.30    3.62
  -2   9 -17   44.77    4.96
  -2   9 -17   41.13    4.83
  -2   9 -18    0.74    1.32
  -2   9 -18   -0.15    1.67
  -2   9 -19   12.63    2.79
  -2   9 -19   13.55    3.00
   2  -8 -24   -1.73    1.73
   2  -8 -24   -0.34    1.26
   2  -8 -24   -0.25    1.22
   2  -8 -23    2.21    1.50
   2  -8 -23   -0.35    1.77
   2  -8 -23   -0.68    1.19
   2  -8 -22    2.19    1.36
   2  -8 -22    1.03    1.26
   2  -8 -22    2.75    1.92
   2  -8 -21   11.60    2.47
   2  -8 -21   11.42    2.69
   2  -8 -21   17.91    2.83
   2  -8 -20   34.25    3.52
   2  -8 -20   30.77    4.05
   2  -8 -20   30.91    3.88
   2  -8 -19   54.98    5.12
   2  -8 -19   47.58    4.71
   2  -8 -19   58.58    4.37
   2  -8 -18    5.64    1.83
   2  -8 -18    8.04    2.16
   2  -8 -18    5.89    1.63
   2  -8 -17   45.50    3.71
   2  -8 -17   42.19    4.11
   2  -8 -17   48.50    4.55
   2  -8 -17   44.16    3.13
   2  -8 -16    7.36    1.68
   2  -8 -16    7.31    1.40
   2  -8 -16    5.97    1.89
   2  -8 -16    7.48    2.12
   2  -8 -15   50.41    4.21
   2  -8 -15   47.60    4.26
   2  -8 -15   45.74    3.42
   2  -8 -15   43.19    3.15
   2  -8 -14    3.95    1.37
   2  -8 -14    3.19    1.00
   2  -8 -14    3.73    1.28
   2  -8 -13   70.57    4.84
   2  -8 -13   72.31    4.02
   2  -8 -13   62.89    3.69
   2  -8 -12   68.26    3.67
   2  -8 -12   65.28    4.53
   2  -8 -12   66.61    3.84
   2  -8 -11   62.27    3.67
   2  -8 -11   55.49    3.21
   2  -8 -10  285.25    8.73
   2  -8 -10  297.27    7.97
   2  -8  -9  177.38    6.79
   2  -8  -9  192.02    4.70
   2  -8  -9  178.14    6.14
   2  -8  -8   36.81    3.07
   2  -8  -8   33.61    1.98
   2  -8  -8   34.65    2.74
   2  -8  -7  238.71    3.04
   2  -8  -7  238.94    5.24
   2  -8  -6  106.05    2.40
   2  -8  -6   98.24    4.48
   2  -8  -5   70.96    3.81
   2  -8  -4  103.66    4.57
   2  -8  -3  259.32    7.21
   2  -8  -2  259.85    7.21
   2  -8  -1  341.46    8.24
   2  -8   0  147.22    5.43
   2  -8   1  272.35    7.37
   2  -8   2  104.20    4.60
   2  -8   3  231.39    6.87
   2  -8   4   81.92    4.13
   2  -8   5   46.48    3.15
  -2   8  -5   40.15    3.35
   2  -8   6    6.82    1.35
  -2   8  -6    6.68    1.55
  -2   8  -7   57.40    4.13
   2  -8   7   51.25    3.29
  -2   8  -8   35.29    3.41
   2  -8   8   35.28    2.71
   2  -8   9    2.96    0.84
  -2   8  -9    2.77    1.19
   2  -8  10   -1.62    0.70
  -2   8 -10    1.08    1.02
  -2   8 -11    2.32    1.22
  -2   8 -11    2.48    1.26
  -2   8 -12    0.55    1.36
  -2   8 -12   -0.54    1.27
  -2   8 -13   31.10    3.67
  -2   8 -13   29.82    3.64
  -2   8 -14    5.64    1.82
  -2   8 -14    5.09    1.77
  -2   8 -15    8.02    2.13
  -2   8 -15    7.43    2.31
  -2   8 -16   11.26    2.65
  -2   8 -16   10.30    2.41
  -2   8 -17   55.69    5.26
  -2   8 -17   52.62    5.40
  -2   8 -18   18.13    3.53
  -2   8 -18   16.09    3.03
  -2   8 -19    7.28    2.50
  -2   8 -19   12.28    2.70
  -2   8 -20    0.32    1.22
  -2   8 -20   -0.57    1.26
   2  -7 -25    3.28    1.58
   2  -7 -25   -0.24    1.34
   2  -7 -24    5.89    2.01
   2  -7 -24    3.14    1.86
   2  -7 -23    5.42    2.04
   2  -7 -23    8.44    2.16
   2  -7 -23    7.27    2.12
   2  -7 -22    0.06    1.31
   2  -7 -22    0.98    1.58
   2  -7 -22    3.63    1.85
   2  -7 -21   75.48    5.22
   2  -7 -21   63.67    5.69
   2  -7 -21   73.21    6.09
   2  -7 -20   50.59    4.91
   2  -7 -20   53.38    5.07
   2  -7 -20   56.86    4.38
   2  -7 -19   75.49    5.76
   2  -7 -19   84.74    6.16
   2  -7 -19   81.52    5.15
   2  -7 -18   43.78    4.39
   2  -7 -18   39.07    4.06
   2  -7 -18   45.99    3.77
   2  -7 -17  119.16    6.86
   2  -7 -17  117.03    6.85
   2  -7 -17  121.16    5.77
   2  -7 -16   81.28    4.00
   2  -7 -16   79.20    5.49
   2  -7 -16   76.80    4.50
   2  -7 -16   81.82    5.47
   2  -7 -15   79.93    5.23
   2  -7 -15   82.88    4.07
   2  -7 -15   86.78    5.60
   2  -7 -15   84.23    4.54
   2  -7 -14   13.08    1.89
   2  -7 -14   12.51    2.17
   2  -7 -14    8.02    1.75
   2  -7 -14   12.39    1.63
   2  -7 -13    5.47    1.45
   2  -7 -13    5.77    1.59
   2  -7 -13    4.36    1.11
   2  -7 -13    5.21    1.31
   2  -7 -12   92.21    4.27
   2  -7 -12   94.40    5.22
   2  -7 -12   92.18    4.24
   2  -7 -12   92.00    5.07
   2  -7 -11   19.26    2.38
   2  -7 -11   19.18    1.98
   2  -7 -11   16.79    1.82
   2  -7 -10   77.34    3.88
   2  -7 -10   82.69    4.58
   2  -7  -9    3.71    1.09
   2  -7  -9    4.72    1.12
   2  -7  -8  157.02    3.90
   2  -7  -8  157.54    5.90
   2  -7  -8  146.08    5.22
   2  -7  -7   27.40    2.31
   2  -7  -7   26.24    1.61
   2  -7  -6  169.62    2.34
   2  -7  -6  164.68    5.45
   2  -7  -5   41.62    2.75
   2  -7  -4   12.68    1.54
   2  -7  -3  125.05    4.66
   2  -7  -2   47.67    2.87
   2  -7  -1   16.41    1.71
   2  -7   0   31.57    2.36
   2  -7   1   67.74    3.44
   2  -7   2  330.33    7.60
  -2   7  -2  287.13    2.23
  -2   7  -3  296.93    2.90
   2  -7   3  313.17    7.38
  -2   7  -4  226.45    3.06
   2  -7   4  225.05    6.32
   2  -7   5    1.49    0.82
  -2   7  -5    1.25    0.30
  -2   7  -6   78.36    2.36
  -2   7  -6   80.95    4.51
   2  -7   6   76.98    3.74
  -2   7  -7    1.44    0.43
   2  -7   7    1.22    0.45
  -2   7  -7    1.07    0.67
   2  -7   8    2.58    0.78
  -2   7  -8    2.23    1.03
  -2   7  -8    1.62    0.52
  -2   7  -9   70.71    4.63
   2  -7   9   67.23    3.43
  -2   7  -9   71.51    2.90
   2  -7  10   17.15    1.75
  -2   7 -10   17.52    1.55
  -2   7 -10   16.44    2.38
  -2   7 -11   50.59    4.26
  -2   7 -11   61.86    4.66
  -2   7 -12  124.45    6.86
  -2   7 -12  127.82    6.74
  -2   7 -13   69.68    5.22
  -2   7 -13   73.83    5.48
  -2   7 -14  114.21    6.67
  -2   7 -14  102.59    6.71
  -2   7 -15   23.95    3.42
  -2   7 -15   26.07    3.36
  -2   7 -16   18.85    3.12
  -2   7 -16   21.04    3.15
  -2   7 -17   37.53    4.58
  -2   7 -17   33.92    3.97
  -2   7 -18   35.85    4.63
  -2   7 -18   36.45    4.23
  -2   7 -19   22.86    3.92
  -2   7 -19   21.73    3.38
  -2   7 -20    5.71    1.93
  -2   7 -20    3.97    2.05
  -2   7 -21   21.01    3.95
  -2   7 -21   17.36    2.97
   2  -6 -25    5.51    1.98
   2  -6 -25    5.92    2.17
   2  -6 -24    2.35    1.84
   2  -6 -24    3.68    1.80
   2  -6 -23    2.02    1.88
   2  -6 -23    0.92    1.54
   2  -6 -22    0.49    1.33
   2  -6 -22    2.85    1.89
   2  -6 -22   -0.20    1.29
   2  -6 -21    9.14    2.50
   2  -6 -21    7.63    2.00
   2  -6 -21   10.42    2.23
   2  -6 -20    0.68    1.10
   2  -6 -20    0.08    1.11
   2  -6 -20    0.43    1.03
   2  -6 -19   -0.50    1.26
   2  -6 -19    1.48    1.30
   2  -6 -19    0.52    1.14
   2  -6 -18   19.87    3.00
   2  -6 -18   17.76    2.43
   2  -6 -18   14.08    2.50
   2  -6 -17    5.07    1.72
   2  -6 -17    4.43    1.63
   2  -6 -17    3.66    1.29
   2  -6 -16    7.13    1.65
   2  -6 -16    7.66    1.82
   2  -6 -16    8.14    1.85
   2  -6 -16    7.02    1.19
   2  -6 -15    7.87    1.95
   2  -6 -15    8.83    1.36
   2  -6 -15    9.71    1.71
   2  -6 -15   10.72    2.12
   2  -6 -14   21.62    1.99
   2  -6 -14   22.36    2.31
   2  -6 -14   20.62    2.54
   2  -6 -14   21.88    2.67
   2  -6 -13    1.86    1.00
   2  -6 -13    3.22    1.18
   2  -6 -13    3.37    1.06
   2  -6 -13    2.20    0.72
   2  -6 -12   32.56    3.01
   2  -6 -12   37.07    2.71
   2  -6 -12   36.29    2.54
   2  -6 -12   36.30    3.21
   2  -6 -11   36.85    3.07
   2  -6 -11   35.55    2.51
   2  -6 -11   34.59    2.98
   2  -6 -11   37.87    2.63
   2  -6 -10    0.85    0.63
   2  -6 -10    0.51    0.61
   2  -6 -10    2.05    0.71
   2  -6  -9    7.91    1.41
   2  -6  -9    8.52    1.23
   2  -6  -8   93.20    3.92
   2  -6  -8   94.18    4.34
   2  -6  -8   94.81    2.69
   2  -6  -7  191.09    3.81
   2  -6  -7  195.71    5.57
   2  -6  -7  200.22    6.09
   2  -6  -6    1.50    0.71
   2  -6  -5   18.57    1.75
   2  -6  -5   19.03    0.71
   2  -6  -4   29.86    2.16
   2  -6  -3   25.03    2.01
   2  -6  -2  376.90    7.49
   2  -6  -1   14.36    1.48
   2  -6   0  136.62    4.49
   2  -6   1  574.05    9.16
  -2   6  -2  465.19    3.88
   2  -6   2  458.89    8.28
  -2   6  -3  472.01    4.28
   2  -6   3  471.07    8.41
  -2   6  -4  283.88    3.74
   2  -6   4  279.44    6.46
   2  -6   5  554.80    9.17
  -2   6  -5  542.77    5.80
  -2   6  -6   21.41    2.27
   2  -6   6   20.11    1.79
  -2   6  -6   20.01    1.26
   2  -6   7  609.70    9.54
  -2   6  -7  592.24   12.00
  -2   6  -7  620.70    7.46
   2  -6   8    3.94    0.88
  -2   6  -8    4.30    0.73
  -2   6  -8    4.58    1.22
  -2   6  -9    7.83    1.72
   2  -6   9    8.79    1.21
  -2   6  -9    8.43    1.07
   2  -6  10   73.68    3.24
  -2   6 -10   73.33    3.22
  -2   6 -10   73.21    4.72
  -2   6 -11   55.87    4.36
  -2   6 -11   53.69    2.93
  -2   6 -11   66.53    4.56
  -2   6 -12   15.82    2.63
  -2   6 -12   14.83    1.68
  -2   6 -12   13.82    2.16
  -2   6 -13   -0.45    0.99
  -2   6 -13    0.13    0.60
  -2   6 -13   -0.42    0.99
  -2   6 -14    2.24    1.23
  -2   6 -14    1.28    1.08
  -2   6 -15   15.57    2.79
  -2   6 -15   15.15    2.70
  -2   6 -16   44.69    4.69
  -2   6 -16   53.36    4.68
  -2   6 -17   35.24    4.32
  -2   6 -17   25.50    3.41
  -2   6 -18    1.31    1.75
  -2   6 -18    1.64    1.25
  -2   6 -19   12.73    2.80
  -2   6 -19    7.41    1.96
  -2   6 -20   -0.99    1.36
  -2   6 -20    0.38    1.07
  -2   6 -21   -1.61    2.11
  -2   6 -22    0.02    1.33
   2  -5 -25   -0.84    1.55
   2  -5 -25   -0.55    1.42
   2  -5 -24   14.07    3.14
   2  -5 -24   11.93    2.66
   2  -5 -23    1.06    1.45
   2  -5 -23    2.31    1.51
   2  -5 -22    7.47    2.26
   2  -5 -22    8.02    2.08
   2  -5 -21    2.35    1.55
   2  -5 -21    4.82    1.73
   2  -5 -20    4.55    1.86
   2  -5 -20    4.58    1.72
   2  -5 -20    4.93    2.08
   2  -5 -19    3.80    1.81
   2  -5 -19    0.63    1.43
   2  -5 -19    2.65    1.50
   2  -5 -18    8.98    1.57
   2  -5 -18    6.77    1.69
   2  -5 -18    5.40    1.73
   2  -5 -18    6.66    1.85
   2  -5 -17   12.65    2.02
   2  -5 -17   16.42    1.97
   2  -5 -17   14.06    2.53
   2  -5 -17   14.27    2.43
   2  -5 -16    8.30    1.52
   2  -5 -16   10.34    2.15
   2  -5 -16   11.18    1.66
   2  -5 -16   13.00    2.18
   2  -5 -15    0.81    0.93
   2  -5 -15    0.96    0.52
   2  -5 -15    0.34    1.05
   2  -5 -15    0.91    1.06
   2  -5 -15    0.02    0.60
   2  -5 -14   34.47    2.62
   2  -5 -14   28.95    2.53
   2  -5 -14   35.06    3.30
   2  -5 -14   30.37    3.17
   2  -5 -14   34.63    2.33
   2  -5 -13    0.91    0.81
   2  -5 -13    1.07    0.90
   2  -5 -13    1.48    0.62
   2  -5 -13    1.45    0.89
   2  -5 -13    1.14    0.66
   2  -5 -12   52.67    3.08
   2  -5 -12   54.94    3.85
   2  -5 -12   58.05    3.27
   2  -5 -12   58.74    3.03
   2  -5 -12   51.04    3.78
   2  -5 -11  214.37    7.16
   2  -5 -11  209.25    5.93
   2  -5 -11  211.87    5.99
   2  -5 -11  209.89    5.65
   2  -5 -11  209.52    7.06
   2  -5 -10  196.57    6.53
   2  -5 -10  194.69    5.41
   2  -5 -10  192.37    6.47
   2  -5 -10  192.52    5.46
   2  -5  -9  396.74    8.81
   2  -5  -9  387.92    7.54
   2  -5  -9  370.66    8.63
   2  -5  -8 1127.83   12.79
   2  -5  -8 1112.47   14.09
   2  -5  -8 1107.42   14.30
   2  -5  -7  525.57    8.64
   2  -5  -7  510.01    9.22
   2  -5  -6  910.90    7.18
   2  -5  -6  905.60   11.17
   2  -5  -6  942.95   12.01
   2  -5  -5  901.78   11.07
   2  -5  -4  829.12   10.46
   2  -5  -3  904.69   10.84
   2  -5  -2  307.70    6.28
   2  -5  -1    7.96    1.07
   2  -5   0   63.33    2.84
   2  -5   1  175.56    4.66
   2  -5   2   -0.14    0.43
  -2   5  -3   18.14    0.93
   2  -5   3   16.21    1.45
  -2   5  -4  189.88    3.24
   2  -5   4  181.74    4.77
   2  -5   5   23.89    1.75
  -2   5  -5   22.28    1.23
  -2   5  -6    3.38    0.58
   2  -5   6    2.18    0.62
  -2   5  -6    1.40    0.74
  -2   5  -7   11.34    1.67
   2  -5   7   11.63    1.21
  -2   5  -7   11.15    1.07
  -2   5  -8   32.49    1.91
  -2   5  -8   34.15    2.90
   2  -5   8   33.96    2.02
  -2   5  -9    6.14    1.44
  -2   5  -9    5.81    0.94
   2  -5   9    4.60    0.76
  -2   5 -10   81.19    3.39
  -2   5 -10   78.27    4.75
   2  -5  10   79.44    2.95
  -2   5 -11   28.24    3.07
  -2   5 -11   24.11    2.00
  -2   5 -11   26.31    2.70
  -2   5 -12   25.77    3.03
  -2   5 -12   25.66    2.18
  -2   5 -12   24.58    2.66
  -2   5 -13    3.85    1.02
  -2   5 -13    6.56    1.81
  -2   5 -13    2.66    1.11
  -2   5 -14    5.56    1.55
  -2   5 -14    5.99    1.28
  -2   5 -15   -0.37    1.19
  -2   5 -15    0.11    0.91
  -2   5 -15    0.51    0.72
  -2   5 -16    0.84    0.97
  -2   5 -16    0.34    0.86
  -2   5 -17   -0.48    1.28
  -2   5 -17    1.00    1.18
  -2   5 -18    1.82    1.40
  -2   5 -18   -1.10    1.10
  -2   5 -19   -0.85    1.69
  -2   5 -19    1.01    1.06
  -2   5 -20   35.31    4.56
  -2   5 -20   31.79    3.70
  -2   5 -21    6.78    2.54
  -2   5 -22   43.41    5.32
   2  -4 -25    6.04    2.35
   2  -4 -25    9.64    2.37
   2  -4 -24   21.26    3.85
   2  -4 -24   24.79    3.27
   2  -4 -23    0.18    1.34
   2  -4 -23    1.57    1.39
   2  -4 -22   93.38    6.95
   2  -4 -22  101.28    6.09
   2  -4 -21   48.72    4.25
   2  -4 -21   43.16    4.80
   2  -4 -20   67.65    5.72
   2  -4 -20   65.85    4.73
   2  -4 -19   69.00    5.50
   2  -4 -19   72.26    4.73
   2  -4 -19   71.15    5.62
   2  -4 -19   70.27    4.26
   2  -4 -18   91.78    4.70
   2  -4 -18   87.16    6.00
   2  -4 -18   89.85    6.03
   2  -4 -18   93.06    5.22
   2  -4 -17  117.93    5.20
   2  -4 -17  108.25    5.42
   2  -4 -17  124.29    6.76
   2  -4 -17  107.99    6.46
   2  -4 -16  104.99    6.15
   2  -4 -16   92.97    5.67
   2  -4 -16   90.23    4.76
   2  -4 -16   93.31    4.52
   2  -4 -15   49.26    3.21
   2  -4 -15   48.41    3.96
   2  -4 -15   52.34    2.65
   2  -4 -15   45.12    3.95
   2  -4 -15   44.13    3.26
   2  -4 -14    3.66    1.11
   2  -4 -14    8.48    1.67
   2  -4 -14    4.63    1.05
   2  -4 -14    6.31    0.97
   2  -4 -14    7.19    1.51
   2  -4 -13  164.70    5.52
   2  -4 -13  167.40    5.73
   2  -4 -13  173.59    4.85
   2  -4 -13  157.51    6.55
   2  -4 -13  162.19    6.78
   2  -4 -12   21.44    2.38
   2  -4 -12   19.66    1.89
   2  -4 -12   16.94    2.12
   2  -4 -12   22.77    1.79
   2  -4 -12   20.38    1.99
   2  -4 -11    1.43    0.75
   2  -4 -11    1.88    0.88
   2  -4 -11    0.86    0.66
   2  -4 -11    1.08    0.53
   2  -4 -11    1.31    0.67
   2  -4 -10  145.63    4.78
   2  -4 -10  149.36    4.45
   2  -4 -10  139.65    5.40
   2  -4 -10  136.53    4.55
   2  -4 -10  142.44    5.51
   2  -4  -9    1.60    0.61
   2  -4  -9    2.59    0.79
   2  -4  -9    2.67    0.69
   2  -4  -9    1.82    0.72
   2  -4  -8    0.35    0.50
   2  -4  -8    0.71    0.55
   2  -4  -8    0.47    0.42
   2  -4  -8    0.55    0.44
   2  -4  -7   90.63    3.70
   2  -4  -7   82.26    3.65
   2  -4  -7   85.78    3.38
   2  -4  -7   90.23    3.36
   2  -4  -6   21.65    1.66
   2  -4  -6   22.54    1.74
   2  -4  -6   24.97    0.99
   2  -4  -5    2.77    0.68
   2  -4  -5    2.71    0.35
   2  -4  -4  105.99    3.53
   2  -4  -3   79.88    3.02
   2  -4  -2   78.30    2.96
   2  -4  -1  248.82    5.19
   2  -4   0   22.95    1.60
   2  -4   1   88.12    3.05
   2  -4   2   16.43    1.36
  -2   4  -3   54.70    1.71
   2  -4   3   48.62    2.24
   2  -4   4   26.35    1.66
  -2   4  -4   28.41    1.32
  -2   4  -5    5.81    1.07
   2  -4   5    6.28    0.86
  -2   4  -5    5.89    0.68
   2  -4   6   14.17    1.22
  -2   4  -6   17.21    1.85
  -2   4  -6   15.39    1.13
  -2   4  -7  211.49    6.49
  -2   4  -7  208.16    4.46
   2  -4   7  211.48    4.61
  -2   4  -8   71.52    4.04
  -2   4  -8   75.64    2.90
   2  -4   8   74.30    2.64
  -2   4  -9  260.15    7.98
  -2   4  -9  245.52    5.54
   2  -4   9  243.07    4.59
  -2   4 -10   46.25    3.48
  -2   4 -10   44.97    2.52
   2  -4  10   42.73    1.84
  -2   4 -11   20.34    1.88
  -2   4 -11   20.70    2.28
  -2   4 -11   23.70    2.74
  -2   4 -12  163.16    6.45
  -2   4 -12  159.13    7.14
  -2   4 -12  166.42    5.42
  -2   4 -13  232.81    8.94
  -2   4 -13  233.98    6.82
  -2   4 -13  242.69    8.02
  -2   4 -14  146.01    5.59
  -2   4 -14  132.40    6.97
  -2   4 -14  148.39    6.50
  -2   4 -15  155.10    7.84
  -2   4 -15  144.68    5.82
  -2   4 -15  149.55    6.75
  -2   4 -16   57.33    3.84
  -2   4 -16   60.65    5.16
  -2   4 -16   58.62    4.37
  -2   4 -17   29.80    2.93
  -2   4 -17   25.70    3.68
  -2   4 -17   28.07    3.16
  -2   4 -18    3.16    1.12
  -2   4 -18    2.73    1.33
  -2   4 -19    1.19    1.18
  -2   4 -19    2.37    1.36
  -2   4 -20    4.18    1.84
  -2   4 -20    3.77    1.43
  -2   4 -21   -1.30    1.63
  -2   4 -22    0.64    1.89
  -2   4 -23    1.65    1.58
   2  -3 -25    0.72    1.44
   2  -3 -25    2.55    1.69
   2  -3 -24    1.97    1.55
   2  -3 -24    4.43    2.13
   2  -3 -23    1.89    1.39
   2  -3 -23    1.30    1.42
   2  -3 -22   43.12    4.96
   2  -3 -22   40.60    3.95
   2  -3 -21    9.61    2.17
   2  -3 -21    7.04    2.30
   2  -3 -20    8.62    1.66
   2  -3 -20    5.78    1.90
   2  -3 -20    8.07    2.08
   2  -3 -19    5.44    1.27
   2  -3 -19    2.58    1.60
   2  -3 -19    2.55    1.37
   2  -3 -18    1.09    0.82
   2  -3 -18    3.61    1.40
   2  -3 -18    2.81    1.72
   2  -3 -17   23.36    3.01
   2  -3 -17   20.89    2.56
   2  -3 -17   18.45    2.89
   2  -3 -17   19.23    2.22
   2  -3 -16   26.96    2.69
   2  -3 -16   30.16    2.63
   2  -3 -16   25.87    3.12
   2  -3 -16   26.85    3.14
   2  -3 -15   17.18    2.09
   2  -3 -15   18.01    2.53
   2  -3 -15   11.36    1.60
   2  -3 -15   16.57    2.30
   2  -3 -14    1.16    1.01
   2  -3 -14    0.80    0.45
   2  -3 -14    0.96    0.83
   2  -3 -14    0.74    0.64
   2  -3 -14    0.96    0.97
   2  -3 -13   25.97    2.87
   2  -3 -13   24.58    2.30
   2  -3 -13   23.49    2.58
   2  -3 -13   28.88    1.88
   2  -3 -13   26.64    2.25
   2  -3 -12   20.64    2.39
   2  -3 -12   21.52    2.03
   2  -3 -12   22.86    2.41
   2  -3 -12   21.50    1.99
   2  -3 -12   23.63    1.72
   2  -3 -11    5.85    0.89
   2  -3 -11    5.80    1.45
   2  -3 -11    5.36    1.05
   2  -3 -11    8.35    1.36
   2  -3 -11    6.02    1.26
   2  -3 -10    6.72    1.12
   2  -3 -10    5.88    0.98
   2  -3 -10    8.89    1.37
   2  -3 -10    8.35    1.05
   2  -3 -10    6.65    1.27
   2  -3  -9   10.42    1.46
   2  -3  -9    8.89    1.18
   2  -3  -9    7.86    1.02
   2  -3  -9    9.44    1.34
   2  -3  -8   27.18    1.91
   2  -3  -8   30.37    2.31
   2  -3  -8   30.63    2.18
   2  -3  -8   26.09    1.75
   2  -3  -7  176.84    5.21
   2  -3  -7  190.88    5.13
   2  -3  -7  193.05    4.94
   2  -3  -7  181.95    4.49
   2  -3  -6   46.18    2.24
   2  -3  -6   49.56    2.44
   2  -3  -6   52.37    2.48
   2  -3  -5  111.97    3.81
   2  -3  -5  123.37    3.72
   2  -3  -5  122.13    3.57
   2  -3  -5  110.76    3.40
   2  -3  -4    5.02    0.72
   2  -3  -3  649.20    7.89
   2  -3  -2 1359.97   11.40
   2  -3  -1    4.68    0.68
   2  -3   0    5.59    0.77
   2  -3   1   48.68    2.06
   2  -3   2  526.83    6.76
   2  -3   3   23.14    1.39
  -2   3  -4  480.09    5.60
   2  -3   4  439.37    5.99
  -2   3  -5  179.30    3.68
  -2   3  -5  181.57    5.33
   2  -3   5  167.00    3.65
  -2   3  -6 1039.70    9.43
   2  -3   6 1006.58    8.84
  -2   3  -7   29.00    2.34
   2  -3   7   29.61    1.49
  -2   3  -7   27.60    1.66
  -2   3  -8  160.21    5.72
  -2   3  -8  156.69    4.20
   2  -3   8  159.07    3.30
  -2   3  -9   60.85    3.70
  -2   3  -9   59.85    2.78
   2  -3   9   56.85    1.84
  -2   3 -10  134.38    4.37
  -2   3 -10  135.98    5.78
  -2   3 -11    5.80    1.41
  -2   3 -11    3.21    0.82
  -2   3 -11    3.81    1.01
  -2   3 -12    3.88    1.06
  -2   3 -12    2.47    0.81
  -2   3 -12    3.83    1.39
  -2   3 -13   19.94    2.67
  -2   3 -13   24.49    2.47
  -2   3 -13   21.13    2.11
  -2   3 -14  148.48    6.16
  -2   3 -14  143.67    5.63
  -2   3 -14  144.65    7.08
  -2   3 -15    5.47    1.84
  -2   3 -15    3.51    1.21
  -2   3 -15    2.43    1.04
  -2   3 -16  130.11    6.11
  -2   3 -16  117.38    5.50
  -2   3 -16  125.00    7.21
  -2   3 -17    2.44    1.55
  -2   3 -17    1.58    1.05
  -2   3 -17   -0.07    1.06
  -2   3 -18    8.25    1.74
  -2   3 -18    9.70    2.31
  -2   3 -18    9.11    1.76
  -2   3 -19    1.70    1.14
  -2   3 -19   -0.43    1.44
  -2   3 -20    1.19    1.79
  -2   3 -21   -0.18    1.94
  -2   3 -22   14.74    3.29
  -2   3 -23   11.37    2.97
   2  -2 -24   16.49    2.73
   2  -2 -24   24.11    3.99
   2  -2 -23    2.55    1.56
   2  -2 -23    6.25    2.25
   2  -2 -22    3.97    1.94
   2  -2 -22    2.50    1.46
   2  -2 -21   11.24    2.30
   2  -2 -21   15.84    3.14
   2  -2 -20    8.56    1.66
   2  -2 -20   12.36    2.24
   2  -2 -20   13.70    2.86
   2  -2 -19    0.17    1.22
   2  -2 -19    1.38    0.98
   2  -2 -19    3.71    1.37
   2  -2 -18   21.67    2.77
   2  -2 -18   25.38    2.56
   2  -2 -18   19.76    3.02
   2  -2 -17   23.01    2.38
   2  -2 -17   26.79    3.30
   2  -2 -17   23.01    2.62
   2  -2 -16   10.29    2.18
   2  -2 -16   10.29    1.66
   2  -2 -16   10.33    1.76
   2  -2 -15  130.21    5.37
   2  -2 -15  147.47    5.63
   2  -2 -15  131.24    6.44
   2  -2 -15  134.93    6.66
   2  -2 -14   35.85    2.78
   2  -2 -14   31.84    3.27
   2  -2 -14   33.90    2.74
   2  -2 -14   34.79    3.19
   2  -2 -14   36.05    1.93
   2  -2 -13  141.85    6.26
   2  -2 -13  139.55    5.16
   2  -2 -13  141.76    5.18
   2  -2 -13  139.21    6.06
   2  -2 -13  151.07    4.00
   2  -2 -12  300.51    7.29
   2  -2 -12  301.25    8.74
   2  -2 -12  289.79    8.26
   2  -2 -12  303.17    7.26
   2  -2 -12  311.96    5.78
   2  -2 -11  386.95    7.83
   2  -2 -11  375.45    7.84
   2  -2 -11  363.62    9.23
   2  -2 -11  368.92    8.82
   2  -2 -11  389.09    6.50
   2  -2 -10  719.45   11.61
   2  -2 -10  706.97   12.12
   2  -2 -10  701.57   10.42
   2  -2 -10  733.64    8.86
   2  -2 -10  716.41   10.18
   2  -2  -9  520.82    9.93
   2  -2  -9  550.06    8.49
   2  -2  -9  529.61    9.50
   2  -2  -9  544.94    8.78
   2  -2  -9  561.88    7.70
   2  -2  -8  299.00    7.06
   2  -2  -8  299.16    5.60
   2  -2  -8  315.17    6.41
   2  -2  -8  303.63    6.72
   2  -2  -7  568.53    7.56
   2  -2  -7  540.72    8.99
   2  -2  -7  585.01    8.63
   2  -2  -7  581.17    8.39
   2  -2  -6   83.70    3.33
   2  -2  -6   86.50    2.91
   2  -2  -6   80.51    2.98
   2  -2  -6   79.80    3.02
   2  -2  -5  146.92    3.67
   2  -2  -5  135.26    3.97
   2  -2  -5  145.20    3.66
   2  -2  -5  144.72    3.87
   2  -2  -4   94.22    3.02
   2  -2  -4   93.02    2.63
   2  -2  -4   86.15    2.79
   2  -2  -4   86.75    3.01
   2  -2  -3  128.08    3.32
   2  -2  -3  127.07    3.43
   2  -2  -2   56.26    2.15
  -2   2   2   58.16    1.09
   2  -2  -1 1245.22    9.89
   2  -2   0 2800.06   14.55
   2  -2   1  518.65    6.18
   2  -2   2  411.23    5.43
   2  -2   3  598.46    6.41
  -2   2  -4   14.11    0.99
   2  -2   4   12.11    0.91
   2  -2   5   12.70    0.89
  -2   2  -5   12.77    1.02
  -2   2  -5   13.87    1.41
  -2   2  -6  268.42    4.91
   2  -2   6  249.96    3.82
  -2   2  -6  254.13    6.14
  -2   2  -7   19.54    1.43
   2  -2   7   20.15    1.03
  -2   2  -7   18.07    1.74
  -2   2  -8   77.45    3.85
   2  -2   8   77.81    1.89
  -2   2  -8   79.10    3.05
  -2   2  -9    0.12    0.58
  -2   2  -9    0.67    0.59
   2  -2   9    0.47    0.14
  -2   2 -10  179.00    5.07
  -2   2 -10  177.42    6.38
  -2   2 -10  170.59    5.32
  -2   2 -11   18.30    2.16
  -2   2 -11   18.28    1.83
  -2   2 -11   16.82    1.76
  -2   2 -12  132.22    4.89
  -2   2 -12  132.39    5.07
  -2   2 -12  142.78    6.28
  -2   2 -13   68.31    4.61
  -2   2 -13   62.54    3.56
  -2   2 -13   70.27    3.83
  -2   2 -14   81.60    4.25
  -2   2 -14   80.74    4.23
  -2   2 -14   75.52    5.11
  -2   2 -15  114.33    6.35
  -2   2 -15  106.36    5.03
  -2   2 -15  102.44    4.93
  -2   2 -16   80.32    4.49
  -2   2 -16   83.93    5.72
  -2   2 -16   73.42    4.47
  -2   2 -17   84.04    6.04
  -2   2 -17   86.90    4.80
  -2   2 -17   84.81    4.93
  -2   2 -18   21.64    2.70
  -2   2 -18   23.10    2.62
  -2   2 -19   33.44    4.20
  -2   2 -19   30.63    3.25
  -2   2 -19   29.88    2.96
  -2   2 -20   13.43    2.85
  -2   2 -21   52.23    5.55
  -2   2 -22   10.51    2.86
  -2   2 -23   29.05    4.33
  -2   2 -24    3.67    2.26
   2  -1 -24   -0.45    1.38
   2  -1 -24    1.28    1.58
   2  -1 -23   47.37    5.26
   2  -1 -23   50.48    4.55
   2  -1 -22   12.76    2.41
   2  -1 -22   12.95    2.92
   2  -1 -21   22.42    3.52
   2  -1 -21   26.99    2.99
   2  -1 -20   70.39    5.87
   2  -1 -20   68.61    4.57
   2  -1 -20   76.47    4.99
   2  -1 -19   43.36    4.52
   2  -1 -19   43.67    3.73
   2  -1 -19   40.97    3.51
   2  -1 -18   54.50    3.99
   2  -1 -18   59.40    4.02
   2  -1 -18   52.60    4.68
   2  -1 -17    2.15    1.28
   2  -1 -17    1.57    1.17
   2  -1 -17    2.65    1.05
   2  -1 -16   17.28    2.24
   2  -1 -16   11.53    1.81
   2  -1 -16   15.79    2.55
   2  -1 -15    0.76    0.86
   2  -1 -15    1.08    1.04
   2  -1 -15    0.00    0.77
   2  -1 -14   20.29    2.18
   2  -1 -14   23.07    2.27
   2  -1 -14   16.86    2.40
   2  -1 -14   23.19    1.47
   2  -1 -13  108.19    5.49
   2  -1 -13  108.84    4.55
   2  -1 -13  117.70    3.35
   2  -1 -13  106.97    4.65
   2  -1 -12    0.20    0.64
   2  -1 -12    0.26    0.34
   2  -1 -12    0.15    0.86
   2  -1 -12   -0.16    0.59
   2  -1 -12    0.27    0.79
   2  -1 -11   62.56    3.29
   2  -1 -11   61.81    3.81
   2  -1 -11   60.65    3.14
   2  -1 -11   68.69    3.81
   2  -1 -11   65.24    2.60
   2  -1 -10   65.64    3.27
   2  -1 -10   65.07    3.49
   2  -1 -10   67.81    3.13
   2  -1 -10   65.86    3.72
   2  -1 -10   67.63    2.63
   2  -1  -9  198.31    5.64
   2  -1  -9  204.43    5.47
   2  -1  -9  201.49    4.46
   2  -1  -9  198.85    5.06
   2  -1  -9  201.08    6.17
   2  -1  -8  467.58    7.99
   2  -1  -8  476.85    7.37
   2  -1  -8  452.23    7.97
   2  -1  -8  466.70    8.79
   2  -1  -8  467.55    6.70
   2  -1  -7    1.46    0.55
   2  -1  -7    1.26    0.41
   2  -1  -7    0.82    0.48
   2  -1  -6   27.89    1.91
   2  -1  -6   24.27    1.59
   2  -1  -6   26.33    1.54
   2  -1  -6   25.18    1.67
   2  -1  -5   88.43    2.71
   2  -1  -5   85.11    2.93
   2  -1  -5   81.75    3.02
   2  -1  -5   85.21    2.69
   2  -1  -4    0.47    0.29
   2  -1  -4   -0.20    0.18
   2  -1  -4    0.24    0.15
   2  -1  -4    0.32    0.23
   2  -1  -3    5.73    0.54
   2  -1  -3    5.45    0.70
   2  -1  -3    5.31    0.65
   2  -1  -3    4.48    0.66
   2  -1  -2  185.62    3.62
   2  -1  -2  186.57    2.52
  -2   1   1 2492.77    9.03
   2  -1  -1 2491.78   13.25
  -2   1   0 1153.76    6.90
   2  -1   0 1110.81    8.43
  -2   1  -1   64.33    1.85
   2  -1   1   62.96    1.95
   2  -1   2  828.84    7.03
   2  -1   3   26.37    1.23
  -2   1  -4  363.20    6.18
  -2   1  -4  356.39    5.05
   2  -1   4  354.75    4.37
  -2   1  -5  249.31    4.46
  -2   1  -5  236.86    5.21
   2  -1   5  239.36    3.48
   2  -1   6  374.86    4.07
  -2   1  -6  399.69    6.05
   2  -1   7   82.16    1.77
  -2   1  -7   85.94    2.98
  -2   1  -7   85.25    3.56
  -2   1  -8  378.86    6.68
  -2   1  -8  372.54    7.95
   2  -1   8  353.95    3.09
  -2   1  -9   80.84    3.28
  -2   1  -9   82.36    4.03
  -2   1 -10  148.55    5.65
  -2   1 -10  136.38    4.46
  -2   1 -10  136.93    4.36
  -2   1 -11    1.20    0.71
  -2   1 -11    0.75    0.41
  -2   1 -11    0.74    0.54
  -2   1 -12   17.91    2.23
  -2   1 -12   19.00    1.77
  -2   1 -12   21.14    2.05
  -2   1 -13   52.48    3.90
  -2   1 -13   56.07    3.39
  -2   1 -13   53.39    3.11
  -2   1 -14   19.06    2.58
  -2   1 -14   19.81    2.16
  -2   1 -14   19.85    2.00
  -2   1 -15   14.79    2.44
  -2   1 -15   20.83    2.12
  -2   1 -15   17.35    2.18
  -2   1 -16   23.59    2.62
  -2   1 -16   21.40    2.23
  -2   1 -16   23.65    3.19
  -2   1 -17    3.04    1.08
  -2   1 -17    5.39    1.95
  -2   1 -17    4.06    1.19
  -2   1 -18    2.35    1.23
  -2   1 -18    2.87    1.04
  -2   1 -18    2.69    1.79
  -2   1 -19    7.57    1.79
  -2   1 -19    5.79    1.68
  -2   1 -20    1.37    0.95
  -2   1 -20   -1.77    1.68
  -2   1 -21    2.04    1.51
  -2   1 -22    2.85    2.06
  -2   1 -23   10.25    2.57
  -2   1 -24    4.50    2.06
   2   0 -24   -0.01    1.13
   2   0 -23    1.72    1.48
   2   0 -23    3.39    2.01
   2   0 -22    1.52    1.38
   2   0 -22    1.84    1.72
   2   0 -21    3.75    1.33
   2   0 -21    1.53    1.37
   2   0 -21    2.88    1.90
   2   0 -20   51.81    4.98
   2   0 -20   49.83    4.04
   2   0 -20   53.74    4.18
   2   0 -19    7.96    1.70
   2   0 -19   10.61    2.06
   2   0 -19    8.07    2.09
   2   0 -18   66.00    5.31
   2   0 -18   66.17    4.45
   2   0 -18   68.18    4.36
   2   0 -17    9.97    1.83
   2   0 -17   10.31    2.18
   2   0 -17    9.01    1.77
   2   0 -16    5.45    1.60
   2   0 -16    7.70    1.60
   2   0 -16    5.11    1.26
   2   0 -15    1.69    1.09
   2   0 -15    2.26    0.88
   2   0 -15    2.98    1.10
   2   0 -14    1.46    0.77
   2   0 -14    3.30    1.47
   2   0 -14    2.66    1.04
   2   0 -13   12.40    1.91
   2   0 -13   14.48    1.73
   2   0 -13   15.46    1.94
   2   0 -13   15.60    1.22
   2   0 -12  180.59    6.01
   2   0 -12  195.65    5.74
   2   0 -12  200.01    4.39
   2   0 -12  183.81    6.83
   2   0 -11  177.65    5.27
   2   0 -11  177.29    6.45
   2   0 -11  173.76    4.16
   2   0 -11  174.24    5.66
   2   0 -10  737.61   11.20
   2   0 -10  754.66   10.24
   2   0 -10  726.60   12.38
   2   0 -10  755.54    8.63
   2   0  -9  312.20    7.00
   2   0  -9  318.72    5.51
   2   0  -9  309.50    6.23
   2   0  -9  306.50    7.56
   2   0  -8  642.08    9.55
   2   0  -8  620.19   10.25
   2   0  -8  620.10    7.57
   2   0  -8  643.15    8.48
   2   0  -7   32.22    2.16
   2   0  -7   33.35    2.12
   2   0  -7   29.49    1.87
   2   0  -6    9.71    1.16
   2   0  -6    9.12    1.06
   2   0  -6    9.69    0.99
   2   0  -5    2.41    0.42
   2   0  -5    3.43    0.65
   2   0  -5    2.52    0.57
   2   0  -4    7.39    0.88
   2   0  -4    9.61    0.97
   2   0  -4    7.14    0.65
   2   0  -3    4.40    0.61
   2   0  -3    4.38    0.43
   2   0  -3    4.10    0.61
   2   0  -2  879.34    7.31
  -2   0   2  897.99    4.66
   2   0  -2  894.48    7.92
   2   0  -2  838.88    4.22
   2   0  -1  853.18    7.27
  -2   0   0    8.28    0.63
   2   0   0    8.06    0.68
  -2   0  -1  590.12    5.51
   2   0   1  583.59    5.54
  -2   0  -2  683.08    6.46
  -2   0  -3  889.49    8.21
  -2   0  -4  155.22    3.68
  -2   0  -4  171.64    3.87
  -2   0  -5  663.55    8.18
   2   0   6    4.07    0.41
  -2   0  -6    3.88    0.72
   2   0   7    0.99    0.20
  -2   0  -7    0.81    0.46
  -2   0  -7    0.63    0.40
   2   0   8   39.75    0.91
  -2   0  -8   41.49    2.24
  -2   0  -8   45.03    2.66
  -2   0  -9    6.63    1.20
  -2   0  -9    6.11    1.00
  -2   0  -9    6.72    0.86
  -2   0 -10   88.84    4.22
  -2   0 -10   90.14    3.67
  -2   0 -10   88.65    3.16
  -2   0 -11  193.15    4.90
  -2   0 -11  212.77    5.90
  -2   0 -11  208.34    6.76
  -2   0 -12    5.51    0.95
  -2   0 -12    4.49    1.27
  -2   0 -12    6.11    1.25
  -2   0 -13    3.61    1.08
  -2   0 -13    4.68    0.94
  -2   0 -13    3.63    1.27
  -2   0 -14    4.91    1.40
  -2   0 -14    4.94    1.31
  -2   0 -14    3.55    0.85
  -2   0 -15  105.31    5.02
  -2   0 -15  105.36    4.24
  -2   0 -15  101.47    5.73
  -2   0 -16    2.38    0.81
  -2   0 -16    3.44    1.22
  -2   0 -16    2.60    1.49
  -2   0 -17    3.88    1.55
  -2   0 -17    3.74    1.36
  -2   0 -17    4.69    1.07
  -2   0 -18   17.03    2.80
  -2   0 -18   18.34    2.54
  -2   0 -19   20.72    2.81
  -2   0 -19   19.79    3.21
  -2   0 -20    0.03    1.08
  -2   0 -20    0.26    1.25
  -2   0 -21   30.80    3.54
  -2   0 -21   35.93    4.51
  -2   0 -22   23.99    3.72
  -2   0 -23   19.75    3.46
  -2   0 -24   28.63    4.38
  -2   0 -25   16.53    3.33
   2   1 -24    6.71    2.57
   2   1 -23   19.88    3.52
   2   1 -22   49.83    5.33
   2   1 -22   48.16    4.31
   2   1 -21    9.65    1.98
   2   1 -21   13.39    2.38
   2   1 -21   11.88    2.93
   2   1 -20   79.09    5.11
   2   1 -20   84.16    5.45
   2   1 -20   89.81    6.65
   2   1 -19  120.49    6.01
   2   1 -19  119.02    7.47
   2   1 -19  117.27    6.28
   2   1 -18   93.12    6.24
   2   1 -18   97.34    5.21
   2   1 -18   91.03    5.38
   2   1 -17   38.38    3.42
   2   1 -17   43.28    4.33
   2   1 -17   43.42    3.36
   2   1 -16  121.82    6.71
   2   1 -16  119.57    5.30
   2   1 -16  112.19    5.65
   2   1 -15   44.91    3.98
   2   1 -15   48.42    3.30
   2   1 -15   43.23    3.45
   2   1 -14   36.67    2.81
   2   1 -14   41.47    3.54
   2   1 -14   36.91    3.08
   2   1 -13    5.35    1.25
   2   1 -13    3.58    1.26
   2   1 -13    5.31    0.76
   2   1 -13    4.33    1.09
   2   1 -12    3.90    1.24
   2   1 -12    4.81    0.71
   2   1 -12    5.13    1.07
   2   1 -12    5.86    1.28
   2   1 -11   43.16    2.07
   2   1 -11   44.89    2.64
   2   1 -11   47.70    3.37
   2   1 -11   43.76    3.00
   2   1 -10   19.15    1.67
   2   1 -10   22.23    2.24
   2   1 -10   16.75    1.80
   2   1  -9   51.79    2.53
   2   1  -9   51.52    2.99
   2   1  -9   48.29    3.03
   2   1  -8  108.86    3.46
   2   1  -8  111.81    4.34
   2   1  -8  108.45    4.11
   2   1  -7   21.25    1.77
   2   1  -7   21.38    1.79
   2   1  -7   23.11    1.51
   2   1  -6   44.14    2.37
   2   1  -6   44.96    2.43
   2   1  -5    1.74    0.57
   2   1  -5    2.46    0.58
   2   1  -4  102.68    3.03
   2   1  -4  104.29    3.27
   2   1  -3   84.02    2.75
   2   1  -3   87.66    2.50
   2   1  -2  113.61    2.51
   2   1  -2  115.21    2.95
  -2  -1   1  502.42    4.45
   2   1  -1  475.85    5.50
   2   1   0  328.35    4.15
  -2  -1   0  325.22    3.81
  -2  -1  -1    1.16    0.30
  -2  -1  -1    1.38    0.23
   2   1   1    0.69    0.19
  -2  -1  -2  796.09    5.78
  -2  -1  -2  788.29    7.10
   2   1   2  792.15    5.72
  -2  -1  -3    3.18    0.45
  -2  -1  -3    2.01    0.42
  -2  -1  -3    2.16    0.36
  -2  -1  -4  357.09    4.97
  -2  -1  -4  347.54    5.23
  -2  -1  -4  358.57    5.51
  -2  -1  -5    3.57    0.58
  -2  -1  -5    2.41    0.55
  -2  -1  -5    2.38    0.54
  -2  -1  -6  531.17    7.44
  -2  -1  -7   90.53    3.34
  -2  -1  -8   84.95    3.49
  -2  -1  -8   82.48    2.27
  -2  -1  -9  330.23    4.94
  -2  -1  -9  333.03    6.63
  -2  -1  -9  339.26    7.41
  -2  -1 -10   93.10    3.75
  -2  -1 -10   91.63    4.31
  -2  -1 -10   92.17    2.78
  -2  -1 -10   92.30    4.15
  -2  -1 -11  308.80    5.44
  -2  -1 -11  320.24    8.13
  -2  -1 -11  326.51    7.28
  -2  -1 -11  328.79    8.58
  -2  -1 -12  603.03    7.99
  -2  -1 -12  630.85   10.62
  -2  -1 -12  626.63   11.95
  -2  -1 -13  443.15    7.20
  -2  -1 -13  449.50   10.68
  -2  -1 -14  420.48   10.79
  -2  -1 -14  441.77    7.51
  -2  -1 -14  436.19    9.74
  -2  -1 -15  123.01    4.14
  -2  -1 -15  125.68    6.19
  -2  -1 -15  112.80    5.24
  -2  -1 -16  239.28    5.95
  -2  -1 -16  232.56    7.81
  -2  -1 -16  236.40    8.91
  -2  -1 -17   69.35    4.58
  -2  -1 -17   71.94    5.23
  -2  -1 -18  107.88    5.81
  -2  -1 -18  105.60    6.48
  -2  -1 -19   58.07    4.47
  -2  -1 -19   61.73    5.28
  -2  -1 -20   26.80    3.65
  -2  -1 -20   28.04    3.30
  -2  -1 -21    1.97    1.54
  -2  -1 -21    6.23    1.91
  -2  -1 -22    3.59    1.83
  -2  -1 -22    2.17    1.40
  -2  -1 -23    1.45    1.31
  -2  -1 -24   10.71    2.75
  -2  -1 -25    1.91    1.75
   2   2 -23    0.51    1.37
   2   2 -22    9.02    2.13
   2   2 -22   12.76    3.03
   2   2 -21   -0.15    0.96
   2   2 -21   -1.60    1.41
   2   2 -20   10.89    2.56
   2   2 -20   13.12    2.28
   2   2 -20   11.90    2.02
   2   2 -19    7.59    1.74
   2   2 -19    5.85    1.89
   2   2 -19    7.40    1.80
   2   2 -18   18.36    2.34
   2   2 -18   17.01    2.90
   2   2 -18   17.05    2.52
   2   2 -17    1.44    0.96
   2   2 -17    1.38    1.05
   2   2 -17    0.81    0.93
   2   2 -16    7.66    1.56
   2   2 -16    9.02    1.72
   2   2 -16    5.78    1.63
   2   2 -15    0.20    0.83
   2   2 -15    0.25    0.78
   2   2 -15    0.36    1.07
   2   2 -14    0.80    0.85
   2   2 -14    0.74    0.83
   2   2 -14   -0.46    0.77
   2   2 -13    0.23    0.63
   2   2 -13    0.19    0.30
   2   2 -13   -0.08    0.71
   2   2 -13   -0.49    0.80
   2   2 -12   -0.19    0.72
   2   2 -12    0.21    0.81
   2   2 -12   -0.29    0.69
   2   2 -11   17.31    1.99
   2   2 -11   14.22    1.50
   2   2 -11   18.74    2.18
   2   2 -10  123.81    5.18
   2   2 -10  135.01    4.25
   2   2 -10  135.68    5.28
   2   2  -9   83.88    4.02
   2   2  -9   90.42    3.30
   2   2  -9   86.72    4.08
   2   2  -8   32.83    1.90
   2   2  -8   31.56    2.38
   2   2  -8   34.86    2.49
   2   2  -7   54.10    2.28
   2   2  -7   59.89    3.11
   2   2  -7   55.17    2.87
   2   2  -6   30.68    2.01
   2   2  -6   29.30    1.55
   2   2  -6   29.43    2.09
   2   2  -5    0.55    0.35
   2   2  -5    0.55    0.38
   2   2  -4  412.80    6.90
   2   2  -4  407.92    6.01
   2   2  -3    9.71    0.85
   2   2  -3    9.52    1.00
   2   2  -2  125.43    2.57
   2   2  -2  123.49    3.31
   2   2  -1  850.17    5.45
   2   2  -1  839.63    7.94
  -2  -2   0  471.47    5.13
   2   2   0  469.72    5.36
   2   2   1 3123.32   12.28
  -2  -2  -1 2999.39   13.46
   2   2   2 1373.31    7.18
  -2  -2  -2 1399.61    9.61
  -2  -2  -3 2701.14   14.55
  -2  -2  -3 2749.34   13.42
  -2  -2  -4  682.13    7.53
  -2  -2  -4  677.46    7.67
  -2  -2  -4  665.86    6.20
  -2  -2  -5  404.07    6.29
  -2  -2  -5  414.87    6.46
  -2  -2  -5  405.84    5.54
  -2  -2  -6  365.77    6.33
  -2  -2  -6  375.20    6.68
  -2  -2  -6  361.29    5.85
  -2  -2  -7   44.49    2.25
  -2  -2  -7   42.11    1.04
  -2  -2  -7   41.50    2.26
  -2  -2  -8    5.11    0.87
  -2  -2  -8    3.81    0.38
  -2  -2  -9    3.23    0.72
  -2  -2  -9    2.75    0.36
  -2  -2 -10    2.53    0.79
  -2  -2 -10    2.63    0.70
  -2  -2 -10    3.23    0.93
  -2  -2 -10    3.15    0.43
  -2  -2 -11   83.19    3.73
  -2  -2 -11   81.85    4.06
  -2  -2 -11   89.45    4.50
  -2  -2 -11   82.34    2.36
  -2  -2 -12    4.56    1.13
  -2  -2 -12    3.92    1.26
  -2  -2 -12    4.23    0.60
  -2  -2 -12    5.00    1.14
  -2  -2 -13  153.83    6.48
  -2  -2 -13  139.00    5.81
  -2  -2 -13  147.04    5.48
  -2  -2 -13  148.67    3.64
  -2  -2 -14    3.61    0.68
  -2  -2 -14    2.85    1.30
  -2  -2 -14    1.43    0.89
  -2  -2 -14    2.81    1.02
  -2  -2 -15   15.74    2.06
  -2  -2 -15   14.01    2.16
  -2  -2 -15   15.95    1.34
  -2  -2 -16    7.62    1.72
  -2  -2 -16    6.80    1.78
  -2  -2 -17    1.75    0.88
  -2  -2 -17   -0.25    0.98
  -2  -2 -18   20.15    2.63
  -2  -2 -18   23.61    3.16
  -2  -2 -19   38.50    4.11
  -2  -2 -19   38.28    3.82
  -2  -2 -20    8.26    2.03
  -2  -2 -20   10.33    2.45
  -2  -2 -21    1.07    1.32
  -2  -2 -21    0.95    1.54
  -2  -2 -22   -0.35    1.38
  -2  -2 -22    0.27    1.14
  -2  -2 -23    4.43    1.89
  -2  -2 -23    8.26    2.17
  -2  -2 -24    0.78    1.45
  -2  -2 -25    4.93    1.93
   2   3 -23    3.10    1.43
   2   3 -22    8.88    2.74
   2   3 -22    4.91    1.72
   2   3 -21    6.51    2.25
   2   3 -21    5.87    1.91
   2   3 -20    2.14    1.45
   2   3 -20   -0.27    1.15
   2   3 -19    1.48    1.36
   2   3 -19    1.19    1.20
   2   3 -18   16.16    2.85
   2   3 -18   19.95    2.49
   2   3 -18   16.15    2.56
   2   3 -17    7.63    1.71
   2   3 -17    5.61    1.41
   2   3 -17    4.51    1.73
   2   3 -16   -0.40    0.84
   2   3 -16    1.76    1.07
   2   3 -16   -0.53    0.94
   2   3 -15   92.78    4.46
   2   3 -15  104.25    5.73
   2   3 -15  100.57    5.95
   2   3 -14    3.79    1.31
   2   3 -14    2.98    1.16
   2   3 -14    3.00    1.12
   2   3 -13  119.82    5.82
   2   3 -13  116.14    4.56
   2   3 -13  114.27    5.83
   2   3 -12   22.73    2.00
   2   3 -12   24.03    2.65
   2   3 -12   27.80    2.72
   2   3 -11  133.56    5.81
   2   3 -11  134.89    4.48
   2   3 -11  136.87    5.73
   2   3 -10    2.72    0.93
   2   3 -10    3.03    0.89
   2   3 -10    3.59    0.80
   2   3  -9  554.55   10.48
   2   3  -9  546.70    8.03
   2   3  -9  548.63   10.70
   2   3  -8   52.28    2.32
   2   3  -8   47.99    3.08
   2   3  -8   45.68    2.87
   2   3  -7  329.15    7.10
   2   3  -7  328.37    5.48
   2   3  -7  335.52    7.67
   2   3  -6  276.59    6.07
   2   3  -6  277.75    6.75
   2   3  -6  278.08    4.66
   2   3  -5    1.44    0.45
   2   3  -5    2.33    0.71
   2   3  -5    1.68    0.39
   2   3  -4  192.90    5.06
   2   3  -4  197.37    3.28
   2   3  -4  188.91    4.16
   2   3  -3   30.07    1.92
   2   3  -3   30.12    1.49
   2   3  -2  203.05    3.32
   2   3  -2  202.68    4.58
   2   3  -1  135.90    2.17
   2   3  -1  132.23    3.48
   2   3   0  597.53    6.81
   2   3   1  500.86    5.61
  -2  -3  -1  469.25    5.95
   2   3   2  215.22    3.26
  -2  -3  -2  218.43    4.15
  -2  -3  -3    0.80    0.19
  -2  -3  -3    0.83    0.31
   2   3   3    0.58    0.18
  -2  -3  -3    1.07    0.41
  -2  -3  -4   41.20    1.94
  -2  -3  -4   42.85    2.02
   2   3   4   45.50    1.01
  -2  -3  -4   43.08    1.48
  -2  -3  -5    0.48    0.38
  -2  -3  -5    1.23    0.37
  -2  -3  -6    2.56    0.67
  -2  -3  -6    2.52    0.58
  -2  -3  -6    2.25    0.54
  -2  -3  -7  145.46    3.95
  -2  -3  -7  148.29    4.25
  -2  -3  -7  145.28    4.58
  -2  -3  -8   70.82    3.00
  -2  -3  -8   67.75    3.02
  -2  -3  -9    0.49    0.47
  -2  -3  -9    1.11    0.49
  -2  -3  -9    0.91    0.64
  -2  -3 -10   20.50    1.73
  -2  -3 -10   20.23    1.86
  -2  -3 -10   22.25    2.16
  -2  -3 -10   20.88    0.78
  -2  -3 -10   22.28    1.88
  -2  -3 -11    7.64    0.57
  -2  -3 -11    7.96    1.21
  -2  -3 -11    8.76    1.34
  -2  -3 -11    7.72    1.23
  -2  -3 -11    8.67    1.52
  -2  -3 -12    5.01    1.05
  -2  -3 -12    6.65    0.61
  -2  -3 -12    8.52    1.45
  -2  -3 -12    8.15    1.54
  -2  -3 -12    5.79    1.26
  -2  -3 -13    0.55    0.25
  -2  -3 -13    0.00    0.87
  -2  -3 -13    0.30    0.71
  -2  -3 -13    0.68    0.72
  -2  -3 -14  133.97    5.91
  -2  -3 -14  142.89    3.22
  -2  -3 -14  122.85    5.24
  -2  -3 -14  129.19    6.25
  -2  -3 -15    0.59    1.04
  -2  -3 -15   -0.18    1.22
  -2  -3 -15    0.03    0.87
  -2  -3 -16   34.26    3.45
  -2  -3 -16   29.46    2.87
  -2  -3 -16   31.80    3.40
  -2  -3 -17    7.38    2.06
  -2  -3 -17    8.16    1.84
  -2  -3 -17    6.32    1.53
  -2  -3 -18   49.95    4.33
  -2  -3 -18   52.06    4.09
  -2  -3 -19    3.36    1.58
  -2  -3 -19   -0.30    1.34
  -2  -3 -20   70.68    5.11
  -2  -3 -20   70.58    5.53
  -2  -3 -21   21.47    3.28
  -2  -3 -21   15.73    2.81
  -2  -3 -22    4.23    2.18
  -2  -3 -22    3.40    1.68
  -2  -3 -23   22.67    3.36
  -2  -3 -23   22.19    3.67
  -2  -3 -24   22.99    3.87
  -2  -3 -25   47.73    5.43
   2   4 -22    5.87    2.12
   2   4 -22    7.48    2.23
   2   4 -21   30.36    4.23
   2   4 -21   29.58    3.77
   2   4 -20   24.60    3.47
   2   4 -20   22.86    3.63
   2   4 -19   11.30    2.61
   2   4 -19    9.72    2.20
   2   4 -18   50.72    4.90
   2   4 -18   56.55    4.80
   2   4 -17   17.25    2.83
   2   4 -17   23.22    3.07
   2   4 -16   88.78    5.65
   2   4 -16   86.55    4.51
   2   4 -16   86.81    5.80
   2   4 -15    5.00    1.79
   2   4 -15    2.75    0.93
   2   4 -15    1.93    1.27
   2   4 -14   42.83    3.79
   2   4 -14   38.10    3.63
   2   4 -14   41.58    2.87
   2   4 -13    4.93    1.47
   2   4 -13    3.57    1.29
   2   4 -13    5.28    1.10
   2   4 -12    3.53    1.23
   2   4 -12    4.78    1.46
   2   4 -12    3.81    0.95
   2   4 -11  108.84    5.38
   2   4 -11   99.72    3.83
   2   4 -11  100.94    5.06
   2   4 -10   52.98    3.50
   2   4 -10   50.74    2.59
   2   4 -10   49.16    3.53
   2   4  -9   10.18    1.66
   2   4  -9    9.65    1.09
   2   4  -9    9.04    1.38
   2   4  -8  110.98    4.50
   2   4  -8  114.04    4.98
   2   4  -8  111.72    3.37
   2   4  -7    0.39    0.58
   2   4  -7    1.63    0.48
   2   4  -7    2.38    0.77
   2   4  -6  518.96    6.25
   2   4  -6  508.92    8.36
   2   4  -6  530.18    9.85
   2   4  -5  119.93    3.74
   2   4  -5  118.06    2.72
   2   4  -5  119.99    4.52
   2   4  -4   47.45    1.56
   2   4  -4   50.30    2.23
   2   4  -4   51.29    2.81
   2   4  -3  250.14    4.42
   2   4  -3  247.26    5.82
   2   4  -3  262.49    3.19
   2   4  -2   50.75    1.73
   2   4  -2   53.39    2.58
   2   4  -1  235.30    3.02
   2   4  -1  219.52    4.93
   2   4   0  297.29    2.42
   2   4   0  305.53    5.38
   2   4   1  217.52    4.27
   2   4   2  146.08    3.13
  -2  -4  -2  144.29    3.65
  -2  -4  -3    7.29    0.46
   2   4   3    6.39    0.61
  -2  -4  -3    5.81    0.77
  -2  -4  -4  655.32    5.53
  -2  -4  -4  645.97    8.08
  -2  -4  -4  636.42    8.12
  -2  -4  -4  639.18    8.14
   2   4   4  654.91    5.01
  -2  -4  -5  468.23    7.35
   2   4   5  458.61    3.15
  -2  -4  -5  461.19    7.14
  -2  -4  -5  481.68    6.53
  -2  -4  -5  478.18    5.62
  -2  -4  -6  167.54    3.76
  -2  -4  -6  164.41    4.04
  -2  -4  -6  161.79    4.34
  -2  -4  -6  163.86    4.70
  -2  -4  -7  315.65    6.96
  -2  -4  -7  290.68    5.24
  -2  -4  -7  298.41    6.14
  -2  -4  -7  292.05    5.51
  -2  -4  -7  295.21    5.70
  -2  -4  -8  518.51    7.97
  -2  -4  -8  519.73    7.49
  -2  -4  -8  525.07    8.41
  -2  -4  -8  534.40    8.08
  -2  -4  -8  534.44    9.53
  -2  -4  -9  256.60    6.03
  -2  -4  -9  256.38    6.12
  -2  -4  -9  256.34    5.61
  -2  -4  -9  249.49    5.81
  -2  -4  -9  271.80    7.19
  -2  -4 -10  145.25    4.80
  -2  -4 -10  143.77    4.66
  -2  -4 -10  152.41    4.99
  -2  -4 -10  158.63    4.65
  -2  -4 -10  155.03    5.72
  -2  -4 -11  430.20    9.94
  -2  -4 -11  427.55    8.06
  -2  -4 -11  420.94    8.75
  -2  -4 -11  421.70    8.33
  -2  -4 -12    6.48    1.33
  -2  -4 -12    6.79    1.54
  -2  -4 -12    6.13    1.28
  -2  -4 -12    5.64    1.22
  -2  -4 -13  666.56   12.27
  -2  -4 -13  646.85   11.41
  -2  -4 -13  646.00   10.91
  -2  -4 -13  677.52   13.65
  -2  -4 -14  234.37    7.62
  -2  -4 -14  238.19    6.96
  -2  -4 -14  249.50    7.41
  -2  -4 -14  244.18    8.62
  -2  -4 -15  367.85   10.90
  -2  -4 -15  344.85    9.70
  -2  -4 -15  337.73    9.03
  -2  -4 -16   22.81    2.70
  -2  -4 -16   26.20    3.13
  -2  -4 -16   18.26    2.35
  -2  -4 -17   44.01    3.81
  -2  -4 -17   48.45    4.42
  -2  -4 -17   46.11    3.70
  -2  -4 -18    7.88    1.91
  -2  -4 -18    7.43    1.86
  -2  -4 -18   10.29    2.31
  -2  -4 -19    0.31    1.12
  -2  -4 -19   -0.64    1.24
  -2  -4 -19   -1.23    1.68
  -2  -4 -20    1.83    1.44
  -2  -4 -20    1.34    1.23
  -2  -4 -21   14.33    2.74
  -2  -4 -21   10.27    2.26
  -2  -4 -22    2.21    1.55
  -2  -4 -22    0.82    1.09
  -2  -4 -23   66.35    5.43
  -2  -4 -23   58.34    5.57
  -2  -4 -24    1.04    1.31
  -2  -4 -25   22.13    3.75
   2   5 -22    8.97    2.57
   2   5 -22   13.47    2.77
   2   5 -21   37.90    4.67
   2   5 -21   38.23    4.45
   2   5 -20   24.35    3.52
   2   5 -20   19.95    3.37
   2   5 -19    4.44    1.77
   2   5 -19    5.99    2.01
   2   5 -18    1.40    1.13
   2   5 -18   -0.06    1.05
   2   5 -17    1.29    1.16
   2   5 -17    0.41    1.20
   2   5 -16   15.63    2.54
   2   5 -16   15.65    2.68
   2   5 -15    2.74    1.07
   2   5 -15    0.39    1.12
   2   5 -14    1.95    0.96
   2   5 -14    1.58    0.94
   2   5 -14    0.69    0.93
   2   5 -13   31.57    3.23
   2   5 -13   32.35    3.39
   2   5 -13   32.85    2.47
   2   5 -12   19.76    1.89
   2   5 -12   18.52    2.64
   2   5 -12   18.45    2.39
   2   5 -11   72.49    4.38
   2   5 -11   78.84    4.84
   2   5 -11   75.72    3.31
   2   5 -10    7.99    1.10
   2   5 -10    9.21    1.55
   2   5 -10    9.87    1.77
   2   5  -9  104.81    3.45
   2   5  -9  109.46    5.37
   2   5  -9  110.06    4.83
   2   5  -8  160.03    5.50
   2   5  -8  158.85    3.97
   2   5  -8  157.18    6.12
   2   5  -7   65.02    2.36
   2   5  -7   64.17    3.29
   2   5  -7   61.84    3.73
   2   5  -6  394.41    7.61
   2   5  -6  391.24    5.31
   2   5  -6  396.82    9.10
   2   5  -5  606.39   10.63
   2   5  -5  596.13    8.64
   2   5  -5  607.29    6.00
   2   5  -4  457.33    8.99
   2   5  -4  464.54    4.61
   2   5  -4  459.90    6.99
   2   5  -3  597.41    4.44
   2   5  -3  581.08    9.64
   2   5  -3  591.12    7.11
   2   5  -2 1022.81    8.26
   2   5  -2 1037.75   12.14
   2   5  -2 1019.93    4.64
   2   5  -1  140.72    2.60
   2   5  -1  131.90    4.14
   2   5   0  487.26    7.46
   2   5   0  478.21    3.84
   2   5   1  455.14    6.78
   2   5   2  113.19    3.15
  -2  -5  -3   17.18    1.43
   2   5   3   18.64    1.18
  -2  -5  -4   37.38    1.33
  -2  -5  -4   37.62    2.10
   2   5   4   37.22    1.50
  -2  -5  -5   69.39    2.13
  -2  -5  -5   67.14    2.48
  -2  -5  -5   68.08    2.87
   2   5   5   64.75    1.72
  -2  -5  -5   66.19    2.99
  -2  -5  -5   64.89    2.82
  -2  -5  -6    0.64    0.31
  -2  -5  -6    0.15    0.38
   2   5   6    0.36    0.10
  -2  -5  -6    0.58    0.37
  -2  -5  -6   -0.14    0.43
  -2  -5  -7    7.96    0.90
  -2  -5  -7    7.99    1.18
  -2  -5  -7    8.32    1.06
  -2  -5  -7    5.46    0.77
  -2  -5  -7    7.37    0.94
  -2  -5  -8   10.16    1.17
  -2  -5  -8   10.41    1.14
  -2  -5  -8   11.18    1.48
  -2  -5  -8   10.87    1.27
  -2  -5  -8   10.03    1.09
  -2  -5  -9  113.48    4.82
  -2  -5  -9  114.45    4.04
  -2  -5  -9  117.77    4.03
  -2  -5  -9  118.91    4.25
  -2  -5  -9  111.96    3.71
  -2  -5 -10    2.50    0.75
  -2  -5 -10    3.05    0.75
  -2  -5 -10    2.08    0.86
  -2  -5 -10    1.74    0.65
  -2  -5 -10    1.25    0.57
  -2  -5 -11   34.95    2.36
  -2  -5 -11   32.40    2.37
  -2  -5 -11   38.23    2.68
  -2  -5 -11   33.46    2.87
  -2  -5 -11   36.74    2.51
  -2  -5 -12  259.85    6.68
  -2  -5 -12  263.28    8.30
  -2  -5 -12  258.03    7.25
  -2  -5 -12  257.88    6.88
  -2  -5 -13  136.00    5.57
  -2  -5 -13  138.38    6.29
  -2  -5 -13  136.31    5.27
  -2  -5 -13  136.09    5.04
  -2  -5 -14   30.33    2.82
  -2  -5 -14   32.26    2.67
  -2  -5 -14   35.68    2.90
  -2  -5 -14   32.76    3.27
  -2  -5 -15  126.33    5.30
  -2  -5 -15  129.75    5.60
  -2  -5 -15  130.13    6.61
  -2  -5 -15  116.70    5.67
  -2  -5 -16    8.75    1.69
  -2  -5 -16    7.04    1.60
  -2  -5 -16    4.44    1.32
  -2  -5 -16    5.64    1.87
  -2  -5 -17    0.35    0.93
  -2  -5 -17    1.38    0.94
  -2  -5 -17    1.52    1.21
  -2  -5 -18    1.80    1.29
  -2  -5 -18    2.42    1.12
  -2  -5 -18    3.47    1.43
  -2  -5 -19   16.72    2.49
  -2  -5 -19   14.05    2.48
  -2  -5 -19    7.83    2.09
  -2  -5 -20    4.29    1.62
  -2  -5 -20    5.32    1.90
  -2  -5 -20    1.87    1.04
  -2  -5 -21    7.08    2.19
  -2  -5 -21    6.26    1.90
  -2  -5 -22   10.48    2.34
  -2  -5 -22    8.94    2.30
  -2  -5 -23   47.48    5.03
  -2  -5 -23   50.07    4.74
  -2  -5 -24   11.23    2.57
  -2  -5 -24    9.08    2.64
  -2  -5 -25   17.49    3.29
   2   6 -21   11.18    2.72
   2   6 -21    8.61    2.29
   2   6 -20    9.79    2.59
   2   6 -20   10.19    2.71
   2   6 -19    5.04    2.11
   2   6 -19    3.82    1.80
   2   6 -18   28.98    3.85
   2   6 -18   26.02    3.60
   2   6 -17    1.23    1.29
   2   6 -17   -0.14    1.14
   2   6 -16   57.21    4.93
   2   6 -16   50.59    4.72
   2   6 -15    0.95    1.23
   2   6 -15    0.57    0.99
   2   6 -14   41.82    3.89
   2   6 -14   41.70    4.01
   2   6 -13   11.55    2.15
   2   6 -13   13.12    2.17
   2   6 -12   44.92    3.73
   2   6 -12   40.34    3.81
   2   6 -11    3.80    1.33
   2   6 -11    3.85    1.27
   2   6 -10   40.18    3.50
   2   6 -10   44.65    3.36
   2   6 -10   41.74    2.32
   2   6  -9   78.57    4.22
   2   6  -9   79.84    3.01
   2   6  -9   82.11    4.88
   2   6  -8    0.47    0.51
   2   6  -8    0.14    0.34
   2   6  -8    1.39    1.01
   2   6  -7  217.40    6.22
   2   6  -7  223.22    7.38
   2   6  -7  213.15    4.22
   2   6  -6   90.91    3.78
   2   6  -6   83.65    4.46
   2   6  -6   89.34    2.50
   2   6  -5   26.43    1.91
   2   6  -5   26.76    2.47
   2   6  -5   27.16    1.22
   2   6  -4   31.59    1.93
   2   6  -4   31.00    2.52
   2   6  -3   53.12    3.13
   2   6  -3   53.70    2.29
   2   6  -2    1.78    0.38
   2   6  -2    1.26    0.62
   2   6  -1   64.58    1.96
   2   6  -1   64.05    3.12
   2   6   0   11.98    0.73
   2   6   0   12.95    1.36
   2   6   1   59.66    2.72
   2   6   1   57.00    1.36
   2   6   2    4.48    0.75
   2   6   3  623.67    7.69
  -2  -6  -3  610.06    8.84
  -2  -6  -4   12.77    1.08
   2   6   4   11.49    1.00
  -2  -6  -4   13.42    1.40
  -2  -6  -5   90.10    3.46
   2   6   5   94.88    2.57
  -2  -6  -5   94.64    2.97
  -2  -6  -5   94.19    3.59
  -2  -6  -6   56.62    2.79
  -2  -6  -6   56.02    2.85
  -2  -6  -6   53.96    2.97
   2   6   6   55.84    1.74
  -2  -6  -6   57.20    2.44
  -2  -6  -6   55.17    2.20
  -2  -6  -6   54.44    2.10
  -2  -6  -7    2.20    0.52
  -2  -6  -7    0.88    0.66
  -2  -6  -7    1.22    0.56
  -2  -6  -7    2.06    0.60
  -2  -6  -7    1.04    0.53
  -2  -6  -7    1.41    0.58
  -2  -6  -8   22.66    1.85
  -2  -6  -8   23.52    1.61
  -2  -6  -8   20.50    2.03
  -2  -6  -8   24.97    1.76
  -2  -6  -8   21.04    1.66
  -2  -6  -9   31.55    2.63
  -2  -6  -9   36.24    2.27
  -2  -6  -9   32.98    2.16
  -2  -6  -9   33.89    2.05
  -2  -6  -9   33.17    2.33
  -2  -6 -10   98.78    3.69
  -2  -6 -10  103.47    3.99
  -2  -6 -10  102.78    4.17
  -2  -6 -10  108.84    4.21
  -2  -6 -10  107.96    4.99
  -2  -6 -11  286.17    8.47
  -2  -6 -11  287.91    7.28
  -2  -6 -11  294.99    7.25
  -2  -6 -11  283.38    6.90
  -2  -6 -11  281.88    6.54
  -2  -6 -12   19.47    1.97
  -2  -6 -12   20.35    2.08
  -2  -6 -12   23.66    2.60
  -2  -6 -12   17.58    1.84
  -2  -6 -12   20.51    1.97
  -2  -6 -13  104.27    4.88
  -2  -6 -13  112.12    5.74
  -2  -6 -13  101.08    4.36
  -2  -6 -13  107.55    4.71
  -2  -6 -14    4.88    1.32
  -2  -6 -14    2.09    1.03
  -2  -6 -14    3.06    1.06
  -2  -6 -14    2.31    0.99
  -2  -6 -15  264.64    8.46
  -2  -6 -15  265.71    7.69
  -2  -6 -15  267.92    9.56
  -2  -6 -15  264.96    7.97
  -2  -6 -16   36.54    3.20
  -2  -6 -16   34.57    3.26
  -2  -6 -16   33.45    3.64
  -2  -6 -16   39.79    3.15
  -2  -6 -17   16.64    2.41
  -2  -6 -17   18.60    2.31
  -2  -6 -17   18.01    2.42
  -2  -6 -17   16.18    2.74
  -2  -6 -18    2.06    1.18
  -2  -6 -18   -0.75    1.29
  -2  -6 -18    1.20    1.17
  -2  -6 -19    3.87    1.39
  -2  -6 -19    4.41    1.95
  -2  -6 -19    4.57    1.63
  -2  -6 -20    2.11    1.26
  -2  -6 -20    1.55    1.44
  -2  -6 -20    0.25    1.19
  -2  -6 -21    8.67    2.21
  -2  -6 -21    4.84    1.85
  -2  -6 -21    4.92    1.74
  -2  -6 -22   23.32    3.32
  -2  -6 -22   27.65    3.69
  -2  -6 -22   22.00    3.78
  -2  -6 -23    3.99    1.72
  -2  -6 -23    1.46    1.25
  -2  -6 -24   12.93    2.73
  -2  -6 -24    6.20    2.25
  -2  -6 -25    1.93    1.33
   2   7 -20   -0.50    1.66
   2   7 -20   -1.13    1.46
   2   7 -19    1.21    1.21
   2   7 -19    0.95    1.26
   2   7 -18    8.66    2.24
   2   7 -18    5.34    1.96
   2   7 -17   36.39    4.18
   2   7 -17   39.36    4.37
   2   7 -16    1.52    1.52
   2   7 -16    0.27    0.98
   2   7 -15    5.88    1.84
   2   7 -15    4.24    1.76
   2   7 -14    0.94    1.17
   2   7 -14    0.06    1.02
   2   7 -13   25.12    2.93
   2   7 -13   24.26    3.24
   2   7 -12    4.62    1.32
   2   7 -12    3.97    1.65
   2   7 -11   87.11    5.56
   2   7 -11   88.65    5.08
   2   7 -10   25.61    2.65
   2   7 -10   30.14    3.30
   2   7  -9   99.50    4.86
   2   7  -9  109.30    5.80
   2   7  -8    7.94    1.40
   2   7  -8    7.23    1.67
   2   7  -7   23.58    2.15
   2   7  -7   22.76    2.64
   2   7  -6   20.84    1.91
   2   7  -6   20.52    2.36
   2   7  -5    4.50    0.84
   2   7  -5    4.31    1.10
   2   7  -4    1.44    0.80
   2   7  -4    1.73    0.58
   2   7  -3  188.74    4.53
   2   7  -3  197.38    6.32
   2   7  -2  156.17    5.48
   2   7  -2  159.03    3.79
   2   7  -1  559.61    6.46
   2   7  -1  581.89   10.04
   2   7   0  264.31    3.96
   2   7   0  286.26    6.78
   2   7   1  888.70    6.62
   2   7   1  927.69   11.68
   2   7   2  124.36    4.09
  -2  -7  -3  229.95    6.35
   2   7   3  231.50    5.26
  -2  -7  -4   52.10    2.80
  -2  -7  -4   53.11    3.05
   2   7   4   49.96    2.32
  -2  -7  -4   51.47    2.09
  -2  -7  -5   81.33    2.77
  -2  -7  -5   91.60    4.00
   2   7   5   84.93    2.84
  -2  -7  -5   87.21    3.65
  -2  -7  -6  497.41    6.26
  -2  -7  -6  481.24    9.36
  -2  -7  -6  494.59    9.18
  -2  -7  -6  482.13    8.51
  -2  -7  -6  482.13    8.75
  -2  -7  -6  498.28    7.14
   2   7   6  493.95    6.20
  -2  -7  -7  265.46    7.13
  -2  -7  -7  260.77    6.32
  -2  -7  -7  263.15    5.25
  -2  -7  -7  261.96    5.47
  -2  -7  -7  258.42    6.44
  -2  -7  -7  262.90    4.95
  -2  -7  -7  259.65    6.63
   2   7   7  260.31    4.05
  -2  -7  -8  560.85   10.71
  -2  -7  -8  554.69    8.35
  -2  -7  -8  557.50    9.38
  -2  -7  -8  548.79    7.65
  -2  -7  -8  560.47    9.75
   2   7   8  539.71    4.98
  -2  -7  -8  561.53    8.28
  -2  -7  -8  551.71    9.72
  -2  -7  -9    1.22    0.55
  -2  -7  -9    1.65    0.73
  -2  -7  -9    1.78    0.67
  -2  -7  -9    2.54    0.92
  -2  -7  -9    1.34    0.62
  -2  -7  -9    1.54    0.74
  -2  -7 -10  178.11    5.24
  -2  -7 -10  183.01    5.67
  -2  -7 -10  186.89    6.76
  -2  -7 -10  179.73    4.95
  -2  -7 -10  177.32    5.36
  -2  -7 -11    1.53    0.93
  -2  -7 -11    0.02    0.50
  -2  -7 -11    0.36    0.64
  -2  -7 -11    0.17    0.53
  -2  -7 -11    0.68    0.73
  -2  -7 -12  212.94    6.60
  -2  -7 -12  220.16    6.54
  -2  -7 -12  206.59    6.18
  -2  -7 -12  223.88    7.94
  -2  -7 -12  214.74    6.03
  -2  -7 -13    7.25    1.34
  -2  -7 -13    6.12    1.33
  -2  -7 -13    6.88    1.25
  -2  -7 -13    8.97    1.52
  -2  -7 -13    6.21    1.70
  -2  -7 -14   12.98    1.81
  -2  -7 -14   12.16    1.87
  -2  -7 -14   11.95    2.15
  -2  -7 -14   14.40    1.79
  -2  -7 -15    6.55    1.49
  -2  -7 -15    8.20    1.96
  -2  -7 -15    7.68    1.56
  -2  -7 -15    7.80    1.68
  -2  -7 -16    0.59    0.82
  -2  -7 -16    1.82    1.19
  -2  -7 -16    0.79    1.05
  -2  -7 -16    0.35    0.85
  -2  -7 -17    0.78    1.26
  -2  -7 -17   -0.46    1.01
  -2  -7 -17   -1.28    0.92
  -2  -7 -17   -0.98    1.15
  -2  -7 -18    5.11    1.96
  -2  -7 -18    8.17    1.92
  -2  -7 -18    5.94    1.70
  -2  -7 -19    3.29    1.50
  -2  -7 -19    0.04    1.00
  -2  -7 -19    1.29    1.22
  -2  -7 -20    2.48    1.17
  -2  -7 -20    4.02    1.59
  -2  -7 -20    4.77    2.12
  -2  -7 -21   21.58    3.62
  -2  -7 -21   21.46    3.05
  -2  -7 -21   19.51    3.23
  -2  -7 -22   15.46    3.39
  -2  -7 -22   14.72    2.60
  -2  -7 -22   10.45    2.41
  -2  -7 -23    6.42    2.16
  -2  -7 -23    2.34    1.21
  -2  -7 -23    2.64    1.62
  -2  -7 -24   12.31    2.53
  -2  -7 -24    6.60    2.03
  -2  -7 -25    2.47    1.41
   2   8 -20    1.93    1.65
   2   8 -20    2.88    1.80
   2   8 -19    8.92    2.46
   2   8 -19   10.45    2.83
   2   8 -18    3.19    1.71
   2   8 -18    0.27    1.24
   2   8 -17    7.24    2.16
   2   8 -17    6.44    2.04
   2   8 -16   29.55    3.97
   2   8 -16   27.13    3.57
   2   8 -15    5.94    1.70
   2   8 -15    9.56    2.31
   2   8 -14    6.39    1.77
   2   8 -14    3.38    1.46
   2   8 -13   48.11    4.18
   2   8 -13   44.66    4.54
   2   8 -12  133.43    6.61
   2   8 -12  134.89    7.44
   2   8 -11  265.62    8.89
   2   8 -11  256.94    9.88
   2   8 -10  272.87    8.58
   2   8 -10  276.16    9.98
   2   8  -9  338.64    9.12
   2   8  -9  361.88   11.05
   2   8  -8  254.99    7.55
   2   8  -8  276.36    9.49
   2   8  -7  253.72    7.16
   2   8  -7  275.67    9.15
   2   8  -6  107.18    4.40
   2   8  -6  103.00    5.47
   2   8  -5   16.09    1.63
   2   8  -5   15.47    2.13
   2   8  -4   29.79    2.05
   2   8  -4   27.85    2.71
   2   8  -3  159.03    4.38
   2   8  -3  155.33    6.00
   2   8  -2   31.11    2.66
   2   8  -2   28.54    1.74
   2   8  -1   19.35    1.33
   2   8  -1   20.84    2.07
   2   8   0    6.56    1.18
   2   8   0    6.70    0.75
   2   8   1    0.89    0.30
   2   8   1    0.44    0.45
   2   8   2    9.69    1.29
  -2  -8  -3    5.55    1.17
   2   8   3    5.76    0.92
  -2  -8  -3    6.78    0.75
   2   8   4    5.97    0.93
  -2  -8  -4    9.04    1.41
  -2  -8  -4    6.96    0.79
  -2  -8  -4    5.63    1.04
  -2  -8  -5   21.77    1.45
  -2  -8  -5   23.84    2.23
  -2  -8  -5   21.37    1.93
   2   8   5   20.29    1.55
  -2  -8  -6   50.53    2.99
  -2  -8  -6   47.21    2.81
  -2  -8  -6   49.32    3.17
   2   8   6   46.11    2.20
  -2  -8  -6   51.13    2.31
  -2  -8  -7   11.34    1.68
  -2  -8  -7   10.85    1.14
  -2  -8  -7    8.82    1.28
  -2  -8  -7    9.43    1.42
  -2  -8  -7    9.66    0.97
  -2  -8  -7    9.07    1.43
   2   8   7    9.74    0.94
  -2  -8  -8   17.24    1.41
  -2  -8  -8   16.75    1.49
  -2  -8  -8   13.18    1.82
  -2  -8  -8   15.21    1.67
  -2  -8  -8   18.64    1.92
  -2  -8  -8   17.37    1.89
   2   8   8   14.41    1.03
  -2  -8  -9    1.45    0.56
   2   8   9    1.45    0.32
  -2  -8  -9    1.00    0.52
  -2  -8  -9    1.59    0.78
  -2  -8  -9    1.17    0.61
  -2  -8  -9    1.73    0.60
  -2  -8  -9    1.49    0.58
  -2  -8 -10   18.25    1.93
  -2  -8 -10   19.67    2.33
  -2  -8 -10   20.66    1.82
  -2  -8 -10   18.78    1.75
  -2  -8 -10   17.71    1.80
   2   8  10   16.20    0.66
  -2  -8 -10   21.31    1.74
  -2  -8 -11    3.90    1.38
  -2  -8 -11    7.17    1.22
  -2  -8 -11    5.59    1.08
  -2  -8 -11    6.01    1.18
  -2  -8 -11    5.17    1.08
  -2  -8 -12    1.24    1.01
  -2  -8 -12    0.53    0.60
  -2  -8 -12    1.19    0.82
  -2  -8 -12    2.21    0.87
  -2  -8 -12    3.59    1.07
  -2  -8 -13   11.76    1.63
  -2  -8 -13   11.82    2.12
  -2  -8 -13   14.32    1.80
  -2  -8 -13   14.19    1.85
  -2  -8 -13   10.67    1.50
  -2  -8 -14   28.28    2.65
  -2  -8 -14   28.76    3.31
  -2  -8 -14   26.51    2.41
  -2  -8 -14   27.05    2.55
  -2  -8 -15    3.21    1.15
  -2  -8 -15    2.86    1.08
  -2  -8 -15    1.76    0.98
  -2  -8 -15    1.28    1.22
  -2  -8 -16    0.43    0.93
  -2  -8 -16    0.81    1.00
  -2  -8 -16    2.69    1.48
  -2  -8 -16    3.08    1.17
  -2  -8 -17    0.73    1.06
  -2  -8 -17    0.99    1.36
  -2  -8 -17    1.64    1.26
  -2  -8 -17    1.84    0.84
  -2  -8 -18   44.17    4.53
  -2  -8 -18   45.53    3.98
  -2  -8 -18   45.27    3.82
  -2  -8 -19    4.99    1.47
  -2  -8 -19    6.83    2.31
  -2  -8 -19    4.67    1.27
  -2  -8 -20    8.66    2.06
  -2  -8 -20    8.94    2.00
  -2  -8 -20    9.43    2.50
  -2  -8 -21   25.00    3.39
  -2  -8 -21   25.89    3.27
  -2  -8 -21   19.52    3.53
  -2  -8 -22   87.33    6.99
  -2  -8 -22   80.25    6.04
  -2  -8 -22   86.06    5.94
  -2  -8 -23   74.80    6.03
  -2  -8 -23   75.17    6.65
  -2  -8 -23   77.81    5.82
  -2  -8 -24   42.05    4.71
  -2  -8 -24   54.88    5.07
  -2  -8 -24   50.87    5.70
  -2  -8 -25   59.95    5.63
   2   9 -19   32.21    4.25
   2   9 -19   33.53    4.60
   2   9 -18    6.17    1.85
   2   9 -18    6.55    2.27
   2   9 -17   22.92    3.81
   2   9 -17   20.18    3.23
   2   9 -16    5.92    1.89
   2   9 -16    4.30    1.86
   2   9 -15    1.91    1.46
   2   9 -15    0.27    0.95
   2   9 -14   -0.61    0.90
   2   9 -14    1.61    1.42
   2   9 -13   20.48    3.29
   2   9 -13   14.86    2.52
   2   9 -12    7.11    2.13
   2   9 -12    7.76    1.73
   2   9 -11    5.67    1.45
   2   9 -11   11.21    2.43
   2   9 -10    2.01    0.94
   2   9 -10    2.93    1.61
   2   9  -9   38.06    3.23
   2   9  -9   39.65    4.02
   2   9  -8   53.48    3.61
   2   9  -8   50.72    4.31
   2   9  -7    1.84    0.67
   2   9  -7    3.27    1.54
   2   9  -6   32.09    2.52
   2   9  -6   33.87    3.32
   2   9  -5   34.02    3.23
   2   9  -5   32.60    2.38
   2   9  -4    3.17    0.70
   2   9  -4    2.86    1.42
   2   9  -3    1.79    0.94
   2   9  -3    1.24    0.54
   2   9  -2    0.66    0.49
   2   9  -2    0.33    0.76
   2   9  -1   25.11    1.63
   2   9  -1   22.79    2.35
   2   9   0   74.15    2.58
   2   9   0   71.58    3.92
   2   9   1   20.61    2.06
   2   9   1   23.00    1.38
   2   9   2   17.62    1.83
  -2  -9  -2   17.32    1.10
  -2  -9  -3    7.91    0.82
  -2  -9  -3    9.29    1.63
   2   9   3    7.51    1.21
  -2  -9  -4  157.01    5.41
  -2  -9  -4  151.62    5.90
   2   9   4  157.39    4.95
  -2  -9  -4  154.83    3.60
  -2  -9  -5    9.74    1.00
   2   9   5    9.54    1.22
  -2  -9  -5   10.23    1.73
  -2  -9  -5    8.22    1.41
  -2  -9  -6   13.83    1.91
  -2  -9  -6   13.16    1.22
   2   9   6   12.27    1.27
  -2  -9  -6   13.91    1.74
  -2  -9  -7    9.39    1.38
  -2  -9  -7    7.98    1.03
   2   9   7    8.72    1.00
  -2  -9  -7    7.82    0.87
  -2  -9  -7    6.81    1.43
  -2  -9  -7    8.94    1.42
  -2  -9  -8  178.02    4.33
  -2  -9  -8  179.09    6.33
  -2  -9  -8  176.08    5.71
  -2  -9  -8  182.34    6.72
  -2  -9  -8  171.86    4.69
   2   9   8  176.34    4.15
  -2  -9  -8  189.61    6.12
  -2  -9  -9   31.28    2.95
  -2  -9  -9   40.91    2.77
  -2  -9  -9   37.58    2.94
  -2  -9  -9   37.93    2.17
  -2  -9  -9   36.07    2.30
   2   9   9   38.13    1.76
  -2  -9  -9   38.11    2.85
  -2  -9 -10   20.32    1.71
   2   9  10   17.62    1.04
  -2  -9 -10   19.31    1.94
  -2  -9 -10   16.49    2.34
  -2  -9 -10   16.35    1.65
  -2  -9 -10   19.51    2.15
  -2  -9 -11   34.79    2.55
  -2  -9 -11   34.14    2.66
  -2  -9 -11   28.15    2.94
  -2  -9 -11   29.01    2.58
  -2  -9 -11   30.69    2.33
  -2  -9 -11   30.72    2.17
  -2  -9 -12  270.70    9.21
  -2  -9 -12  270.78    7.45
  -2  -9 -12  282.09    7.64
  -2  -9 -12  277.11    7.21
  -2  -9 -12  275.10    6.77
  -2  -9 -13   83.08    4.34
  -2  -9 -13   78.03    5.16
  -2  -9 -13   78.25    3.82
  -2  -9 -13   82.95    4.24
  -2  -9 -13   74.35    3.94
  -2  -9 -14  186.32    6.44
  -2  -9 -14  198.96    7.08
  -2  -9 -14  198.76    6.69
  -2  -9 -14  191.12    8.30
  -2  -9 -14  191.87    6.20
  -2  -9 -15   39.92    3.01
  -2  -9 -15   42.96    3.47
  -2  -9 -15   41.16    4.05
  -2  -9 -15   42.42    3.29
  -2  -9 -16    1.84    0.97
  -2  -9 -16    1.04    1.00
  -2  -9 -16   -0.17    1.08
  -2  -9 -16    1.13    0.78
  -2  -9 -17   42.21    3.52
  -2  -9 -17   51.50    4.14
  -2  -9 -17   37.76    4.17
  -2  -9 -17   41.57    3.37
  -2  -9 -18   32.13    3.95
  -2  -9 -18   24.90    2.95
  -2  -9 -18   21.88    2.71
  -2  -9 -19    3.11    0.97
  -2  -9 -19    2.40    1.71
  -2  -9 -19    4.19    1.60
  -2  -9 -20    1.42    1.26
  -2  -9 -20    0.36    1.56
  -2  -9 -20    2.85    1.44
  -2  -9 -21    0.51    1.09
  -2  -9 -21    0.13    1.20
  -2  -9 -21    0.11    1.41
  -2  -9 -22   -1.72    1.31
  -2  -9 -22   -0.43    1.60
  -2  -9 -22    0.14    1.08
  -2  -9 -23   -0.06    1.21
  -2  -9 -23    0.81    1.21
  -2  -9 -23   -1.41    1.56
  -2  -9 -24    0.42    1.04
  -2  -9 -24   -0.31    1.45
  -2  -9 -24    1.14    1.63
  -2  -9 -25    6.79    2.12
  -2  -9 -25    6.93    2.28
   2  10 -18    2.95    1.77
   2  10 -18    5.77    2.03
   2  10 -17    5.40    1.86
   2  10 -17    6.38    2.10
   2  10 -16    1.10    1.15
   2  10 -16   -1.13    1.58
   2  10 -15   23.34    3.71
   2  10 -15   19.43    3.04
   2  10 -14   -1.32    1.14
   2  10 -14    1.42    1.21
   2  10 -13    2.59    1.55
   2  10 -13    1.52    1.60
   2  10 -12    3.80    1.46
   2  10 -12    1.78    1.43
   2  10 -11   -0.30    1.17
   2  10 -11    0.78    1.01
   2  10 -10    7.60    1.57
   2  10 -10   10.77    2.50
   2  10  -9   10.48    1.82
   2  10  -9    7.27    2.14
   2  10  -8    3.74    1.52
   2  10  -8    3.07    1.02
   2  10  -7    2.24    0.88
   2  10  -7    2.36    1.12
   2  10  -6   47.87    4.13
   2  10  -6   51.77    3.32
   2  10  -5    6.96    1.18
   2  10  -5    6.78    1.65
   2  10  -4   59.13    4.29
   2  10  -4   56.84    3.09
   2  10  -3    9.47    1.90
   2  10  -3    7.96    1.14
   2  10  -2  160.46    4.65
   2  10  -2  156.09    6.49
   2  10  -1  153.02    4.32
   2  10  -1  168.85    6.61
   2  10   0  226.19    4.86
   2  10   0  235.34    7.56
   2  10   1  126.16    3.46
  -2 -10  -1  129.32    2.67
   2  10   1  130.07    5.41
   2  10   2  392.39    9.04
  -2 -10  -2  402.62    5.00
  -2 -10  -3  547.33    6.20
  -2 -10  -3  555.66   11.97
   2  10   3  547.16   10.31
  -2 -10  -4  164.67    3.66
  -2 -10  -4  179.14    6.76
   2  10   4  174.48    5.62
  -2 -10  -5  298.70    5.22
  -2 -10  -5  298.30    7.94
  -2 -10  -5  301.79    8.76
   2  10   5  294.29    7.08
  -2 -10  -6   13.18    2.05
   2  10   6   14.88    1.55
  -2 -10  -6   16.52    1.36
  -2 -10  -6   14.69    1.90
  -2 -10  -7  133.73    3.94
  -2 -10  -7  143.21    5.28
  -2 -10  -7  131.31    5.32
  -2 -10  -7  142.02    6.00
   2  10   7  134.84    4.32
  -2 -10  -8    4.74    0.76
  -2 -10  -8    3.63    0.75
   2  10   8    4.06    0.80
  -2 -10  -8    4.46    1.43
  -2 -10  -8    5.24    1.29
  -2 -10  -8    4.72    1.34
  -2 -10  -8    3.81    1.00
  -2 -10  -9   48.55    2.41
  -2 -10  -9   52.33    3.92
  -2 -10  -9   47.60    2.62
  -2 -10  -9   53.78    3.52
  -2 -10  -9   45.31    3.42
   2  10   9   48.55    2.28
  -2 -10  -9   48.28    3.11
  -2 -10 -10   36.89    2.95
   2  10  10   38.46    1.82
  -2 -10 -10   39.55    2.32
  -2 -10 -10   39.89    2.85
  -2 -10 -10   40.83    3.24
  -2 -10 -10   40.20    2.55
  -2 -10 -10   41.24    3.57
  -2 -10 -11   50.76    4.03
  -2 -10 -11   47.71    2.73
  -2 -10 -11   45.23    3.09
  -2 -10 -11   49.24    3.58
  -2 -10 -11   46.98    2.88
  -2 -10 -12   53.23    3.22
  -2 -10 -12   48.63    4.13
  -2 -10 -12   58.18    3.55
  -2 -10 -12   51.20    2.97
  -2 -10 -13   37.85    3.79
  -2 -10 -13   33.45    2.78
  -2 -10 -13   37.05    2.80
  -2 -10 -13   40.86    2.79
  -2 -10 -14   13.33    1.91
  -2 -10 -14   11.16    1.58
  -2 -10 -14   11.89    1.73
  -2 -10 -14   14.01    2.55
  -2 -10 -14   12.82    1.79
  -2 -10 -15    3.37    1.19
  -2 -10 -15    3.72    1.12
  -2 -10 -15    2.96    1.01
  -2 -10 -15    2.73    1.31
  -2 -10 -15    4.82    1.26
  -2 -10 -16   23.86    3.37
  -2 -10 -16   23.15    2.60
  -2 -10 -16   22.90    2.41
  -2 -10 -16   23.63    2.75
  -2 -10 -17   12.24    2.09
  -2 -10 -17   12.49    2.08
  -2 -10 -17   15.49    2.13
  -2 -10 -17   17.57    2.93
  -2 -10 -18    9.27    1.91
  -2 -10 -18    7.35    1.76
  -2 -10 -18    7.29    2.26
  -2 -10 -19   -0.54    0.88
  -2 -10 -19    2.28    1.44
  -2 -10 -19    2.33    1.39
  -2 -10 -20    2.74    1.35
  -2 -10 -20    3.79    1.86
  -2 -10 -20    1.89    1.18
  -2 -10 -21   -0.28    1.04
  -2 -10 -21    1.17    1.80
  -2 -10 -21   -1.14    1.25
  -2 -10 -22    5.53    1.62
  -2 -10 -22    3.97    1.59
  -2 -10 -22    1.49    1.55
  -2 -10 -23   17.18    2.93
  -2 -10 -23   16.52    2.85
  -2 -10 -23   16.73    3.35
  -2 -10 -24    2.38    1.14
  -2 -10 -24    4.11    2.30
   2  11 -17   29.78    4.41
   2  11 -16   18.45    2.97
   2  11 -16   14.86    3.18
   2  11 -15   33.64    3.92
   2  11 -15   27.00    4.11
   2  11 -14   21.86    3.02
   2  11 -14   21.59    3.66
   2  11 -13   55.54    4.73
   2  11 -13   57.18    5.62
   2  11 -12   22.81    3.68
   2  11 -12   23.56    3.01
   2  11 -11   78.70    5.19
   2  11 -11   81.60    6.40
   2  11 -10   73.14    5.90
   2  11 -10   67.97    4.61
   2  11  -9  124.32    5.98
   2  11  -9  124.83    7.62
   2  11  -8   90.96    4.94
   2  11  -8   88.69    6.16
   2  11  -7   92.83    4.76
   2  11  -7   84.33    5.86
   2  11  -6   75.14    4.09
   2  11  -6   75.25    5.40
   2  11  -5   14.04    2.41
   2  11  -5   16.11    1.83
   2  11  -4   11.39    2.05
   2  11  -4   10.85    1.45
   2  11  -3   23.99    1.98
   2  11  -3   27.61    3.09
   2  11  -2    4.24    0.80
   2  11  -2    2.58    0.91
   2  11  -1   45.57    3.61
   2  11  -1   50.24    2.61
   2  11   0   38.91    2.16
   2  11   0   44.96    3.53
   2  11   1  314.51    5.83
   2  11   1  325.07    9.07
   2  11   2   89.65    3.12
  -2 -11  -2   92.65    2.23
   2  11   2   98.58    4.91
  -2 -11  -3  104.89    5.53
  -2 -11  -3   99.38    2.52
   2  11   4    6.69    1.35
  -2 -11  -4    9.14    1.90
  -2 -11  -4    6.87    0.74
   2  11   5    8.69    1.38
  -2 -11  -5    7.05    1.50
  -2 -11  -5    9.76    1.95
  -2 -11  -5    7.84    0.86
  -2 -11  -6    2.80    1.04
  -2 -11  -6    2.77    0.62
  -2 -11  -6    2.16    0.98
   2  11   6    2.38    0.76
   2  11   7    4.92    0.90
  -2 -11  -7    4.95    0.84
  -2 -11  -7    3.40    1.04
  -2 -11  -7    2.26    0.93
  -2 -11  -7    2.97    1.12
  -2 -11  -8   16.99    2.12
  -2 -11  -8   17.44    2.03
  -2 -11  -8   14.93    1.42
  -2 -11  -8   16.47    2.28
   2  11   8   15.17    1.53
  -2 -11  -8   14.86    2.16
  -2 -11  -9   77.35    4.36
  -2 -11  -9   79.95    5.02
  -2 -11  -9   69.29    4.45
  -2 -11  -9   70.10    3.19
   2  11   9   76.19    3.16
  -2 -11  -9   73.37    4.00
  -2 -11 -10   14.99    1.45
  -2 -11 -10   16.91    2.44
  -2 -11 -10   15.66    1.89
  -2 -11 -10   12.78    2.05
  -2 -11 -10   13.38    1.55
  -2 -11 -10   15.16    2.04
  -2 -11 -11   29.50    3.23
  -2 -11 -11   33.12    3.15
  -2 -11 -11   33.69    2.48
  -2 -11 -11   30.77    2.18
  -2 -11 -11   32.34    2.71
  -2 -11 -12   16.03    1.83
  -2 -11 -12   13.22    1.84
  -2 -11 -12   14.87    1.65
  -2 -11 -12   15.75    2.54
  -2 -11 -13   82.82    5.67
  -2 -11 -13   82.94    4.38
  -2 -11 -13   75.68    3.99
  -2 -11 -13   80.15    3.84
  -2 -11 -14   31.17    2.71
  -2 -11 -14   33.88    2.83
  -2 -11 -14   28.74    2.50
  -2 -11 -14   31.95    3.61
  -2 -11 -15   77.85    5.76
  -2 -11 -15   78.67    4.43
  -2 -11 -15   76.05    4.35
  -2 -11 -15   74.48    4.06
  -2 -11 -16   27.75    3.63
  -2 -11 -16   24.68    2.63
  -2 -11 -16   28.80    2.72
  -2 -11 -17   38.29    4.37
  -2 -11 -17   33.23    3.21
  -2 -11 -17   33.63    3.36
  -2 -11 -17   35.96    3.11
  -2 -11 -18   23.26    2.84
  -2 -11 -18   22.28    2.67
  -2 -11 -18   20.91    3.31
  -2 -11 -19   53.29    4.26
  -2 -11 -19   48.04    5.11
  -2 -11 -19   51.72    4.41
  -2 -11 -20   55.00    5.53
  -2 -11 -20   61.32    4.95
  -2 -11 -20   58.09    4.57
  -2 -11 -21   12.90    2.35
  -2 -11 -21    8.26    2.34
  -2 -11 -21    9.54    2.17
  -2 -11 -22   16.94    2.89
  -2 -11 -22   15.19    2.53
  -2 -11 -22   11.16    2.87
  -2 -11 -23    1.59    1.43
  -2 -11 -23    1.31    1.22
  -2 -11 -23    1.03    1.65
  -2 -11 -24   17.98    2.91
  -2 -11 -24   26.03    4.28
   2  12 -15    0.59    1.86
   2  12 -14    4.34    2.22
   2  12 -13   -1.47    1.83
   2  12 -12    0.33    1.68
   2  12 -11    3.27    1.91
   2  12 -10   40.86    3.72
   2  12 -10   35.40    4.41
   2  12  -9    0.05    0.66
   2  12  -9    2.13    1.85
   2  12  -8   28.05    2.80
   2  12  -8   29.32    3.84
   2  12  -7    2.79    1.37
   2  12  -7    4.10    1.14
   2  12  -6    5.11    1.24
   2  12  -6    3.20    1.36
   2  12  -5    5.46    1.78
   2  12  -5    4.19    1.10
   2  12  -4    0.12    0.43
   2  12  -4    0.94    1.09
   2  12  -3    4.48    1.00
   2  12  -3    5.18    1.75
   2  12  -2   72.29    3.42
   2  12  -2   74.22    4.99
   2  12  -1    7.58    1.09
   2  12  -1    8.50    1.89
   2  12   0   77.88    4.90
   2  12   1   38.70    3.36
   2  12   2   68.27    4.27
   2  12   3   32.03    2.90
  -2 -12  -4  114.61    6.14
   2  12   4  120.24    5.39
  -2 -12  -5   19.16    2.41
  -2 -12  -5   21.94    2.79
  -2 -12  -5   18.17    1.26
   2  12   5   20.60    2.25
   2  12   6   10.03    1.52
  -2 -12  -6   10.02    1.86
  -2 -12  -6    8.67    1.79
  -2 -12  -6   10.37    1.06
  -2 -12  -7   46.30    3.50
  -2 -12  -7   48.18    3.40
  -2 -12  -7   47.74    2.34
  -2 -12  -7   54.35    4.10
   2  12   7   48.30    3.06
   2  12   8    3.96    0.90
  -2 -12  -8    6.20    1.40
  -2 -12  -8    7.98    1.74
  -2 -12  -8    5.75    0.90
  -2 -12  -8    6.52    1.60
  -2 -12  -9   20.53    2.42
  -2 -12  -9   21.22    2.67
   2  12   9   21.12    1.86
  -2 -12  -9   23.48    1.87
  -2 -12  -9   17.60    2.55
  -2 -12  -9   23.21    2.47
  -2 -12 -10   28.64    3.33
  -2 -12 -10   26.20    2.77
  -2 -12 -10   32.00    2.75
  -2 -12 -10   28.52    3.04
  -2 -12 -10   30.08    2.23
  -2 -12 -11    4.81    1.64
  -2 -12 -11    3.78    1.31
  -2 -12 -11    6.41    1.46
  -2 -12 -11    3.43    1.00
  -2 -12 -11    4.51    0.96
  -2 -12 -12    1.32    0.66
  -2 -12 -12    2.00    1.27
  -2 -12 -12    1.31    0.79
  -2 -12 -12    1.92    0.81
  -2 -12 -13   25.83    2.38
  -2 -12 -13   24.27    3.15
  -2 -12 -13   30.93    2.76
  -2 -12 -13   23.88    2.14
  -2 -12 -14   14.75    2.62
  -2 -12 -14   17.66    2.12
  -2 -12 -14   16.26    1.89
  -2 -12 -14   17.19    2.06
  -2 -12 -15   13.61    1.78
  -2 -12 -15   12.17    2.55
  -2 -12 -15   15.52    2.07
  -2 -12 -15   13.88    1.91
  -2 -12 -16   75.42    5.97
  -2 -12 -16   76.92    4.57
  -2 -12 -17    9.84    1.97
  -2 -12 -17   16.97    3.13
  -2 -12 -18   -0.16    1.75
  -2 -12 -18    0.97    0.99
  -2 -12 -19    0.90    1.51
  -2 -12 -19   -0.19    1.01
  -2 -12 -20    1.69    1.19
  -2 -12 -20    3.15    1.77
  -2 -12 -21    7.97    2.59
  -2 -12 -21    6.56    1.76
  -2 -12 -22    7.63    1.90
  -2 -12 -22    7.02    2.35
  -2 -12 -23    3.34    2.20
   2  13 -14    9.91    3.05
   2  13 -13   27.27    4.26
   2  13 -12   20.70    3.55
   2  13 -11   31.87    4.57
   2  13 -10   12.44    2.81
   2  13  -9   11.23    2.94
   2  13  -8    3.78    1.62
   2  13  -7   68.81    5.85
   2  13  -6   10.02    2.40
   2  13  -5   61.12    5.19
   2  13  -4    9.25    2.04
   2  13  -3   10.22    2.20
   2  13  -2    8.64    1.99
   2  13  -1   36.94    3.66
   2  13   0   70.73    4.92
   2  13   1   32.02    3.27
   2  13   2   80.47    4.95
   2  13   3   -0.31    0.81
   2  13   4    0.41    0.76
   2  13   5   -1.04    0.77
  -2 -13  -5    1.96    1.22
  -2 -13  -6   83.93    4.91
  -2 -13  -6   84.86    5.43
   2  13   6   93.57    4.68
   2  13   7    2.81    0.92
  -2 -13  -7    3.37    1.30
  -2 -13  -7    3.62    1.19
  -2 -13  -8   -0.25    0.67
  -2 -13  -8    0.29    0.50
   2  13   8   -0.09    0.59
  -2 -13  -8    0.67    0.89
  -2 -13  -8   -1.07    0.94
  -2 -13  -9   -0.20    0.93
   2  13   9   -0.28    0.45
  -2 -13  -9    0.87    1.40
  -2 -13  -9    0.75    1.28
  -2 -13  -9    0.01    0.40
  -2 -13  -9    0.99    1.02
  -2 -13 -10   21.92    1.90
  -2 -13 -10   19.51    2.80
  -2 -13 -10   19.87    2.52
  -2 -13 -10   20.21    2.73
  -2 -13 -10   19.60    2.32
  -2 -13 -11   19.43    1.91
  -2 -13 -11   15.99    2.71
  -2 -13 -11   17.57    2.12
  -2 -13 -11   19.82    2.49
  -2 -13 -12   40.69    3.20
  -2 -13 -12   44.48    4.32
  -2 -13 -12   42.53    2.90
  -2 -13 -13   19.79    2.12
  -2 -13 -13   14.67    2.84
  -2 -13 -13   19.03    2.26
  -2 -13 -14   39.58    4.24
  -2 -13 -14   41.23    3.23
  -2 -13 -14   35.35    2.89
  -2 -13 -15   -0.51    1.17
  -2 -13 -15    0.23    0.79
  -2 -13 -16    1.95    1.00
  -2 -13 -16    1.68    1.28
  -2 -13 -17    4.94    1.91
  -2 -13 -17    7.39    1.71
  -2 -13 -18   17.45    3.41
  -2 -13 -18   14.70    2.25
  -2 -13 -19    5.01    2.30
  -2 -13 -19    6.39    1.63
  -2 -13 -20   12.46    2.33
  -2 -13 -20   12.52    3.00
  -2 -13 -21   18.96    2.75
  -2 -13 -21   18.59    3.60
  -2 -13 -22   40.79    5.15
  -2 -13 -23   13.29    3.24
   2  14 -13    5.48    2.20
   2  14 -12    3.39    1.62
   2  14 -11    1.99    1.43
   2  14 -10   19.36    3.68
   2  14  -9   18.06    3.58
   2  14  -8    0.32    1.16
   2  14  -7    1.33    1.61
   2  14  -6   12.99    2.79
   2  14  -5    0.82    1.08
   2  14  -4   21.66    3.26
   2  14  -3   16.15    2.78
   2  14  -2   13.23    2.63
   2  14  -1    5.95    1.55
   2  14   0    2.08    0.99
   2  14   1   10.55    1.98
   2  14   2   20.03    2.70
   2  14   3   -0.26    0.91
   2  14   4    7.17    1.52
   2  14   5   -0.19    0.89
  -2 -14  -5    0.71    1.16
   2  14   6   20.26    2.39
  -2 -14  -6   22.66    2.87
  -2 -14  -7   17.87    2.56
   2  14   7   18.14    2.21
  -2 -14  -8   54.47    4.17
  -2 -14  -8   60.62    4.08
   2  14   8   48.35    3.33
  -2 -14  -9   39.86    3.30
  -2 -14  -9   40.01    3.59
  -2 -14  -9   37.09    3.91
  -2 -14 -10  167.23    7.29
  -2 -14 -10  169.97    8.30
  -2 -14 -10  185.08    6.94
  -2 -14 -11  124.70    7.28
  -2 -14 -11  124.29    5.66
  -2 -14 -11  120.84    6.19
  -2 -14 -12  151.40    6.21
  -2 -14 -12  137.19    7.74
  -2 -14 -12  137.10    5.10
  -2 -14 -13  106.59    6.91
  -2 -14 -13  102.99    4.66
  -2 -14 -13  106.61    5.28
  -2 -14 -14   47.19    4.78
  -2 -14 -14   46.46    3.30
  -2 -14 -15   26.86    3.79
  -2 -14 -15   23.03    2.45
  -2 -14 -16   51.95    5.28
  -2 -14 -16   53.24    3.78
  -2 -14 -17   60.34    5.77
  -2 -14 -17   59.45    4.14
  -2 -14 -18   -3.96    2.06
  -2 -14 -18    1.44    1.04
  -2 -14 -19   -0.91    1.97
  -2 -14 -19    0.81    1.15
  -2 -14 -20    0.70    1.15
  -2 -14 -20    0.94    1.60
  -2 -14 -21    2.70    2.17
  -2 -14 -22    2.37    1.61
   2  15 -11    7.78    2.64
   2  15 -10    1.46    1.88
   2  15  -9    2.79    1.71
   2  15  -8    2.84    2.19
   2  15  -7    2.18    1.79
   2  15  -6    3.38    2.06
   2  15  -5   16.74    3.05
   2  15  -4   19.55    3.24
   2  15  -3   47.45    4.80
   2  15  -2   13.43    2.64
   2  15  -1   92.50    6.31
   2  15   0  137.06    7.46
   2  15   1  108.41    6.48
   2  15   2   36.35    3.75
   2  15   3   63.63    4.70
   2  15   4    9.59    1.90
  -2 -15  -4   10.29    2.27
  -2 -15  -5   -0.01    1.09
   2  15   5   -1.47    0.94
  -2 -15  -6    6.62    1.95
   2  15   6    3.90    1.21
   2  15   7    1.80    0.69
  -2 -15  -7    0.58    1.16
  -2 -15  -8    6.19    1.81
  -2 -15  -8    4.14    1.29
   2  15   8    3.92    1.11
  -2 -15  -9   -0.84    1.38
  -2 -15  -9   -0.49    1.42
  -2 -15  -9    0.56    1.10
  -2 -15 -10    0.26    1.04
  -2 -15 -10   -0.19    0.77
  -2 -15 -11    4.09    1.77
  -2 -15 -11    4.30    1.26
  -2 -15 -11    3.02    1.24
  -2 -15 -12    1.26    1.66
  -2 -15 -12    0.33    0.67
  -2 -15 -12   -0.09    1.14
  -2 -15 -13    0.47    1.51
  -2 -15 -14    5.20    1.95
  -2 -15 -15    2.27    1.91
  -2 -15 -16    0.17    1.61
  -2 -15 -17    0.67    1.56
  -2 -15 -17    4.02    1.26
  -2 -15 -18    3.36    1.85
  -2 -15 -18    0.65    0.73
  -2 -15 -19   -1.63    1.54
  -2 -15 -20   -0.17    1.78
  -2 -15 -21    2.62    2.16
   2  16  -9   26.59    4.16
   2  16  -8   47.45    5.44
   2  16  -7    1.75    1.63
   2  16  -6    1.15    1.57
   2  16  -5    4.02    2.26
   2  16  -4   -0.53    1.73
   2  16  -3   -0.55    1.04
   2  16  -2    5.36    1.82
   2  16  -1    1.19    1.27
   2  16   0    2.90    1.35
   2  16   1   18.72    2.92
   2  16   2    2.52    1.33
   2  16   3    3.15    1.38
   2  16   4   -0.27    1.09
  -2 -16  -4    2.80    1.69
  -2 -16  -5    3.94    1.53
   2  16   5    1.09    0.94
  -2 -16  -6   19.90    2.90
   2  16   6   15.56    2.32
  -2 -16  -7    5.70    1.84
  -2 -16  -7    6.28    1.61
   2  16   7    3.87    1.19
  -2 -16  -8    7.70    1.75
  -2 -16  -8    7.61    2.07
  -2 -16  -9    4.91    1.98
  -2 -16  -9   -0.02    1.25
  -2 -16  -9    2.70    1.22
  -2 -16 -10    1.89    1.46
  -2 -16 -10    2.33    1.57
  -2 -16 -10    0.14    0.88
  -2 -16 -11   -0.47    1.29
  -2 -16 -11    0.68    1.33
  -2 -16 -12    0.57    1.16
  -2 -16 -12    0.04    1.22
  -2 -16 -13   -1.62    1.32
  -2 -16 -14    6.79    2.17
  -2 -16 -15   -1.57    1.64
  -2 -16 -16    2.97    2.15
  -2 -16 -17   23.30    3.89
  -2 -16 -18    7.38    2.13
  -2 -16 -19    3.49    1.96
  -2 -16 -20    6.26    2.50
   2  17  -7   -1.01    1.65
   2  17  -6    7.48    2.58
   2  17  -5    1.15    1.53
   2  17  -4    6.93    2.42
   2  17  -3    1.94    1.41
   2  17  -2    4.41    1.94
   2  17  -1    0.55    1.17
   2  17   0    6.93    2.12
   2  17   1   21.47    3.19
   2  17   2    4.09    1.52
  -2 -17  -3    6.34    2.08
   2  17   3    8.10    2.19
   2  17   4    1.62    1.16
  -2 -17  -4    1.95    1.59
   2  17   5   12.45    2.34
  -2 -17  -5    9.44    2.43
   2  17   6   40.29    3.80
  -2 -17  -6   38.64    3.99
  -2 -17  -7   84.09    5.33
  -2 -17  -7   74.91    5.54
  -2 -17  -8   28.58    3.16
  -2 -17  -8   30.96    3.67
  -2 -17  -9   54.10    4.16
  -2 -17  -9   51.97    5.23
  -2 -17  -9   60.62    4.97
  -2 -17 -10   49.41    5.11
  -2 -17 -10   54.13    4.69
  -2 -17 -11   63.79    5.80
  -2 -17 -11   53.93    4.68
  -2 -17 -12   63.40    5.82
  -2 -17 -12   71.62    5.36
  -2 -17 -13   42.03    4.73
  -2 -17 -14   58.08    5.81
  -2 -17 -15   25.57    4.16
  -2 -17 -16    5.48    2.21
  -2 -17 -17    0.86    1.64
  -2 -17 -18   -0.06    1.80
  -2 -17 -19    0.61    1.50
   2  18  -5    5.81    2.36
   2  18  -4   22.12    3.72
   2  18  -3   15.21    3.10
   2  18  -2   30.23    4.16
   2  18  -1   31.31    4.09
   2  18   0   22.90    3.50
   2  18   1   12.98    2.78
  -2 -18  -2   24.15    3.49
   2  18   2   24.76    3.52
   2  18   3   19.88    3.09
  -2 -18  -3   16.17    2.80
  -2 -18  -4   18.20    3.12
   2  18   4   25.87    3.52
   2  18   5   10.41    2.25
  -2 -18  -5   11.04    2.49
  -2 -18  -6   -1.26    1.32
  -2 -18  -7    0.05    1.26
  -2 -18  -7    2.92    1.29
  -2 -18  -8   10.17    2.41
  -2 -18  -9    3.28    1.77
  -2 -18  -9    5.62    1.68
  -2 -18 -10    6.87    2.04
  -2 -18 -10   12.78    2.66
  -2 -18 -11    7.57    2.50
  -2 -18 -11    3.73    1.49
  -2 -18 -12   13.81    2.98
  -2 -18 -12   17.26    2.84
  -2 -18 -13   15.91    3.32
  -2 -18 -14   11.97    2.85
  -2 -18 -15    0.55    1.27
  -2 -18 -16    2.92    2.08
  -2 -18 -17    1.43    1.40
   2  19  -2    1.60    1.49
   2  19  -1   11.38    2.67
   2  19   0    8.40    2.08
  -2 -19  -1   26.42    3.80
   2  19   1   21.32    3.50
   2  19   2   19.98    3.31
  -2 -19  -2   16.94    3.24
   2  19   3    5.26    1.71
  -2 -19  -3    5.84    2.11
   2  19   4    1.17    1.37
  -2 -19  -4    3.49    1.63
  -2 -19  -5    1.12    1.22
  -2 -19  -6   -1.40    1.43
  -2 -19  -7   18.34    3.14
  -2 -19  -8   21.67    3.86
  -2 -19  -8   21.20    3.38
  -2 -19  -9   20.02    3.52
  -2 -19  -9   19.85    3.15
  -2 -19 -10   18.65    3.48
  -2 -19 -10   19.35    3.28
  -2 -19 -11   11.00    2.42
  -2 -19 -11    8.52    2.65
  -2 -19 -12    8.45    2.51
  -2 -19 -12    5.84    1.96
  -2 -19 -13    6.75    2.57
  -2 -19 -14    9.14    2.78
  -2 -20  -3    8.68    2.43
   2  20   3   12.50    2.62
  -2 -20  -4   15.46    3.19
  -2 -20  -5   23.92    3.61
  -2 -20  -6    9.25    2.45
  -2 -20  -7   -0.04    1.85
  -2 -20  -8   14.79    3.13
  -2 -20  -8   12.40    2.85
  -2 -20  -9    5.07    2.27
  -2 -20  -9    8.57    2.40
  -2 -20 -10    1.17    1.20
  -2 -20 -10    0.52    1.32
   3 -19 -11    2.36    1.58
   3 -19 -11    4.45    1.71
   3 -19 -10    7.31    2.32
   3 -19 -10   12.01    2.81
   3 -19  -9   12.68    2.72
   3 -19  -8    1.86    1.80
   3 -19  -7    3.93    2.19
   3 -19  -6    1.43    1.61
   3 -19  -5    1.49    1.48
   3 -19  -4   12.20    2.97
   3 -19  -3    5.00    1.93
   3 -19  -2   15.24    3.20
   3 -19  -1   16.48    3.30
   3 -19   0   33.30    4.66
   3 -18 -14   24.27    4.00
   3 -18 -14   28.07    4.03
   3 -18 -13   28.78    4.20
   3 -18 -13   26.50    3.93
   3 -18 -12   40.69    4.96
   3 -18 -12   33.25    4.37
   3 -18 -11   51.98    5.49
   3 -18 -11   53.93    5.68
   3 -18 -10   43.32    5.16
   3 -18 -10   43.31    5.02
   3 -18  -9   32.18    4.36
   3 -18  -8   12.21    3.10
   3 -18  -7   26.69    3.13
   3 -18  -7   28.77    4.27
   3 -18  -6   10.94    2.75
   3 -18  -5   -0.70    1.54
   3 -18  -4    3.07    1.66
   3 -18  -3   -1.65    1.54
   3 -18  -2   -0.82    1.75
   3 -18  -1   -1.92    1.60
  -3  18   0    1.06    1.11
   3 -18   0   -2.08    1.76
  -3  18  -1    2.03    1.25
   3 -18   1    2.42    1.75
  -3  18  -2    3.83    1.56
   3 -18   2    1.86    1.48
   3 -18   3    0.29    1.27
   3 -18   4   -1.66    1.48
   3 -17 -17   13.81    2.96
   3 -17 -17   11.25    2.85
   3 -17 -16    6.33    2.41
   3 -17 -16    9.42    2.42
   3 -17 -15    3.71    1.97
   3 -17 -15    6.72    2.30
   3 -17 -14    0.09    1.39
   3 -17 -14    3.83    1.92
   3 -17 -13    2.28    1.60
   3 -17 -13    3.17    1.69
   3 -17 -12    3.65    1.83
   3 -17 -12    8.30    2.30
   3 -17 -11    4.31    1.84
   3 -17 -11    6.82    2.25
   3 -17 -10    3.97    1.89
   3 -17 -10    2.29    1.84
   3 -17  -9    6.12    2.30
   3 -17  -8    3.53    1.43
   3 -17  -8    1.02    1.29
   3 -17  -7    1.33    1.16
   3 -17  -6    2.61    1.86
   3 -17  -5   -0.95    1.77
   3 -17  -4    5.15    1.99
   3 -17  -3    5.35    1.95
   3 -17  -2    9.94    2.45
   3 -17  -1    7.73    2.27
   3 -17   0    0.17    1.40
  -3  17  -1    3.95    1.77
   3 -17   1    0.07    1.34
  -3  17  -2    1.38    1.31
   3 -17   2    1.65    1.23
  -3  17  -3    1.64    1.28
   3 -17   3    0.45    1.39
  -3  17  -4    5.78    1.82
   3 -17   4    6.20    2.12
  -3  17  -5   -1.21    1.12
   3 -17   5    3.39    1.71
  -3  17  -6   -0.25    1.19
   3 -17   6    3.29    1.79
  -3  17  -7   20.15    3.40
  -3  17  -7   23.17    4.02
   3 -16 -18    0.56    1.24
   3 -16 -18   -0.23    1.19
   3 -16 -18   -1.12    1.13
   3 -16 -17    4.05    1.49
   3 -16 -17    5.38    1.95
   3 -16 -17    2.60    1.69
   3 -16 -16    4.38    1.49
   3 -16 -16    7.70    2.19
   3 -16 -16    3.34    1.47
   3 -16 -15    0.33    1.53
   3 -16 -15   -0.70    0.87
   3 -16 -15    0.07    1.28
   3 -16 -14    1.38    1.01
   3 -16 -14    2.05    1.50
   3 -16 -13    0.15    1.35
   3 -16 -13    2.91    1.88
   3 -16 -12   14.85    2.95
   3 -16 -12   11.16    2.70
   3 -16 -11    2.54    1.64
   3 -16 -11    6.53    2.18
   3 -16 -10    0.84    1.46
   3 -16 -10   -0.41    1.29
   3 -16  -9    2.69    1.47
   3 -16  -8   -0.60    1.14
   3 -16  -8    0.09    0.73
   3 -16  -7    1.19    1.38
   3 -16  -6    1.99    1.57
   3 -16  -5   13.90    2.88
   3 -16  -4    7.11    2.13
   3 -16  -3   18.41    3.08
   3 -16  -2   33.82    4.14
   3 -16  -1   84.39    6.51
   3 -16   0   73.50    6.07
   3 -16   1   54.67    5.18
  -3  16  -2   72.88    5.83
   3 -16   2   74.99    6.13
  -3  16  -3   30.47    3.80
   3 -16   3   29.51    3.96
  -3  16  -4   16.26    2.94
   3 -16   4   15.57    2.87
   3 -16   5    3.96    1.76
  -3  16  -5    0.78    1.10
  -3  16  -6    2.53    1.45
   3 -16   6    5.04    1.71
  -3  16  -7   -0.35    1.44
   3 -16   7    1.19    1.13
  -3  16  -8    3.70    1.87
  -3  16  -8    2.11    1.75
  -3  16  -9    0.66    1.23
  -3  16  -9   -2.99    1.88
   3 -15 -19   17.22    2.70
   3 -15 -19   12.13    2.81
   3 -15 -18    6.41    2.22
   3 -15 -18    0.79    1.31
   3 -15 -18    4.36    1.68
   3 -15 -17    6.79    1.75
   3 -15 -17    3.62    1.52
   3 -15 -17    4.29    2.13
   3 -15 -16   21.72    3.63
   3 -15 -16   21.43    2.73
   3 -15 -16   21.09    3.35
   3 -15 -15   19.32    3.43
   3 -15 -15   19.62    3.30
   3 -15 -15   25.19    2.87
   3 -15 -14   23.57    3.68
   3 -15 -14   22.84    3.39
   3 -15 -14   24.49    2.67
   3 -15 -13    1.76    1.37
   3 -15 -13    2.79    1.27
   3 -15 -13    0.93    1.63
   3 -15 -12    7.70    2.25
   3 -15 -12    5.54    1.37
   3 -15 -12    5.05    1.81
   3 -15 -11    8.37    1.57
   3 -15 -11    8.79    2.50
   3 -15 -11    8.50    2.25
   3 -15 -10   27.14    2.52
   3 -15 -10   29.09    3.75
   3 -15 -10   24.95    3.52
   3 -15  -9   32.63    2.98
   3 -15  -9   27.92    2.49
   3 -15  -9   28.06    3.68
   3 -15  -8   37.70    3.22
   3 -15  -8   37.47    4.14
   3 -15  -7   18.72    3.10
   3 -15  -6    6.03    1.87
   3 -15  -5    1.80    1.35
   3 -15  -4    2.20    1.66
   3 -15  -3    3.41    1.65
   3 -15  -2   38.10    4.33
   3 -15  -1   -0.71    1.29
   3 -15   0    3.99    1.65
   3 -15   1   40.07    4.37
   3 -15   2   46.63    4.60
  -3  15  -3   36.39    4.12
   3 -15   3   36.69    4.20
   3 -15   4   10.87    2.54
  -3  15  -4   10.47    2.50
   3 -15   5    3.22    1.60
  -3  15  -5    0.30    0.86
   3 -15   6   -1.45    1.21
  -3  15  -6    2.74    1.33
  -3  15  -7    2.40    1.43
   3 -15   7    0.70    0.91
  -3  15  -8   28.80    3.95
   3 -15   8   27.36    3.51
  -3  15  -9   26.53    3.83
  -3  15  -9   24.83    4.01
  -3  15 -10   41.91    4.90
  -3  15 -10   44.84    5.53
  -3  15 -11   15.64    3.24
  -3  15 -11    4.62    2.27
   3 -14 -21   11.72    3.14
   3 -14 -21    6.25    1.79
   3 -14 -20    6.84    1.93
   3 -14 -20   12.89    3.00
   3 -14 -19   14.49    3.12
   3 -14 -19   11.18    2.23
   3 -14 -18    7.61    2.05
   3 -14 -18    5.64    1.56
   3 -14 -18    5.69    2.13
   3 -14 -17    2.72    1.54
   3 -14 -17    2.13    1.15
   3 -14 -17    0.25    1.29
   3 -14 -16    2.90    1.99
   3 -14 -16    3.13    1.14
   3 -14 -16    3.84    1.58
   3 -14 -15    1.06    1.51
   3 -14 -15    0.62    0.92
   3 -14 -15    0.02    1.20
   3 -14 -14    2.53    1.12
   3 -14 -14    1.41    1.23
   3 -14 -14    1.73    1.23
   3 -14 -13   18.54    2.36
   3 -14 -13   17.96    2.99
   3 -14 -13   14.59    2.69
   3 -14 -12   51.93    4.72
   3 -14 -12   47.96    4.85
   3 -14 -12   50.32    3.60
   3 -14 -11    4.87    1.69
   3 -14 -11    6.63    2.02
   3 -14 -11    7.19    1.40
   3 -14 -10    2.72    1.40
   3 -14 -10    3.27    1.67
   3 -14 -10    4.35    1.14
   3 -14  -9   15.18    1.98
   3 -14  -9   19.46    2.92
   3 -14  -8    3.65    1.05
   3 -14  -8    5.59    1.81
   3 -14  -7    8.02    2.07
   3 -14  -6   13.53    2.61
   3 -14  -5    5.07    1.68
   3 -14  -4   -0.09    1.24
   3 -14  -3    7.39    2.09
   3 -14  -2   56.95    4.93
   3 -14  -1   79.62    5.87
   3 -14   0  120.22    7.03
   3 -14   1  129.30    7.31
   3 -14   2   28.62    3.48
   3 -14   3   87.94    6.10
  -3  14  -4   61.93    5.25
   3 -14   4   63.03    5.19
  -3  14  -5   47.26    4.63
   3 -14   5   48.48    4.59
   3 -14   6   40.96    4.14
  -3  14  -6   40.27    4.38
   3 -14   7   16.56    2.78
  -3  14  -7   12.54    2.61
   3 -14   8   14.60    2.59
  -3  14  -8    9.35    2.32
  -3  14  -9    1.25    1.38
  -3  14  -9    4.35    1.84
  -3  14 -10   27.76    4.47
  -3  14 -10   24.20    3.87
  -3  14 -11   22.04    3.52
  -3  14 -11   23.39    4.14
  -3  14 -12    4.84    1.90
  -3  14 -12    8.74    2.52
  -3  14 -13    1.27    1.40
  -3  14 -13    0.63    1.69
   3 -13 -21   10.22    2.71
   3 -13 -21    8.70    2.11
   3 -13 -20   16.66    2.62
   3 -13 -20   14.23    2.95
   3 -13 -19    6.56    1.90
   3 -13 -19    8.99    2.39
   3 -13 -18    3.06    1.93
   3 -13 -18    4.06    1.55
   3 -13 -18    1.18    1.07
   3 -13 -17    2.50    1.21
   3 -13 -17    5.04    2.12
   3 -13 -17    5.26    1.74
   3 -13 -16   13.45    2.76
   3 -13 -16   14.39    2.24
   3 -13 -16   14.87    2.49
   3 -13 -15    0.58    1.04
   3 -13 -15   -2.46    1.41
   3 -13 -15    0.89    1.11
   3 -13 -14   12.67    2.01
   3 -13 -14   12.19    2.53
   3 -13 -14   14.37    2.61
   3 -13 -13   23.85    2.58
   3 -13 -13   26.82    3.46
   3 -13 -13   25.04    3.46
   3 -13 -12   10.54    2.36
   3 -13 -12   13.83    2.54
   3 -13 -12    9.01    1.69
   3 -13 -11   36.39    4.05
   3 -13 -11   35.00    3.77
   3 -13 -11   38.59    3.05
   3 -13 -10  150.55    5.56
   3 -13 -10  148.84    7.54
   3 -13 -10  137.31    7.47
   3 -13  -9   85.72    5.82
   3 -13  -9   92.11    4.41
   3 -13  -8   86.34    5.71
   3 -13  -7   95.29    6.02
   3 -13  -6   52.13    4.53
   3 -13  -5  106.34    6.32
   3 -13  -4   98.46    6.08
   3 -13  -3   38.29    3.92
   3 -13  -2    5.46    1.71
   3 -13  -1   -1.21    1.18
   3 -13   0    2.67    1.52
   3 -13   1   27.64    3.51
   3 -13   2    0.27    0.98
   3 -13   3    1.67    1.26
  -3  13  -4    6.97    1.92
   3 -13   4    3.47    1.59
  -3  13  -5   -1.32    1.11
   3 -13   5   -0.43    0.83
  -3  13  -6    6.23    2.03
   3 -13   6    9.36    2.00
  -3  13  -7    2.15    1.15
   3 -13   7   -0.42    0.91
   3 -13   8    4.60    1.57
  -3  13  -8    3.04    1.41
  -3  13  -9    3.84    1.87
   3 -13   9    6.75    1.76
  -3  13 -10    1.18    1.29
  -3  13 -10    0.54    1.40
  -3  13 -11   13.27    2.82
  -3  13 -11   12.98    3.12
  -3  13 -12    6.94    2.29
  -3  13 -12    6.38    2.39
  -3  13 -13   33.00    4.58
  -3  13 -13   28.57    4.35
  -3  13 -14    8.11    2.40
  -3  13 -14    6.78    2.30
   3 -12 -22   23.68    3.14
   3 -12 -22   22.98    3.77
   3 -12 -21   38.15    4.01
   3 -12 -21   34.53    4.54
   3 -12 -20   20.74    3.52
   3 -12 -20   16.38    2.68
   3 -12 -19   20.26    2.86
   3 -12 -19   19.71    3.54
   3 -12 -18   16.65    3.30
   3 -12 -18   12.03    2.12
   3 -12 -18   20.73    2.80
   3 -12 -17   16.74    2.42
   3 -12 -17   16.71    2.58
   3 -12 -17   15.59    2.88
   3 -12 -16    2.05    1.36
   3 -12 -16    2.82    1.51
   3 -12 -16    2.91    1.46
   3 -12 -15    0.00    0.96
   3 -12 -15    2.77    1.11
   3 -12 -15   -0.18    1.22
   3 -12 -14    3.83    1.65
   3 -12 -14    6.55    1.50
   3 -12 -14    4.76    1.64
   3 -12 -13    7.90    2.05
   3 -12 -13   11.15    2.32
   3 -12 -13   13.50    2.03
   3 -12 -12    2.42    1.68
   3 -12 -12    1.77    1.37
   3 -12 -12    1.76    0.96
   3 -12 -11   10.93    2.24
   3 -12 -11   11.19    2.13
   3 -12 -11   12.95    1.77
   3 -12 -10    1.29    0.68
   3 -12 -10    1.02    1.23
   3 -12 -10    1.45    1.28
   3 -12  -9   -0.06    1.09
   3 -12  -9    1.85    0.85
   3 -12  -8   17.20    2.60
   3 -12  -7    2.33    1.33
   3 -12  -6    0.41    1.01
   3 -12  -5    5.77    1.72
   3 -12  -4    2.71    1.41
   3 -12  -3   59.08    4.50
   3 -12  -2   56.67    4.44
   3 -12  -1   15.78    2.46
   3 -12   0    2.23    1.16
   3 -12   1   11.42    2.13
   3 -12   2    0.27    1.21
   3 -12   3    3.29    1.46
   3 -12   4    1.20    1.13
   3 -12   5   17.74    2.64
  -3  12  -5   18.14    2.90
  -3  12  -6   39.32    4.05
   3 -12   6   41.05    3.86
  -3  12  -7  101.97    6.52
   3 -12   7  113.38    6.24
  -3  12  -8   44.33    4.44
   3 -12   8   38.49    3.72
  -3  12  -9   30.28    3.86
   3 -12   9   31.87    3.33
  -3  12 -10   27.03    3.73
  -3  12 -11   16.94    3.13
  -3  12 -11   25.42    3.76
  -3  12 -12   75.99    6.49
  -3  12 -12   67.09    6.24
  -3  12 -13   17.44    3.37
  -3  12 -13   21.87    3.69
  -3  12 -14   23.92    3.79
  -3  12 -14   26.30    4.07
  -3  12 -15   22.85    3.88
  -3  12 -15   21.83    3.74
  -3  12 -16   18.89    3.67
  -3  12 -16   13.46    3.16
   3 -11 -23    3.98    1.75
   3 -11 -23    0.27    1.45
   3 -11 -22    3.35    1.82
   3 -11 -22   -0.29    1.23
   3 -11 -21    3.54    1.52
   3 -11 -21    1.27    1.52
   3 -11 -20    0.13    1.40
   3 -11 -20    2.20    1.37
   3 -11 -19    4.16    1.80
   3 -11 -19    1.95    1.36
   3 -11 -18    0.63    1.44
   3 -11 -18    0.77    1.33
   3 -11 -18    0.71    0.83
   3 -11 -17    5.83    1.96
   3 -11 -17    6.73    1.73
   3 -11 -17    4.34    1.45
   3 -11 -16    3.35    1.57
   3 -11 -16    3.89    1.36
   3 -11 -16    5.49    1.57
   3 -11 -15    3.35    1.27
   3 -11 -15    4.56    1.50
   3 -11 -15    3.71    1.62
   3 -11 -14    0.18    1.01
   3 -11 -14    0.66    0.92
   3 -11 -14    1.80    1.14
   3 -11 -13    6.29    1.66
   3 -11 -13    7.72    1.56
   3 -11 -13    7.13    1.76
   3 -11 -12    6.20    1.37
   3 -11 -12    6.66    1.78
   3 -11 -12    6.25    1.65
   3 -11 -11   12.34    2.33
   3 -11 -11   14.19    2.37
   3 -11 -10   13.84    1.55
   3 -11 -10   17.26    2.46
   3 -11 -10   13.24    2.23
   3 -11  -9   19.02    1.79
   3 -11  -9   17.85    2.49
   3 -11  -8   15.32    1.69
   3 -11  -8   16.98    2.47
   3 -11  -7   51.92    4.09
   3 -11  -6   51.42    4.01
   3 -11  -5   17.38    2.50
   3 -11  -4  255.42    8.82
   3 -11  -3  213.88    8.13
   3 -11  -2  142.71    6.69
   3 -11  -1  107.46    5.75
   3 -11   0  251.55    8.74
   3 -11   1  105.18    5.75
   3 -11   2  197.32    7.87
   3 -11   3   47.78    3.92
   3 -11   4   26.54    2.89
  -3  11  -5   98.25    6.29
   3 -11   5  112.96    5.93
  -3  11  -6   47.71    4.45
   3 -11   6   42.72    3.71
   3 -11   7   33.85    3.32
  -3  11  -7   37.31    3.97
   3 -11   8    2.98    1.11
  -3  11  -8    3.17    1.55
  -3  11  -9   11.22    2.44
   3 -11   9    9.19    1.79
  -3  11 -10    1.88    1.05
  -3  11 -11    9.52    2.28
  -3  11 -11    8.85    2.41
  -3  11 -12    7.16    2.08
  -3  11 -12    7.81    2.10
  -3  11 -13   -2.42    1.62
  -3  11 -13    0.43    1.29
  -3  11 -14    5.78    1.99
  -3  11 -14    8.20    2.42
  -3  11 -15    1.55    1.41
  -3  11 -15    2.86    1.88
  -3  11 -16    2.15    2.05
  -3  11 -16    1.48    1.77
  -3  11 -17   -1.01    1.39
  -3  11 -17   -2.97    1.68
   3 -10 -23    7.09    2.08
   3 -10 -23    7.67    2.36
   3 -10 -22    2.13    1.68
   3 -10 -22    2.42    1.34
   3 -10 -21    3.59    1.52
   3 -10 -21    0.93    1.02
   3 -10 -20    3.23    1.53
   3 -10 -20    6.46    1.80
   3 -10 -19    0.85    1.23
   3 -10 -19    1.39    1.48
   3 -10 -18    6.51    1.66
   3 -10 -18    5.91    2.18
   3 -10 -17   55.40    4.18
   3 -10 -17   49.31    4.79
   3 -10 -17   55.78    4.14
   3 -10 -16   11.73    2.44
   3 -10 -16   16.00    2.30
   3 -10 -16   18.09    2.40
   3 -10 -15   49.25    3.76
   3 -10 -15   59.96    4.26
   3 -10 -15   56.39    4.89
   3 -10 -14  138.55    6.48
   3 -10 -14  141.12    7.42
   3 -10 -14  129.37    5.73
   3 -10 -13  152.78    7.56
   3 -10 -13  168.10    7.05
   3 -10 -13  160.05    6.18
   3 -10 -12  166.94    7.65
   3 -10 -12  168.37    6.15
   3 -10 -12  170.74    7.11
   3 -10 -11  268.84    9.48
   3 -10 -11  269.24    8.83
   3 -10 -10  240.66    8.30
   3 -10 -10  236.12    8.79
   3 -10 -10  263.66    5.94
   3 -10  -9  275.83    6.17
   3 -10  -9  255.74    8.55
   3 -10  -9  258.32    8.93
   3 -10  -8  132.57    4.37
   3 -10  -8  139.37    6.34
   3 -10  -7   20.67    2.50
   3 -10  -6   31.64    3.02
   3 -10  -5    8.34    1.79
   3 -10  -4   24.37    2.69
   3 -10  -3    4.72    1.39
   3 -10  -2    0.30    0.94
   3 -10  -1   27.71    2.88
   3 -10   0   26.36    2.77
   3 -10   1   90.90    5.03
   3 -10   2    2.44    0.97
   3 -10   3    3.19    1.15
   3 -10   4   -0.31    0.71
   3 -10   5   15.38    2.19
  -3  10  -6    2.50    1.38
   3 -10   6    2.06    1.01
  -3  10  -7   11.08    2.25
   3 -10   7   12.08    1.95
  -3  10  -8    0.53    1.00
   3 -10   8    1.31    0.87
  -3  10  -9    1.22    1.10
   3 -10   9   -0.14    0.61
  -3  10 -10    7.16    2.11
   3 -10  10    9.95    1.73
  -3  10 -11    1.00    1.35
  -3  10 -12    5.66    1.64
  -3  10 -12    4.22    1.71
  -3  10 -13   -1.62    1.81
  -3  10 -13   -1.08    1.38
  -3  10 -14    0.02    1.43
  -3  10 -14   -1.70    1.56
  -3  10 -15   10.92    2.62
  -3  10 -15   16.54    3.20
  -3  10 -16   18.09    3.53
  -3  10 -16   15.28    3.28
  -3  10 -17   13.36    2.79
  -3  10 -17   17.36    3.48
  -3  10 -18   12.94    3.02
  -3  10 -18   12.01    2.90
   3  -9 -24   22.53    3.31
   3  -9 -24   32.43    4.52
   3  -9 -23   25.26    3.88
   3  -9 -23   21.59    3.27
   3  -9 -22   57.39    4.77
   3  -9 -22   59.48    5.78
   3  -9 -21    5.96    2.00
   3  -9 -21    7.73    2.08
   3  -9 -20   39.29    3.86
   3  -9 -20   29.18    3.95
   3  -9 -19    4.31    1.68
   3  -9 -19    3.77    1.68
   3  -9 -18    0.25    1.11
   3  -9 -18    2.10    1.49
   3  -9 -17    1.89    1.19
   3  -9 -17    0.98    1.31
   3  -9 -17    1.91    1.09
   3  -9 -16    0.82    0.96
   3  -9 -16    0.38    0.97
   3  -9 -16    1.61    1.21
   3  -9 -15   23.48    2.67
   3  -9 -15   19.59    2.95
   3  -9 -15   24.77    2.67
   3  -9 -14   37.64    3.20
   3  -9 -14   40.41    3.92
   3  -9 -14   38.46    3.31
   3  -9 -13    0.29    0.86
   3  -9 -13    0.32    0.90
   3  -9 -13    0.41    0.95
   3  -9 -12   46.23    3.94
   3  -9 -12   42.59    3.10
   3  -9 -12   46.22    3.52
   3  -9 -11   37.93    3.23
   3  -9 -11   33.91    3.32
   3  -9 -10  117.54    5.55
   3  -9 -10  104.79    5.55
   3  -9 -10  120.52    3.64
   3  -9  -9    1.86    0.83
   3  -9  -9    1.65    0.89
   3  -9  -9    1.15    0.53
   3  -9  -8   43.50    3.36
   3  -9  -8   43.18    2.30
   3  -9  -7   20.60    2.36
   3  -9  -6   11.77    1.89
   3  -9  -5    9.31    1.63
   3  -9  -4    1.74    1.05
   3  -9  -3   43.12    3.28
   3  -9  -2  165.12    6.39
   3  -9  -1    2.68    0.97
   3  -9   0   44.23    3.35
   3  -9   1   21.48    2.38
   3  -9   2  121.81    5.51
   3  -9   3    3.21    1.29
   3  -9   4   25.62    2.58
   3  -9   5    2.42    0.90
  -3   9  -6    9.79    1.90
   3  -9   6    9.51    1.67
  -3   9  -7   42.83    3.82
   3  -9   7   39.47    3.18
  -3   9  -8  144.91    7.24
   3  -9   8  137.31    5.80
  -3   9  -9  139.43    7.35
   3  -9   9  134.34    5.72
  -3   9 -10   30.56    3.62
   3  -9  10   37.93    3.04
  -3   9 -11   55.93    4.91
  -3   9 -12    6.18    1.97
  -3   9 -12    2.86    1.37
  -3   9 -13   17.00    2.94
  -3   9 -13   14.40    2.92
  -3   9 -14   17.04    3.11
  -3   9 -14   15.42    3.05
  -3   9 -15   10.24    2.47
  -3   9 -15    8.98    2.81
  -3   9 -16    1.54    1.62
  -3   9 -16    1.30    1.18
  -3   9 -17    2.33    1.41
  -3   9 -17    1.26    1.53
  -3   9 -18    1.30    1.76
  -3   9 -18   -1.39    1.48
  -3   9 -19   -3.53    1.99
  -3   9 -19    0.14    1.21
   3  -8 -24    9.02    2.12
   3  -8 -23    1.43    1.41
   3  -8 -23   -0.09    0.94
   3  -8 -22    9.54    2.46
   3  -8 -22   11.18    2.60
   3  -8 -21    4.38    1.59
   3  -8 -21    2.59    1.87
   3  -8 -20    7.18    1.94
   3  -8 -20    7.98    2.14
   3  -8 -19    0.28    1.17
   3  -8 -19    0.22    1.22
   3  -8 -18    0.61    1.10
   3  -8 -18   -0.05    1.20
   3  -8 -17    3.57    1.53
   3  -8 -17    3.61    1.52
   3  -8 -17    5.05    1.22
   3  -8 -16   15.38    2.26
   3  -8 -16   13.98    2.51
   3  -8 -16   14.74    1.99
   3  -8 -15    3.85    1.31
   3  -8 -15    0.67    0.96
   3  -8 -15    2.00    1.11
   3  -8 -14   67.25    4.08
   3  -8 -14   70.57    4.96
   3  -8 -14   75.13    4.35
   3  -8 -13  144.76    5.75
   3  -8 -13  146.95    6.03
   3  -8 -13  141.69    6.80
   3  -8 -12  256.65    7.89
   3  -8 -12  246.83    8.70
   3  -8 -11   20.19    2.51
   3  -8 -11   19.20    2.27
   3  -8 -10   33.29    3.10
   3  -8 -10   26.02    2.57
   3  -8  -9   76.79    4.44
   3  -8  -9   80.75    2.77
   3  -8  -8   27.07    2.71
   3  -8  -8   26.40    1.65
   3  -8  -8   23.80    2.45
   3  -8  -7  195.09    6.65
   3  -8  -6   10.50    1.73
   3  -8  -5  123.89    5.27
   3  -8  -4    9.51    1.64
   3  -8  -3  145.89    5.67
   3  -8  -2   13.28    1.83
   3  -8  -1  409.38    9.46
   3  -8   0  400.92    9.34
   3  -8   1  528.41   10.75
  -3   8  -2  300.57    3.41
   3  -8   2  300.84    8.12
  -3   8  -3   46.33    1.39
   3  -8   3   41.33    3.06
   3  -8   4  141.53    5.60
  -3   8  -4  141.31    2.62
  -3   8  -5   34.45    1.44
   3  -8   5   33.83    2.78
  -3   8  -6   36.91    3.43
   3  -8   6   35.94    2.84
  -3   8  -6   41.86    1.75
  -3   8  -7   46.19    2.00
  -3   8  -7   44.33    3.90
   3  -8   7   40.15    3.01
  -3   8  -8   -0.71    0.92
   3  -8   8    0.14    0.60
  -3   8  -8    0.20    0.34
  -3   8  -9   50.63    4.28
   3  -8   9   51.57    3.33
  -3   8 -10   38.32    3.97
   3  -8  10   42.52    3.01
  -3   8 -11   42.65    4.29
  -3   8 -12   24.23    3.42
  -3   8 -12   20.31    3.02
  -3   8 -13    3.81    1.60
  -3   8 -13    1.23    1.08
  -3   8 -14   25.11    3.48
  -3   8 -14   29.01    3.84
  -3   8 -15    7.31    2.27
  -3   8 -15    7.43    2.00
  -3   8 -16   -2.27    1.51
  -3   8 -16    1.89    1.65
  -3   8 -17   23.35    3.80
  -3   8 -17   27.04    3.77
  -3   8 -18    1.13    1.31
  -3   8 -18    0.31    1.56
  -3   8 -19    8.80    2.59
  -3   8 -19    6.02    1.97
  -3   8 -20    9.86    2.67
  -3   8 -20    8.72    2.27
   3  -7 -24   16.18    2.86
   3  -7 -24   12.52    2.93
   3  -7 -23    1.53    1.95
   3  -7 -23    2.11    1.60
   3  -7 -22   39.81    4.68
   3  -7 -22   37.60    3.89
   3  -7 -22   41.39    4.72
   3  -7 -21   24.53    3.69
   3  -7 -21   17.34    3.02
   3  -7 -21   22.46    3.11
   3  -7 -20   16.07    2.87
   3  -7 -20   18.43    2.76
   3  -7 -20   19.48    3.15
   3  -7 -19    3.26    1.76
   3  -7 -19    4.80    1.75
   3  -7 -19    3.55    1.75
   3  -7 -18   23.21    3.36
   3  -7 -18   22.69    3.15
   3  -7 -18   25.10    3.03
   3  -7 -17   31.87    3.74
   3  -7 -17   35.51    3.30
   3  -7 -17   33.92    3.73
   3  -7 -16   87.00    5.70
   3  -7 -16   76.06    5.48
   3  -7 -16   85.97    4.43
   3  -7 -16   84.95    4.86
   3  -7 -15  213.27    6.95
   3  -7 -15  203.00    7.18
   3  -7 -15  219.71    8.76
   3  -7 -15  199.32    8.49
   3  -7 -14   40.14    3.65
   3  -7 -14   40.51    3.29
   3  -7 -14   46.27    3.26
   3  -7 -13   26.09    2.89
   3  -7 -13   27.71    2.57
   3  -7 -13   26.74    2.56
   3  -7 -12  124.34    5.98
   3  -7 -12  127.05    5.34
   3  -7 -11   84.36    4.78
   3  -7 -11   91.68    4.50
   3  -7 -10  133.14    5.79
   3  -7 -10  121.23    5.09
   3  -7  -9  112.82    4.88
   3  -7  -9  109.02    5.10
   3  -7  -8  169.57    6.16
   3  -7  -8  173.46    3.62
   3  -7  -8  167.66    5.93
   3  -7  -7   69.60    2.40
   3  -7  -7   63.94    3.66
   3  -7  -6    3.06    0.98
   3  -7  -5  133.72    5.24
   3  -7  -4   60.87    3.48
   3  -7  -3   10.09    1.46
   3  -7  -2  188.37    6.03
   3  -7  -1   62.47    3.48
   3  -7   0  306.45    7.68
   3  -7   1   65.86    3.59
   3  -7   2  313.04    7.75
  -3   7  -3   88.35    2.26
   3  -7   3   76.00    3.83
  -3   7  -4   92.71    2.42
   3  -7   4   93.54    4.23
  -3   7  -5   -0.02    0.25
   3  -7   5    0.78    0.63
   3  -7   6   59.48    3.41
  -3   7  -6   56.80    4.15
  -3   7  -6   55.65    2.15
  -3   7  -7   11.81    1.97
   3  -7   7   14.83    1.72
  -3   7  -7   14.12    1.19
  -3   7  -8   12.80    1.19
   3  -7   8   10.22    1.48
  -3   7  -8   13.28    2.14
  -3   7  -9   15.63    2.41
   3  -7   9   19.20    1.92
  -3   7  -9   19.30    1.59
  -3   7 -10  563.49    8.90
   3  -7  10  557.27    9.92
  -3   7 -10  544.01   14.00
  -3   7 -11   92.84    3.84
  -3   7 -11   92.60    5.97
  -3   7 -12  130.08    7.22
  -3   7 -12  149.19    5.13
  -3   7 -13   80.46    5.93
  -3   7 -13   90.37    4.19
  -3   7 -13   87.96    5.91
  -3   7 -14   62.45    3.61
  -3   7 -14   64.61    5.45
  -3   7 -14   56.44    4.78
  -3   7 -15   10.94    2.65
  -3   7 -15   12.31    2.47
  -3   7 -16   23.66    3.28
  -3   7 -16   31.42    4.10
  -3   7 -17   33.69    4.40
  -3   7 -17   26.14    3.55
  -3   7 -18    6.67    2.58
  -3   7 -18    6.43    1.91
  -3   7 -19   26.82    4.09
  -3   7 -19   30.50    3.94
  -3   7 -20   -3.65    1.88
  -3   7 -20   -1.72    1.56
  -3   7 -21   16.92    3.69
   3  -6 -24    3.75    1.95
   3  -6 -24    0.63    1.39
   3  -6 -23    2.12    1.51
   3  -6 -23    4.01    1.65
   3  -6 -22    3.97    2.16
   3  -6 -22    5.23    1.84
   3  -6 -21    8.60    2.25
   3  -6 -21   12.93    2.82
   3  -6 -21   10.65    2.40
   3  -6 -20    2.44    1.65
   3  -6 -20    2.18    1.46
   3  -6 -20    2.01    1.40
   3  -6 -19    3.58    1.45
   3  -6 -19    1.37    1.20
   3  -6 -19   -0.83    1.23
   3  -6 -18    0.61    1.10
   3  -6 -18   -0.55    1.18
   3  -6 -18    0.26    0.98
   3  -6 -17    1.76    1.47
   3  -6 -17    0.97    1.16
   3  -6 -17    1.29    0.99
   3  -6 -16    6.16    1.20
   3  -6 -16    3.85    1.31
   3  -6 -16    5.36    1.65
   3  -6 -15   48.32    3.97
   3  -6 -15   55.81    3.79
   3  -6 -15   51.17    3.26
   3  -6 -15   52.14    4.38
   3  -6 -14   18.24    2.56
   3  -6 -14   23.20    2.77
   3  -6 -14   22.26    2.46
   3  -6 -14   22.10    2.23
   3  -6 -13   89.63    5.15
   3  -6 -13  103.62    4.76
   3  -6 -13   93.90    5.43
   3  -6 -13   98.93    4.52
   3  -6 -12    7.88    1.42
   3  -6 -12    5.83    1.37
   3  -6 -12    7.40    1.66
   3  -6 -12    3.23    0.95
   3  -6 -11   15.29    2.00
   3  -6 -11   17.53    1.94
   3  -6 -10   35.14    2.90
   3  -6 -10   36.85    2.73
   3  -6  -9   69.02    3.84
   3  -6  -9   78.79    3.91
   3  -6  -8    7.82    1.26
   3  -6  -8    5.60    1.10
   3  -6  -7    8.26    1.29
   3  -6  -7    6.93    1.23
   3  -6  -7    8.18    0.71
   3  -6  -6    9.21    1.37
   3  -6  -5  382.66    8.30
   3  -6  -4   12.84    1.54
   3  -6  -3  127.44    4.74
   3  -6  -2  122.78    4.61
   3  -6  -1  597.92   10.13
   3  -6   0  434.91    8.58
   3  -6   1  614.39   10.17
   3  -6   2  302.63    7.13
  -3   6  -3  490.90    5.79
   3  -6   3  461.94    8.79
  -3   6  -4   86.10    2.50
   3  -6   4   81.58    3.72
   3  -6   5    8.88    1.27
  -3   6  -5    9.49    0.90
   3  -6   6    0.29    0.40
  -3   6  -6    1.30    0.48
  -3   6  -7   14.71    2.15
  -3   6  -7   17.88    1.36
   3  -6   7   18.16    1.74
  -3   6  -8    0.89    0.78
  -3   6  -8    0.84    0.48
   3  -6   8    0.73    0.41
  -3   6  -9    1.83    0.64
  -3   6  -9    3.70    1.33
   3  -6   9    3.60    0.88
  -3   6 -10    4.56    1.60
  -3   6 -10    2.97    0.75
   3  -6  10    4.05    0.88
  -3   6 -11    2.46    0.79
   3  -6  11    1.83    0.59
  -3   6 -11    1.71    1.08
  -3   6 -12    1.96    0.65
  -3   6 -12    3.10    1.36
  -3   6 -13    0.84    1.04
  -3   6 -13    0.66    0.64
  -3   6 -13   -0.86    1.09
  -3   6 -14    1.98    1.19
  -3   6 -14    0.15    0.62
  -3   6 -14    0.99    1.17
  -3   6 -15    1.07    0.88
  -3   6 -15    1.65    1.45
  -3   6 -15    0.27    1.15
  -3   6 -16   18.15    2.20
  -3   6 -16   14.69    2.87
  -3   6 -16   17.87    2.81
  -3   6 -17    0.24    1.29
  -3   6 -17    1.03    1.17
  -3   6 -18    5.34    1.95
  -3   6 -18   11.33    2.32
  -3   6 -19   16.71    3.40
  -3   6 -19   13.70    2.57
  -3   6 -20    0.50    1.24
  -3   6 -21    8.39    2.58
   3  -5 -24    5.94    2.05
   3  -5 -24   12.44    3.05
   3  -5 -23   13.83    2.47
   3  -5 -23   17.54    3.38
   3  -5 -22    2.98    1.50
   3  -5 -22    1.33    1.45
   3  -5 -21   -0.93    1.36
   3  -5 -21   -0.77    1.35
   3  -5 -20    1.23    1.36
   3  -5 -20    2.89    1.55
   3  -5 -20    3.17    1.25
   3  -5 -19   20.37    2.75
   3  -5 -19   19.73    2.44
   3  -5 -19   17.55    2.78
   3  -5 -19   19.16    3.12
   3  -5 -18    0.56    1.19
   3  -5 -18    2.04    1.44
   3  -5 -18    3.39    1.13
   3  -5 -18    0.55    0.94
   3  -5 -17   55.84    4.07
   3  -5 -17   56.96    3.95
   3  -5 -17   53.07    4.75
   3  -5 -17   58.75    4.72
   3  -5 -16   71.35    4.41
   3  -5 -16   66.07    4.15
   3  -5 -16   64.52    3.47
   3  -5 -16   59.67    4.55
   3  -5 -16   58.79    4.80
   3  -5 -15  280.80    8.31
   3  -5 -15  271.35    9.29
   3  -5 -15  298.76    7.40
   3  -5 -15  278.85    8.29
   3  -5 -15  279.77    9.90
   3  -5 -14   33.78    2.86
   3  -5 -14   29.53    2.99
   3  -5 -14   28.15    2.34
   3  -5 -14   30.08    2.73
   3  -5 -14   26.77    3.07
   3  -5 -13  127.52    5.93
   3  -5 -13  128.06    6.24
   3  -5 -13  118.77    5.21
   3  -5 -13  128.91    4.94
   3  -5 -13  130.17    5.28
   3  -5 -12  174.31    6.64
   3  -5 -12  162.45    5.94
   3  -5 -12  166.78    6.84
   3  -5 -12  170.92    5.62
   3  -5 -12  171.17    5.85
   3  -5 -11   82.33    4.45
   3  -5 -11   84.02    4.17
   3  -5 -11   83.19    4.71
   3  -5 -11   83.06    3.91
   3  -5 -10  209.32    7.12
   3  -5 -10  199.11    6.68
   3  -5 -10  210.02    6.15
   3  -5  -9    2.20    0.84
   3  -5  -9    2.14    0.77
   3  -5  -8  157.78    5.23
   3  -5  -8  154.49    5.27
   3  -5  -7   15.60    1.72
   3  -5  -7   20.50    1.88
   3  -5  -6  472.37    8.51
   3  -5  -6  477.10    4.52
   3  -5  -5  119.36    4.41
   3  -5  -4   30.04    2.21
   3  -5  -3   56.22    2.98
   3  -5  -2   36.24    2.40
   3  -5  -1   41.28    2.54
   3  -5   0  302.41    6.76
   3  -5   1   85.15    3.56
   3  -5   2    4.05    0.85
   3  -5   3  206.44    5.47
   3  -5   4  139.93    4.47
  -3   5  -4  141.69    3.38
  -3   5  -5   10.48    0.98
   3  -5   5    8.85    1.20
   3  -5   6   40.38    2.39
  -3   5  -6   41.99    2.04
   3  -5   7   13.85    1.42
  -3   5  -7   13.84    1.25
  -3   5  -7   14.35    1.92
  -3   5  -8   44.14    3.44
  -3   5  -8   41.52    2.23
   3  -5   8   44.77    2.49
  -3   5  -9    0.97    0.82
  -3   5  -9    2.20    0.69
   3  -5   9    1.24    0.48
  -3   5 -10    1.35    1.22
  -3   5 -10    0.70    0.55
   3  -5  10    0.33    0.38
  -3   5 -11   24.67    2.89
   3  -5  11   26.96    1.75
  -3   5 -11   22.31    1.94
  -3   5 -12   22.49    2.95
  -3   5 -12   18.14    1.88
  -3   5 -13   21.08    2.60
  -3   5 -13   21.97    3.02
  -3   5 -13   24.89    2.26
  -3   5 -14   33.60    2.75
  -3   5 -14   38.35    3.53
  -3   5 -14   37.71    3.94
  -3   5 -15    2.04    1.61
  -3   5 -15   -0.55    1.09
  -3   5 -15   -0.64    0.97
  -3   5 -16   16.61    2.63
  -3   5 -16   17.36    2.95
  -3   5 -16   14.67    2.00
  -3   5 -17    9.40    2.33
  -3   5 -17    9.37    1.73
  -3   5 -17   12.33    2.39
  -3   5 -18   29.46    4.12
  -3   5 -18   33.23    3.62
  -3   5 -18   29.16    3.04
  -3   5 -19   32.48    4.42
  -3   5 -19   34.49    3.77
  -3   5 -20   21.27    3.92
  -3   5 -21   27.04    4.24
  -3   5 -22    9.55    3.00
   3  -4 -24   38.99    4.97
   3  -4 -24   43.49    4.41
   3  -4 -23   37.82    4.84
   3  -4 -23   38.55    4.04
   3  -4 -22   54.28    5.47
   3  -4 -22   67.10    5.05
   3  -4 -21   48.33    5.13
   3  -4 -21   50.48    4.31
   3  -4 -20   79.21    5.22
   3  -4 -20   85.53    5.14
   3  -4 -20   85.74    6.44
   3  -4 -19   11.33    2.50
   3  -4 -19   15.49    2.36
   3  -4 -19   15.19    2.19
   3  -4 -18   25.28    3.38
   3  -4 -18   25.01    2.72
   3  -4 -18   25.58    3.23
   3  -4 -18   19.11    2.48
   3  -4 -17    0.94    1.11
   3  -4 -17    1.74    1.03
   3  -4 -17    0.87    0.91
   3  -4 -17   -0.17    1.17
   3  -4 -16   47.24    3.49
   3  -4 -16   46.73    3.55
   3  -4 -16   49.51    4.39
   3  -4 -16   46.42    4.04
   3  -4 -15   53.72    4.44
   3  -4 -15   52.18    3.62
   3  -4 -15   50.39    3.96
   3  -4 -15   58.28    3.14
   3  -4 -15   53.80    3.69
   3  -4 -14    3.29    1.18
   3  -4 -14    1.84    0.82
   3  -4 -14    1.50    0.75
   3  -4 -14    1.04    0.77
   3  -4 -14    1.05    0.95
   3  -4 -13   16.56    2.00
   3  -4 -13   18.09    2.07
   3  -4 -13   13.82    2.19
   3  -4 -13   13.65    2.02
   3  -4 -13   16.14    1.73
   3  -4 -12   27.52    2.47
   3  -4 -12   28.98    2.68
   3  -4 -12   31.75    2.55
   3  -4 -12   25.42    2.76
   3  -4 -12   31.94    2.38
   3  -4 -11    3.96    1.03
   3  -4 -11    2.87    0.79
   3  -4 -11    2.28    0.96
   3  -4 -11    2.47    0.92
   3  -4 -10  153.82    5.60
   3  -4 -10  159.00    5.52
   3  -4 -10  152.92    5.04
   3  -4 -10  150.78    5.95
   3  -4  -9    2.26    0.79
   3  -4  -9    1.41    0.67
   3  -4  -9    3.74    1.06
   3  -4  -9    2.28    0.73
   3  -4  -8    0.09    0.50
   3  -4  -8    1.03    0.55
   3  -4  -8   -0.21    0.41
   3  -4  -7    0.08    0.34
   3  -4  -7    0.04    0.51
   3  -4  -7    0.50    0.50
   3  -4  -6   64.39    2.94
   3  -4  -6   64.92    3.12
   3  -4  -5   57.26    2.93
   3  -4  -5   54.68    2.61
   3  -4  -4   28.35    2.07
   3  -4  -3  433.00    7.80
   3  -4  -2    3.11    0.76
   3  -4  -1  113.74    3.90
   3  -4   0   89.67    3.45
   3  -4   1    6.15    0.92
   3  -4   2    1.57    0.59
   3  -4   3    2.31    0.64
   3  -4   4   24.53    1.80
  -3   4  -5  426.58    6.36
   3  -4   5  422.42    7.22
  -3   4  -6   77.53    4.13
   3  -4   6   75.11    2.97
  -3   4  -6   74.59    2.78
   3  -4   7  647.10    8.64
  -3   4  -7  669.41   12.24
  -3   4  -7  662.00    8.61
  -3   4  -8  155.47    6.12
   3  -4   8  146.69    4.13
  -3   4  -8  147.72    4.28
  -3   4  -9  730.17    9.96
  -3   4  -9  724.38   13.78
   3  -4   9  721.57    8.78
  -3   4 -10   29.96    2.13
   3  -4  10   29.50    1.69
  -3   4 -10   28.51    2.88
  -3   4 -11  361.71   10.53
   3  -4  11  360.04    5.47
  -3   4 -11  347.39    7.57
  -3   4 -12  259.13    6.85
  -3   4 -12  262.19    9.34
  -3   4 -13  237.61    6.87
  -3   4 -13  245.66    9.34
  -3   4 -13  228.79    7.87
  -3   4 -14  120.13    5.14
  -3   4 -14  127.92    7.01
  -3   4 -14  127.43    6.08
  -3   4 -15   26.70    2.64
  -3   4 -15   22.40    2.70
  -3   4 -16   19.11    2.33
  -3   4 -16   22.40    3.18
  -3   4 -16   19.79    2.61
  -3   4 -17   -0.22    0.84
  -3   4 -17    1.49    1.01
  -3   4 -17    0.62    1.47
  -3   4 -18   29.78    3.33
  -3   4 -18   27.61    3.02
  -3   4 -18   22.52    3.51
  -3   4 -19   56.78    5.59
  -3   4 -19   46.08    4.07
  -3   4 -19   45.78    3.85
  -3   4 -20   -0.43    1.38
  -3   4 -21   20.03    3.63
  -3   4 -22   10.89    2.82
  -3   4 -23   14.05    3.18
   3  -3 -24    0.91    1.12
   3  -3 -24    0.55    1.46
   3  -3 -23    7.90    1.87
   3  -3 -23    5.83    2.11
   3  -3 -22   22.67    3.17
   3  -3 -22   26.12    3.88
   3  -3 -21    2.12    1.37
   3  -3 -21    0.26    1.41
   3  -3 -20    0.46    1.52
   3  -3 -20    0.99    0.93
   3  -3 -20    0.05    1.19
   3  -3 -19   -0.90    0.96
   3  -3 -19    0.01    1.36
   3  -3 -19    1.19    1.08
   3  -3 -18    1.43    1.13
   3  -3 -18    0.80    0.90
   3  -3 -18    1.61    1.35
   3  -3 -17    1.71    0.94
   3  -3 -17    0.96    1.41
   3  -3 -17    4.24    1.33
   3  -3 -16   21.62    2.52
   3  -3 -16   27.59    3.09
   3  -3 -16   19.94    2.34
   3  -3 -16   23.39    3.11
   3  -3 -15   47.42    3.45
   3  -3 -15   47.67    4.16
   3  -3 -15   56.15    4.17
   3  -3 -15   50.27    2.79
   3  -3 -15   50.92    3.57
   3  -3 -14   32.50    2.78
   3  -3 -14   37.79    3.45
   3  -3 -14   36.04    3.21
   3  -3 -14   34.48    2.35
   3  -3 -14   30.84    2.71
   3  -3 -13   14.75    2.31
   3  -3 -13   18.11    2.09
   3  -3 -13   17.55    2.16
   3  -3 -13   20.16    1.86
   3  -3 -13   15.15    1.88
   3  -3 -12   16.57    1.87
   3  -3 -12   18.16    2.29
   3  -3 -12   15.35    2.07
   3  -3 -12   17.22    1.69
   3  -3 -12   15.07    1.85
   3  -3 -11    1.20    0.69
   3  -3 -11   -0.52    0.67
   3  -3 -11    1.59    0.77
   3  -3 -11    0.80    0.71
   3  -3 -11    0.89    0.81
   3  -3 -10    0.44    0.81
   3  -3 -10   -0.24    0.61
   3  -3 -10    0.37    0.51
   3  -3 -10    0.42    0.60
   3  -3  -9   11.20    1.44
   3  -3  -9   10.28    1.53
   3  -3  -9   10.11    1.31
   3  -3  -9   10.77    1.41
   3  -3  -8   25.94    2.11
   3  -3  -8   26.67    2.06
   3  -3  -8   30.33    2.13
   3  -3  -8   23.29    2.20
   3  -3  -7  190.36    5.88
   3  -3  -7  202.85    5.26
   3  -3  -7  204.85    5.73
   3  -3  -7  200.28    5.39
   3  -3  -6  401.06    7.82
   3  -3  -6  408.39    6.94
   3  -3  -6  402.14    7.54
   3  -3  -5  578.80    9.19
   3  -3  -5  576.73    7.67
   3  -3  -5  591.98    8.97
   3  -3  -4  772.04   10.10
   3  -3  -3 1230.82   12.56
   3  -3  -2  324.94    6.41
   3  -3  -1  292.48    5.97
   3  -3   0  116.34    3.74
   3  -3   1   25.52    1.75
   3  -3   2   39.89    2.14
   3  -3   3   24.67    1.68
   3  -3   4    0.61    0.32
   3  -3   5   12.39    1.18
  -3   3  -5   11.58    1.08
  -3   3  -6   35.52    1.96
   3  -3   6   31.21    1.83
  -3   3  -6   35.27    2.66
  -3   3  -7    1.02    0.68
  -3   3  -7    0.48    0.43
   3  -3   7    0.45    0.35
  -3   3  -8   41.45    2.34
  -3   3  -8   35.36    2.86
   3  -3   8   41.62    1.96
  -3   3  -9   60.10    3.83
   3  -3   9   56.45    2.19
  -3   3  -9   61.00    2.98
  -3   3 -10    5.97    1.35
  -3   3 -10    6.53    1.21
   3  -3  10    8.08    0.79
  -3   3 -11    2.04    1.20
  -3   3 -11    1.17    0.56
   3  -3  11    1.57    0.33
  -3   3 -12  218.43    8.33
  -3   3 -12  215.28    6.34
  -3   3 -12  222.96    7.09
  -3   3 -13   34.63    3.52
  -3   3 -13   26.52    2.65
  -3   3 -13   29.61    2.50
  -3   3 -14   15.98    2.66
  -3   3 -14   14.17    1.89
  -3   3 -14   16.20    2.12
  -3   3 -15    1.87    1.12
  -3   3 -15    0.72    0.80
  -3   3 -15   -0.31    0.64
  -3   3 -16    2.39    1.51
  -3   3 -16    1.16    0.71
  -3   3 -16    1.39    0.97
  -3   3 -17    2.15    1.07
  -3   3 -17    3.96    1.81
  -3   3 -17    4.03    1.33
  -3   3 -18    5.69    2.25
  -3   3 -18    2.01    1.24
  -3   3 -18    5.52    1.39
  -3   3 -19   10.98    2.04
  -3   3 -19   12.23    2.77
  -3   3 -20    3.14    1.59
  -3   3 -20    3.61    1.70
  -3   3 -21    1.47    1.73
  -3   3 -21    0.74    1.03
  -3   3 -22    5.98    2.53
  -3   3 -23    3.15    2.02
   3  -2 -24   11.05    2.81
   3  -2 -24   17.51    2.69
   3  -2 -23    7.86    2.36
   3  -2 -23    5.33    1.83
   3  -2 -22   15.38    3.08
   3  -2 -22   17.64    2.72
   3  -2 -21   -0.71    0.89
   3  -2 -21   -1.13    1.58
   3  -2 -21    0.23    1.55
   3  -2 -20   29.53    3.26
   3  -2 -20   29.35    3.93
   3  -2 -20   30.50    3.22
   3  -2 -19    0.27    0.83
   3  -2 -19   -0.13    1.06
   3  -2 -19    1.08    1.43
   3  -2 -18   43.14    4.38
   3  -2 -18   38.67    3.47
   3  -2 -18   42.49    3.58
   3  -2 -17    9.47    2.11
   3  -2 -17    9.35    1.71
   3  -2 -17   11.38    2.02
   3  -2 -16   36.88    3.81
   3  -2 -16   40.85    3.34
   3  -2 -16   47.79    3.51
   3  -2 -15   15.47    2.02
   3  -2 -15   11.90    2.21
   3  -2 -15   16.32    1.59
   3  -2 -15   17.08    2.13
   3  -2 -14  130.94    4.35
   3  -2 -14  129.49    6.46
   3  -2 -14  122.02    5.91
   3  -2 -14  121.55    5.34
   3  -2 -14  120.31    5.17
   3  -2 -13  127.31    4.34
   3  -2 -13  116.22    5.13
   3  -2 -13  121.03    6.03
   3  -2 -13  122.68    5.63
   3  -2 -13  124.00    5.05
   3  -2 -12   29.15    2.84
   3  -2 -12   34.53    2.86
   3  -2 -12   31.91    2.66
   3  -2 -12   32.12    2.23
   3  -2 -12   32.89    2.52
   3  -2 -11  361.30    8.64
   3  -2 -11  337.63    9.14
   3  -2 -11  351.92    7.80
   3  -2 -11  353.26    8.36
   3  -2 -11  366.97    7.40
   3  -2 -10   37.77    2.96
   3  -2 -10   34.01    2.55
   3  -2 -10   32.22    2.47
   3  -2 -10   37.13    2.36
   3  -2  -9   13.60    1.59
   3  -2  -9   16.94    1.68
   3  -2  -9   12.03    1.63
   3  -2  -9   13.25    1.42
   3  -2  -8    2.39    0.81
   3  -2  -8    1.59    0.55
   3  -2  -8    1.13    0.53
   3  -2  -8    1.51    0.54
   3  -2  -7    0.32    0.48
   3  -2  -7    0.17    0.38
   3  -2  -7    0.40    0.34
   3  -2  -6   27.07    1.70
   3  -2  -6   26.28    2.05
   3  -2  -6   25.78    1.85
   3  -2  -6   27.95    2.02
   3  -2  -5    1.38    0.51
   3  -2  -5    0.93    0.38
   3  -2  -4   14.50    1.41
   3  -2  -4   17.49    1.48
   3  -2  -4   16.97    1.14
   3  -2  -3   41.48    2.30
  -3   2   3   40.14    1.24
   3  -2  -3   42.70    2.24
   3  -2  -2   66.27    2.75
  -3   2   2   70.28    1.77
   3  -2  -1  255.51    5.34
  -3   2   1  263.11    3.80
   3  -2   0  213.73    4.78
  -3   2   0  217.99    3.82
   3  -2   1    9.49    1.05
   3  -2   2   21.57    1.53
   3  -2   3  217.51    4.63
   3  -2   4  164.57    4.03
   3  -2   5  125.18    3.48
  -3   2  -6   22.86    2.04
   3  -2   6   20.86    1.41
  -3   2  -7  174.45    4.60
  -3   2  -7  153.37    5.30
   3  -2   7  163.24    3.68
  -3   2  -8   22.53    2.18
  -3   2  -8   22.49    1.77
   3  -2   8   19.34    1.24
  -3   2  -9  403.00    7.61
  -3   2  -9  397.54    9.36
   3  -2   9  380.61    5.06
  -3   2 -10   68.69    4.19
  -3   2 -10   73.82    3.42
   3  -2  10   67.49    1.90
  -3   2 -11  221.72    7.71
  -3   2 -11  214.04    6.12
  -3   2 -12   32.40    3.20
  -3   2 -12   28.80    2.36
  -3   2 -12   32.05    2.51
  -3   2 -13    8.40    1.41
  -3   2 -13    7.59    1.74
  -3   2 -13    8.40    1.44
  -3   2 -14   11.45    2.29
  -3   2 -14   12.76    1.75
  -3   2 -14   11.45    1.73
  -3   2 -15   25.67    2.50
  -3   2 -15   20.91    2.88
  -3   2 -15   19.86    2.31
  -3   2 -16   68.28    4.34
  -3   2 -16   71.11    4.19
  -3   2 -16   70.65    5.42
  -3   2 -17   48.26    4.67
  -3   2 -17   44.65    3.63
  -3   2 -17   49.62    3.64
  -3   2 -18   38.07    4.35
  -3   2 -18   38.66    3.57
  -3   2 -18   43.27    3.46
  -3   2 -19    8.14    2.37
  -3   2 -19    5.20    1.76
  -3   2 -20   52.83    5.30
  -3   2 -20   48.45    4.18
  -3   2 -21   41.73    5.03
  -3   2 -21   38.75    3.86
  -3   2 -22   16.52    3.33
  -3   2 -22   21.56    3.09
  -3   2 -23    6.91    2.35
  -3   2 -24   13.87    3.17
   3  -1 -24    5.56    2.28
   3  -1 -24    6.28    1.78
   3  -1 -23   44.65    5.24
   3  -1 -23   51.15    4.57
   3  -1 -22   45.45    5.02
   3  -1 -22   35.49    3.65
   3  -1 -21   68.13    5.97
   3  -1 -21   68.59    4.94
   3  -1 -21   66.99    4.88
   3  -1 -20    4.68    1.55
   3  -1 -20    2.46    1.21
   3  -1 -20    1.61    1.36
   3  -1 -19   15.43    2.79
   3  -1 -19   19.71    2.73
   3  -1 -19   16.77    2.36
   3  -1 -18    2.18    1.14
   3  -1 -18    2.90    1.31
   3  -1 -18    2.21    1.59
   3  -1 -17    8.75    2.15
   3  -1 -17    5.58    1.47
   3  -1 -17    5.86    1.69
   3  -1 -16   23.23    2.57
   3  -1 -16   25.52    2.65
   3  -1 -16   24.91    3.16
   3  -1 -15   42.73    3.92
   3  -1 -15   42.74    3.22
   3  -1 -15   39.11    3.26
   3  -1 -14    0.63    1.18
   3  -1 -14    0.66    0.45
   3  -1 -14    0.86    0.97
   3  -1 -14    0.72    0.78
   3  -1 -13   60.29    4.25
   3  -1 -13   55.50    3.57
   3  -1 -13   59.86    3.55
   3  -1 -13   62.83    3.03
   3  -1 -12   30.08    2.96
   3  -1 -12   29.62    2.58
   3  -1 -12   30.57    2.16
   3  -1 -12   31.85    2.49
   3  -1 -11  214.83    6.59
   3  -1 -11  210.09    6.56
   3  -1 -11  208.21    5.95
   3  -1 -11  211.08    7.24
   3  -1 -11  218.18    5.59
   3  -1 -10   69.46    3.96
   3  -1 -10   67.62    3.60
   3  -1 -10   66.59    3.07
   3  -1 -10   59.11    3.30
   3  -1 -10   68.75    3.29
   3  -1  -9   45.44    2.53
   3  -1  -9   48.94    2.97
   3  -1  -9   43.80    3.00
   3  -1  -9   47.75    2.75
   3  -1  -8    3.13    0.72
   3  -1  -8    3.23    0.75
   3  -1  -8    1.44    0.76
   3  -1  -8    3.62    0.84
   3  -1  -7   99.98    3.39
   3  -1  -7   99.24    4.05
   3  -1  -7  102.55    3.97
   3  -1  -7  102.38    3.64
   3  -1  -6  148.18    4.30
   3  -1  -6  147.62    3.79
   3  -1  -6  151.07    4.71
   3  -1  -6  148.82    4.61
   3  -1  -5  139.18    4.30
   3  -1  -5  140.05    4.08
   3  -1  -5  143.14    4.35
   3  -1  -5  143.22    3.36
   3  -1  -4    7.89    0.73
   3  -1  -4    8.46    1.06
   3  -1  -4    8.07    0.99
   3  -1  -3   11.40    0.73
   3  -1  -3   11.33    1.19
   3  -1  -2   21.58    0.86
   3  -1  -2   22.00    1.56
  -3   1   2   22.59    1.11
   3  -1  -1 1035.54   10.50
  -3   1   1 1053.87    7.79
  -3   1   0  483.86    5.67
   3  -1   1   21.75    1.47
  -3   1  -1   25.13    1.41
  -3   1  -2  765.25    8.28
   3  -1   2  732.07    8.21
   3  -1   3   59.76    2.33
  -3   1  -3   62.73    2.53
   3  -1   4  161.41    3.74
   3  -1   5   25.14    1.45
  -3   1  -6  896.98   11.69
   3  -1   6  891.60    8.51
  -3   1  -6  949.13   10.29
  -3   1  -7  621.35    8.74
  -3   1  -7  602.29    9.93
   3  -1   7  587.10    6.66
  -3   1  -8 1301.05   13.17
   3  -1   8 1254.87    9.11
  -3   1  -8 1248.01   15.16
  -3   1  -9  369.96    8.73
   3  -1   9  350.24    4.46
  -3   1  -9  384.21    7.51
  -3   1 -10  261.14    6.45
  -3   1 -10  255.98    7.59
   3  -1  10  242.56    3.11
  -3   1 -11  254.80    8.02
  -3   1 -11  256.05    6.71
  -3   1 -12   75.69    4.61
  -3   1 -12   71.25    3.73
  -3   1 -12   75.48    3.53
  -3   1 -13   95.50    4.12
  -3   1 -13  101.62    4.60
  -3   1 -13   94.32    5.37
  -3   1 -14   15.83    1.77
  -3   1 -14   13.78    2.12
  -3   1 -14   14.86    1.95
  -3   1 -15   15.93    2.09
  -3   1 -15   16.86    2.51
  -3   1 -15   15.94    1.84
  -3   1 -16   17.71    2.70
  -3   1 -16   18.17    2.35
  -3   1 -16   21.15    2.14
  -3   1 -17    6.30    1.81
  -3   1 -17    9.29    1.52
  -3   1 -17   11.03    1.94
  -3   1 -18   75.02    5.79
  -3   1 -18   69.90    4.82
  -3   1 -19    6.40    2.11
  -3   1 -19    3.83    1.49
  -3   1 -20   12.67    2.32
  -3   1 -20   13.31    2.99
  -3   1 -21   11.96    2.31
  -3   1 -21   18.40    3.30
  -3   1 -22    9.02    2.21
  -3   1 -22    8.21    2.47
  -3   1 -23   50.21    5.59
  -3   1 -24    6.05    2.20
   3   0 -24    0.93    1.63
   3   0 -24    0.25    1.18
   3   0 -23    8.19    2.28
   3   0 -23    9.60    2.29
   3   0 -22   -1.58    1.48
   3   0 -22    1.83    1.19
   3   0 -22   -2.17    1.35
   3   0 -21    4.85    1.48
   3   0 -21    7.03    2.25
   3   0 -21    5.64    1.88
   3   0 -20    0.24    0.87
   3   0 -20    1.88    1.39
   3   0 -20   -0.16    1.37
   3   0 -19    2.10    1.63
   3   0 -19    1.50    1.22
   3   0 -19    0.56    1.14
   3   0 -18    2.07    1.42
   3   0 -18    3.11    1.31
   3   0 -18    3.74    1.52
   3   0 -17    3.67    1.27
   3   0 -17    3.89    1.60
   3   0 -17    3.70    1.33
   3   0 -16   24.79    2.60
   3   0 -16   24.54    2.79
   3   0 -16   22.58    3.07
   3   0 -15   35.92    3.18
   3   0 -15   28.71    2.66
   3   0 -15   28.85    3.23
   3   0 -14   18.71    2.58
   3   0 -14   21.96    2.48
   3   0 -14   22.65    1.78
   3   0 -14   21.51    2.29
   3   0 -13  156.12    6.13
   3   0 -13  169.67    7.03
   3   0 -13  173.00    4.94
   3   0 -13  161.14    5.61
   3   0 -12  165.98    6.16
   3   0 -12  166.56    6.67
   3   0 -12  167.28    4.86
   3   0 -12  162.49    5.42
   3   0 -11  272.66    7.61
   3   0 -11  273.56    6.71
   3   0 -11  283.64    8.34
   3   0 -11  278.86    6.21
   3   0 -10  107.78    4.91
   3   0 -10  107.84    4.63
   3   0 -10  103.52    3.95
   3   0 -10  106.23    3.84
   3   0  -9  152.20    4.48
   3   0  -9  149.33    5.50
   3   0  -9  160.08    5.41
   3   0  -8  229.49    6.46
   3   0  -8  244.32    6.47
   3   0  -7  270.17    6.64
   3   0  -7  277.32    6.64
   3   0  -6   31.35    2.15
   3   0  -6   30.66    2.12
   3   0  -5   19.86    1.61
   3   0  -5   17.26    1.56
  -3   0   5   16.74    0.76
  -3   0   4   46.16    1.25
   3   0  -4   49.31    2.55
   3   0  -4   47.49    2.29
   3   0  -4   43.18    1.52
   3   0  -3   32.08    1.05
   3   0  -3   30.70    1.88
   3   0  -2    3.40    0.67
   3   0  -1   51.19    2.21
  -3   0   1   48.30    1.81
  -3   0   0  200.91    3.77
   3   0   0  194.54    4.20
   3   0   1  342.59    5.47
  -3   0  -1  334.89    5.10
  -3   0  -2   84.16    2.71
  -3   0  -3   87.59    2.93
  -3   0  -4   57.24    2.53
  -3   0  -5   27.87    1.84
  -3   0  -5   28.61    1.90
  -3   0  -6   82.28    3.29
  -3   0  -6   78.72    3.00
  -3   0  -7  335.94    7.08
  -3   0  -7  340.99    6.52
   3   0   7  322.23    4.85
  -3   0  -8  422.01    7.59
  -3   0  -8  417.85    8.37
   3   0   8  421.19    5.25
  -3   0  -9   44.99    2.60
  -3   0  -9   47.86    3.02
   3   0   9   45.81    1.60
  -3   0 -10  220.27    6.79
  -3   0 -10  223.61    6.03
   3   0  10  198.24    2.80
  -3   0 -11  183.41    5.68
  -3   0 -11  180.09    4.75
  -3   0 -11  172.95    6.38
  -3   0 -12    5.53    1.17
  -3   0 -12    4.16    1.15
  -3   0 -12    5.10    0.86
  -3   0 -13   17.55    2.31
  -3   0 -13   22.22    2.24
  -3   0 -13   21.54    1.79
  -3   0 -14   47.55    3.87
  -3   0 -14   54.52    2.94
  -3   0 -14   47.32    3.34
  -3   0 -15    1.06    0.93
  -3   0 -15    1.96    0.75
  -3   0 -15   -0.13    1.17
  -3   0 -16   18.15    2.36
  -3   0 -16   15.50    2.63
  -3   0 -16   16.52    1.74
  -3   0 -17   62.26    4.30
  -3   0 -17   68.85    5.21
  -3   0 -18  100.15    6.51
  -3   0 -18  110.35    5.98
  -3   0 -19   40.19    4.38
  -3   0 -19   39.07    3.79
  -3   0 -20    4.81    1.84
  -3   0 -20    5.14    1.74
  -3   0 -21   57.35    5.57
  -3   0 -21   67.06    5.21
  -3   0 -22   59.73    5.07
  -3   0 -22   56.14    5.77
  -3   0 -23   39.69    4.93
  -3   0 -23   37.88    4.10
  -3   0 -24    3.70    2.32
   3   1 -23   35.12    4.69
   3   1 -23   40.72    4.13
   3   1 -22    1.35    1.33
   3   1 -22    3.79    1.68
   3   1 -22    3.59    2.08
   3   1 -21   26.65    3.37
   3   1 -21   26.32    3.95
   3   1 -21   21.85    2.94
   3   1 -20    9.70    2.68
   3   1 -20    9.96    2.13
   3   1 -20    7.83    1.74
   3   1 -19    7.90    2.32
   3   1 -19    8.52    1.94
   3   1 -19    5.54    1.49
   3   1 -18    3.90    1.75
   3   1 -18    2.61    1.07
   3   1 -18    3.45    1.22
   3   1 -17    0.46    0.87
   3   1 -17    1.13    0.99
   3   1 -16    4.37    1.58
   3   1 -16    4.77    1.43
   3   1 -16    8.07    1.56
   3   1 -15    6.63    1.51
   3   1 -15    6.26    1.36
   3   1 -15    5.55    1.54
   3   1 -14   69.41    4.79
   3   1 -14   70.35    3.85
   3   1 -14   71.75    4.48
   3   1 -13   35.92    3.39
   3   1 -13   39.54    2.77
   3   1 -13   39.25    3.20
   3   1 -13   40.65    2.38
   3   1 -12    8.46    1.65
   3   1 -12    9.17    1.23
   3   1 -12    7.09    1.37
   3   1 -12   10.25    1.45
   3   1 -11    8.49    1.10
   3   1 -11    6.16    1.26
   3   1 -11    8.93    1.50
   3   1 -11    8.75    1.31
   3   1 -10  201.52    6.51
   3   1 -10  202.44    5.54
   3   1 -10  199.13    6.73
   3   1  -9   16.95    1.92
   3   1  -9   17.87    1.94
   3   1  -9   16.91    1.55
   3   1  -8   11.16    1.50
   3   1  -8   11.16    1.46
   3   1  -7    4.44    0.92
   3   1  -7    5.98    1.09
   3   1  -6   40.87    2.42
   3   1  -6   41.91    2.57
   3   1  -5    4.91    0.88
   3   1  -5    3.39    0.72
   3   1  -4    9.75    1.04
   3   1  -4    9.09    1.10
  -3  -1   3   12.95    0.83
   3   1  -3   13.15    1.26
   3   1  -2  241.79    4.99
  -3  -1   2  244.19    3.66
  -3  -1   1   25.42    1.24
   3   1  -1   26.03    1.57
   3   1   0  313.66    5.13
  -3  -1  -1    4.46    0.65
   3   1   1    2.88    0.49
  -3  -1  -1    3.86    0.34
   3   1   2   50.10    1.93
  -3  -1  -2   51.43    1.54
  -3  -1  -2   50.54    2.15
  -3  -1  -3   75.45    2.73
  -3  -1  -3   69.59    2.13
  -3  -1  -4  461.55    6.44
  -3  -1  -4  441.82    6.94
  -3  -1  -4  439.05    6.02
  -3  -1  -5  224.49    4.79
  -3  -1  -5  235.66    5.35
  -3  -1  -5  233.35    4.82
  -3  -1  -6  212.79    4.95
  -3  -1  -6  216.74    5.17
  -3  -1  -6  217.14    5.44
  -3  -1  -7  277.69    6.12
  -3  -1  -7  281.84    6.41
  -3  -1  -7  274.97    6.28
  -3  -1  -8  406.09    7.88
  -3  -1  -8  395.18    8.02
  -3  -1  -9  178.49    5.19
  -3  -1  -9  177.88    5.71
  -3  -1  -9  182.21    5.60
  -3  -1 -10  414.72    8.22
  -3  -1 -10  403.31    8.82
  -3  -1 -10  413.85    9.22
  -3  -1 -10  408.13    5.88
   3   1  10  406.23    4.57
  -3  -1 -11  553.80   10.88
  -3  -1 -11  543.59    9.78
  -3  -1 -11  540.57    7.06
  -3  -1 -12  170.47    6.36
  -3  -1 -12  165.15    5.64
  -3  -1 -12  160.26    4.03
  -3  -1 -13   70.25    2.81
  -3  -1 -13   72.65    3.98
  -3  -1 -13   71.71    4.32
  -3  -1 -14    1.54    0.87
  -3  -1 -14    1.38    0.85
  -3  -1 -14    1.28    0.49
  -3  -1 -15   31.20    3.22
  -3  -1 -15   39.02    2.22
  -3  -1 -15   32.71    2.94
  -3  -1 -16    1.61    1.08
  -3  -1 -16    1.33    1.10
  -3  -1 -17   30.25    3.47
  -3  -1 -17   28.02    2.92
  -3  -1 -18    2.96    1.39
  -3  -1 -18    1.95    1.50
  -3  -1 -19   12.07    2.31
  -3  -1 -19   10.43    2.49
  -3  -1 -20    0.40    1.27
  -3  -1 -20   -0.18    1.46
  -3  -1 -21    3.99    2.21
  -3  -1 -21    0.04    1.08
  -3  -1 -22   11.08    2.85
  -3  -1 -22   12.25    2.41
  -3  -1 -23    1.79    1.45
  -3  -1 -23    5.70    2.14
  -3  -1 -24   -2.81    1.68
  -3  -1 -24    0.11    1.18
  -3  -1 -25    2.93    1.76
   3   2 -23    2.11    1.68
   3   2 -23   -0.22    1.15
   3   2 -22    1.19    1.84
   3   2 -22    1.28    1.13
   3   2 -22    2.28    1.49
   3   2 -21    0.69    1.29
   3   2 -21    1.94    1.46
   3   2 -21    0.59    1.19
   3   2 -20    4.13    1.80
   3   2 -20    2.58    1.29
   3   2 -20    2.26    1.31
   3   2 -19    5.56    1.60
   3   2 -19    7.24    2.22
   3   2 -19    8.10    1.76
   3   2 -18   37.05    4.21
   3   2 -18   29.48    3.40
   3   2 -18   35.13    3.16
   3   2 -17   -0.71    1.37
   3   2 -17   -0.16    1.00
   3   2 -17   -0.16    0.94
   3   2 -16   21.36    2.97
   3   2 -16   21.53    2.40
   3   2 -16   22.20    2.85
   3   2 -15    4.57    1.50
   3   2 -15    4.66    1.24
   3   2 -15    4.45    1.42
   3   2 -14   27.83    3.08
   3   2 -14   27.42    2.96
   3   2 -14   31.01    2.62
   3   2 -13    7.79    1.81
   3   2 -13    5.96    1.27
   3   2 -13    8.75    1.73
   3   2 -13    4.99    0.89
   3   2 -12   79.35    3.75
   3   2 -12   71.78    4.38
   3   2 -12   76.65    4.57
   3   2 -11   12.36    1.88
   3   2 -11   10.46    1.38
   3   2 -11   12.68    1.86
   3   2 -10   18.13    2.14
   3   2 -10   16.44    2.06
   3   2 -10   16.44    1.63
   3   2  -9   62.43    3.58
   3   2  -9   62.82    3.70
   3   2  -9   61.30    2.85
   3   2  -8   54.13    3.30
   3   2  -8   53.90    2.55
   3   2  -8   53.98    3.13
   3   2  -7   41.53    2.59
   3   2  -7   38.53    2.68
   3   2  -6  608.05    9.28
   3   2  -6  633.86   10.21
   3   2  -5  136.61    4.08
   3   2  -5  132.79    4.52
   3   2  -4  691.71    8.43
   3   2  -4  686.28    9.68
   3   2  -3  112.84    3.10
   3   2  -3  111.31    3.73
   3   2  -2  594.24    6.33
   3   2  -2  611.48    8.22
  -3  -2   2  592.89    6.41
   3   2  -1  248.68    4.93
  -3  -2   1  237.94    4.15
   3   2   0 1771.76   12.28
  -3  -2   0 1777.12   11.64
   3   2   1 3772.53   16.91
  -3  -2  -1 3816.36   17.73
  -3  -2  -2 1013.87   10.01
   3   2   2 1025.72    8.39
  -3  -2  -3 1089.82    8.76
   3   2   3 1057.36    8.09
  -3  -2  -4  827.11    8.46
  -3  -2  -4  813.85    7.52
  -3  -2  -5  161.09    4.13
  -3  -2  -5  157.65    4.42
  -3  -2  -5  156.96    3.65
  -3  -2  -6    1.73    0.63
  -3  -2  -6    2.36    0.52
  -3  -2  -6    1.92    0.57
  -3  -2  -7    2.22    0.70
  -3  -2  -7    1.77    0.54
  -3  -2  -7    1.43    0.52
  -3  -2  -8   14.06    1.52
  -3  -2  -8   12.65    1.37
  -3  -2  -8   12.66    1.48
  -3  -2  -9    7.73    1.23
  -3  -2  -9    8.52    0.64
  -3  -2  -9    7.83    1.30
  -3  -2  -9   10.41    1.34
  -3  -2 -10   -0.41    0.60
  -3  -2 -10    0.58    0.59
  -3  -2 -10    0.14    0.15
  -3  -2 -10    0.44    0.69
  -3  -2 -11  168.46    5.85
  -3  -2 -11  174.73    3.20
  -3  -2 -11  184.97    6.48
  -3  -2 -11  180.98    5.69
  -3  -2 -12    0.74    0.85
   3   2  12    0.43    0.14
  -3  -2 -12   -0.31    0.77
  -3  -2 -12    0.17    0.20
  -3  -2 -12   -0.01    0.89
  -3  -2 -13   70.85    4.21
  -3  -2 -13   74.34    4.05
  -3  -2 -13   77.86    2.41
  -3  -2 -13   73.15    4.54
  -3  -2 -14   62.72    2.27
  -3  -2 -14   52.97    3.83
  -3  -2 -14   55.42    3.66
  -3  -2 -15    3.98    1.37
  -3  -2 -15    1.60    1.01
  -3  -2 -16   15.48    2.23
  -3  -2 -16   17.40    2.49
  -3  -2 -17    0.13    1.12
  -3  -2 -17    0.91    1.06
  -3  -2 -18    3.94    1.47
  -3  -2 -18    6.42    1.62
  -3  -2 -19    5.20    1.66
  -3  -2 -19    2.42    1.62
  -3  -2 -20   50.62    4.84
  -3  -2 -20   53.93    4.52
  -3  -2 -21    1.01    1.62
  -3  -2 -21    0.56    1.03
  -3  -2 -22   27.34    3.94
  -3  -2 -22   18.56    3.15
  -3  -2 -23    9.47    2.43
  -3  -2 -23    8.64    2.56
  -3  -2 -24    2.77    1.79
  -3  -2 -24    5.15    1.71
  -3  -2 -25    0.75    1.60
   3   3 -22    0.92    1.00
   3   3 -22    2.47    1.63
   3   3 -21    0.80    1.08
   3   3 -21   -0.46    1.23
   3   3 -20    0.28    1.15
   3   3 -20    0.41    1.12
   3   3 -20    0.76    1.09
   3   3 -19   -1.39    1.37
   3   3 -19    0.64    1.33
   3   3 -19    0.75    1.08
   3   3 -18   50.07    4.79
   3   3 -18   57.63    4.78
   3   3 -18   51.93    3.84
   3   3 -17   26.82    3.46
   3   3 -17   30.34    3.49
   3   3 -17   32.98    2.94
   3   3 -16  100.96    6.31
   3   3 -16  105.18    6.15
   3   3 -16   95.12    4.80
   3   3 -15   80.37    5.43
   3   3 -15   71.74    4.94
   3   3 -15   78.44    4.20
   3   3 -14  253.36    9.13
   3   3 -14  246.78    8.87
   3   3 -14  257.85    7.22
   3   3 -13  300.24    9.57
   3   3 -13  302.63    9.43
   3   3 -13  300.12    7.53
   3   3 -12  262.92    8.61
   3   3 -12  269.90    6.80
   3   3 -12  284.60    8.91
   3   3 -11   33.75    2.99
   3   3 -11   26.73    2.72
   3   3 -11   29.39    2.16
   3   3 -10  153.97    6.16
   3   3 -10  148.13    5.83
   3   3 -10  146.69    4.55
   3   3  -9  217.98    6.70
   3   3  -9  231.18    7.25
   3   3  -9  211.02    5.19
   3   3  -8   40.04    2.72
   3   3  -8   34.39    2.76
   3   3  -8   35.62    2.05
   3   3  -7   41.90    2.61
   3   3  -7   40.84    2.88
   3   3  -7   44.90    2.15
   3   3  -6   27.63    2.00
   3   3  -6   28.65    2.35
   3   3  -5   26.76    2.14
   3   3  -5   27.57    1.84
   3   3  -4    1.74    0.48
   3   3  -4    2.76    0.82
   3   3  -3   92.31    2.76
   3   3  -3   89.20    3.52
   3   3  -2  524.19    8.03
   3   3  -2  472.22    5.48
   3   3  -1   98.35    3.29
  -3  -3   1   91.63    2.83
   3   3   0  372.42    5.97
  -3  -3   0  367.12    5.76
   3   3   1  180.51    3.86
  -3  -3  -1  173.06    4.04
  -3  -3  -2  300.10    2.97
   3   3   2  283.00    4.45
  -3  -3  -2  295.55    4.42
  -3  -3  -3    1.31    0.39
  -3  -3  -3    1.21    0.25
   3   3   3    1.01    0.29
  -3  -3  -3    1.01    0.41
   3   3   4    3.15    0.43
  -3  -3  -4    3.22    0.43
  -3  -3  -4    3.96    0.83
  -3  -3  -4    2.59    0.52
  -3  -3  -5  101.49    3.39
  -3  -3  -5   97.76    3.55
  -3  -3  -5   97.10    2.69
  -3  -3  -6  126.04    4.13
  -3  -3  -6  121.84    3.34
  -3  -3  -7    2.82    0.61
  -3  -3  -7    3.47    0.80
  -3  -3  -7    3.44    0.77
  -3  -3  -8   19.86    1.85
  -3  -3  -8   19.47    1.79
  -3  -3  -8   18.54    1.56
  -3  -3  -9    1.09    0.44
  -3  -3  -9    1.89    0.67
  -3  -3  -9    2.36    0.82
  -3  -3 -10   19.54    1.82
  -3  -3 -10   18.38    1.78
  -3  -3 -10   18.85    2.04
  -3  -3 -11   17.70    1.86
  -3  -3 -11   14.86    1.90
  -3  -3 -11   16.95    1.83
  -3  -3 -12    2.65    0.99
  -3  -3 -12    2.08    0.81
  -3  -3 -12    1.57    0.20
  -3  -3 -12    2.13    1.00
  -3  -3 -13   18.96    2.11
  -3  -3 -13   17.49    2.22
  -3  -3 -13   15.74    1.93
  -3  -3 -14   53.42    3.77
  -3  -3 -14   47.69    3.31
  -3  -3 -14   47.28    3.83
  -3  -3 -15    6.00    1.54
  -3  -3 -15    4.57    1.27
  -3  -3 -15    5.27    1.44
  -3  -3 -16   80.63    5.02
  -3  -3 -16   71.58    5.23
  -3  -3 -16   74.74    4.53
  -3  -3 -17   27.27    3.05
  -3  -3 -17   24.61    2.88
  -3  -3 -18   88.60    5.77
  -3  -3 -18   92.51    5.46
  -3  -3 -19   83.05    5.44
  -3  -3 -19   77.68    5.56
  -3  -3 -20  135.61    7.65
  -3  -3 -20  127.72    6.88
  -3  -3 -21   14.77    2.65
  -3  -3 -21   15.44    2.56
  -3  -3 -22   15.25    2.92
  -3  -3 -22   17.22    2.91
  -3  -3 -23   23.37    3.42
  -3  -3 -23   23.70    3.85
  -3  -3 -24   17.11    3.26
  -3  -3 -24   18.79    3.15
  -3  -3 -25   16.68    3.27
  -3  -3 -25   20.32    3.33
   3   4 -22    9.15    2.62
   3   4 -22   13.10    2.61
   3   4 -21    7.74    2.34
   3   4 -21   12.39    2.78
   3   4 -20    0.15    1.16
   3   4 -20    1.16    1.24
   3   4 -19    2.56    1.73
   3   4 -19    0.64    1.32
   3   4 -19    1.65    0.98
   3   4 -18   15.92    2.80
   3   4 -18   13.61    2.12
   3   4 -18   13.17    2.63
   3   4 -17    1.83    1.63
   3   4 -17    0.65    1.07
   3   4 -17    1.70    1.12
   3   4 -16   36.90    3.84
   3   4 -16   34.98    2.94
   3   4 -16   42.70    4.14
   3   4 -15    7.85    1.49
   3   4 -15   12.66    2.30
   3   4 -15    8.49    1.96
   3   4 -14   45.11    3.94
   3   4 -14   43.57    3.02
   3   4 -14   52.63    4.28
   3   4 -13    3.56    1.00
   3   4 -13    1.14    0.86
   3   4 -13    1.07    0.91
   3   4 -12    1.78    0.87
   3   4 -12    1.57    1.10
   3   4 -12    0.79    0.70
   3   4 -11   32.50    3.11
   3   4 -11   34.54    2.34
   3   4 -11   33.63    2.99
   3   4 -10    9.61    1.59
   3   4 -10    9.75    1.26
   3   4 -10    7.12    1.53
   3   4  -9   29.99    2.82
   3   4  -9   31.97    2.05
   3   4  -9   30.38    2.55
   3   4  -8  124.01    3.71
   3   4  -8  125.68    5.43
   3   4  -8  118.44    4.73
   3   4  -7   25.36    2.06
   3   4  -7   25.39    2.39
   3   4  -7   27.56    1.66
   3   4  -6  102.79    3.83
   3   4  -6  103.30    4.55
   3   4  -6   95.25    2.88
   3   4  -5  181.96    3.70
   3   4  -5  184.32    5.80
   3   4  -5  184.00    4.75
   3   4  -4  230.36    6.25
   3   4  -4  224.92    4.80
   3   4  -3   55.00    2.14
   3   4  -3   62.79    3.15
   3   4  -2  406.47    4.98
   3   4  -2  423.73    7.70
   3   4  -1   27.32    1.04
   3   4  -1   27.71    1.88
  -3  -4   0    2.11    0.56
   3   4   0    0.87    0.42
   3   4   1  229.09    4.69
  -3  -4  -1  237.07    4.99
  -3  -4  -2   11.48    1.14
   3   4   2   11.55    1.01
  -3  -4  -3  455.06    3.31
  -3  -4  -3  457.69    6.49
   3   4   3  431.95    5.46
  -3  -4  -3  444.85    7.21
  -3  -4  -4   96.68    3.19
   3   4   4   94.34    2.26
  -3  -4  -4   92.46    3.46
  -3  -4  -4   96.45    2.06
  -3  -4  -4   89.35    3.31
  -3  -4  -5  348.77    6.51
  -3  -4  -5  338.86    4.67
   3   4   5  348.74    3.81
  -3  -4  -5  332.81    6.71
  -3  -4  -6   98.07    2.87
  -3  -4  -6  104.37    3.86
  -3  -4  -6  103.01    3.53
  -3  -4  -6  104.90    3.79
  -3  -4  -7  116.75    4.28
  -3  -4  -7  107.97    3.31
  -3  -4  -7  109.05    3.77
  -3  -4  -7  105.03    4.01
  -3  -4  -8    8.96    1.09
  -3  -4  -8    9.66    1.24
  -3  -4  -8   11.53    1.43
  -3  -4  -8    9.42    1.34
  -3  -4  -9   88.47    3.94
  -3  -4  -9   85.43    3.64
  -3  -4  -9   81.65    3.37
  -3  -4  -9   84.46    4.04
  -3  -4 -10  346.89    8.62
  -3  -4 -10  340.83    7.98
  -3  -4 -10  327.56    7.22
  -3  -4 -10  340.20    7.48
  -3  -4 -11    1.29    0.69
  -3  -4 -11    0.51    0.62
  -3  -4 -11    0.63    0.94
  -3  -4 -11    1.32    0.83
  -3  -4 -12  192.68    6.23
  -3  -4 -12  195.50    7.13
  -3  -4 -12  208.60    6.36
  -3  -4 -13   77.04    4.18
  -3  -4 -13   71.25    3.95
  -3  -4 -13   77.77    4.69
  -3  -4 -14   56.33    3.79
  -3  -4 -14   57.06    4.24
  -3  -4 -14   54.45    3.66
  -3  -4 -15   12.33    1.96
  -3  -4 -15   16.55    2.40
  -3  -4 -15   12.96    1.96
  -3  -4 -16   38.97    3.92
  -3  -4 -16   39.21    3.34
  -3  -4 -16   41.80    3.59
  -3  -4 -17    0.27    0.94
  -3  -4 -17   -1.29    1.23
  -3  -4 -17    1.35    1.11
  -3  -4 -18    3.48    1.39
  -3  -4 -18    4.11    1.79
  -3  -4 -18    2.35    1.44
  -3  -4 -19    2.01    1.27
  -3  -4 -19    3.39    1.56
  -3  -4 -20   35.84    4.01
  -3  -4 -20   38.83    3.97
  -3  -4 -21   25.02    3.32
  -3  -4 -21   25.72    3.52
  -3  -4 -22   16.96    2.91
  -3  -4 -22   17.57    3.16
  -3  -4 -23   -2.42    1.57
  -3  -4 -23    0.27    1.32
  -3  -4 -24    1.97    1.52
  -3  -4 -24   -0.16    1.14
  -3  -4 -25   -1.72    1.58
  -3  -4 -25    0.18    1.27
   3   5 -21    9.64    2.51
   3   5 -21    3.79    1.57
   3   5 -20    6.78    2.44
   3   5 -20    3.90    1.89
   3   5 -19    4.25    1.80
   3   5 -19    2.19    1.50
   3   5 -18    3.48    1.70
   3   5 -18    1.33    1.56
   3   5 -17    5.10    1.31
   3   5 -17    4.91    1.65
   3   5 -17    3.98    1.61
   3   5 -16    1.87    1.26
   3   5 -16    2.16    1.58
   3   5 -16    1.84    0.96
   3   5 -15   10.34    2.14
   3   5 -15   12.19    2.37
   3   5 -15   15.65    1.95
   3   5 -14   17.20    2.64
   3   5 -14   22.71    3.04
   3   5 -14   20.99    2.12
   3   5 -13   91.07    5.36
   3   5 -13   79.27    5.29
   3   5 -13   83.27    3.88
   3   5 -12   26.79    2.15
   3   5 -12   27.81    3.10
   3   5 -12   26.23    2.83
   3   5 -11  115.74    5.99
   3   5 -11  109.00    4.05
   3   5 -11  114.54    5.50
   3   5 -10   42.65    3.21
   3   5 -10   46.94    3.74
   3   5 -10   49.16    2.61
   3   5  -9  142.62    6.30
   3   5  -9  139.98    5.52
   3   5  -9  147.54    4.21
   3   5  -8    0.51    0.39
   3   5  -8    1.44    0.75
   3   5  -8    1.85    0.83
   3   5  -7  150.06    5.06
   3   5  -7  148.70    5.94
   3   5  -7  147.76    3.71
   3   5  -6  337.79    7.07
   3   5  -6  333.46    8.60
   3   5  -6  331.90    5.17
   3   5  -5  409.05    9.22
   3   5  -5  417.82    7.24
   3   5  -5  419.69    5.36
   3   5  -4  551.84    7.62
   3   5  -4  554.67    5.67
   3   5  -4  574.12   10.42
   3   5  -3  384.58    5.67
   3   5  -3  378.19    8.14
   3   5  -2  621.80    6.28
   3   5  -2  623.73    9.93
   3   5  -1  127.74    2.23
   3   5  -1  134.30    4.41
   3   5   0  717.14    9.62
  -3  -5  -1    0.34    0.36
   3   5   1    0.38    0.42
  -3  -5  -2  686.40    9.29
   3   5   2  693.43    8.32
   3   5   3   31.75    1.65
  -3  -5  -3   28.75    1.93
  -3  -5  -4   14.31    1.35
  -3  -5  -4   15.73    1.52
  -3  -5  -4   17.29    0.75
   3   5   4   14.79    1.03
  -3  -5  -4   17.32    1.57
  -3  -5  -5   11.23    1.25
  -3  -5  -5   12.87    0.84
   3   5   5   12.26    0.82
  -3  -5  -5   12.97    1.40
  -3  -5  -5   12.94    1.43
  -3  -5  -6  237.99    5.40
  -3  -5  -6  233.12    4.19
  -3  -5  -6  226.16    5.86
   3   5   6  225.41    2.78
  -3  -5  -6  234.66    5.89
  -3  -5  -7    9.46    0.98
  -3  -5  -7    7.09    1.03
  -3  -5  -7    9.80    1.36
  -3  -5  -7    7.85    1.21
  -3  -5  -8   48.00    2.65
  -3  -5  -8   46.23    2.31
  -3  -5  -8   44.00    2.74
  -3  -5  -8   46.46    2.98
  -3  -5  -9   14.29    1.52
  -3  -5  -9   18.06    1.58
  -3  -5  -9   15.32    1.84
  -3  -5  -9   16.49    1.77
  -3  -5 -10  138.50    4.61
  -3  -5 -10  130.89    4.68
  -3  -5 -10  138.76    5.55
  -3  -5 -10  132.07    5.02
  -3  -5 -11   18.28    1.83
  -3  -5 -11   17.81    1.84
  -3  -5 -11   16.51    1.91
  -3  -5 -11   14.69    2.00
  -3  -5 -12  239.09    6.84
  -3  -5 -12  236.52    7.89
  -3  -5 -12  253.51    7.04
  -3  -5 -12  255.00    7.35
  -3  -5 -13   20.75    2.19
  -3  -5 -13   18.94    2.06
  -3  -5 -13   23.59    2.67
  -3  -5 -14    2.79    1.01
  -3  -5 -14    4.63    1.38
  -3  -5 -14    3.73    1.52
  -3  -5 -15    9.88    1.75
  -3  -5 -15    9.98    1.79
  -3  -5 -15   10.61    1.98
  -3  -5 -16   98.95    5.43
  -3  -5 -16   96.58    5.95
  -3  -5 -16   96.40    5.19
  -3  -5 -17    0.06    1.06
  -3  -5 -17   -0.04    0.94
  -3  -5 -17    0.77    1.29
  -3  -5 -18   18.40    2.67
  -3  -5 -18   14.49    2.23
  -3  -5 -18   20.26    2.98
  -3  -5 -19    3.04    1.45
  -3  -5 -19    4.49    1.59
  -3  -5 -19    3.29    1.78
  -3  -5 -20   75.33    5.31
  -3  -5 -20   77.96    5.65
  -3  -5 -20   70.88    5.90
  -3  -5 -21   -0.44    1.28
  -3  -5 -21    0.70    1.08
  -3  -5 -22   34.10    4.07
  -3  -5 -22   40.20    4.24
  -3  -5 -23    8.21    2.32
  -3  -5 -23    6.39    2.18
  -3  -5 -24   11.47    2.75
  -3  -5 -24    6.84    2.34
  -3  -5 -25    2.44    1.56
  -3  -5 -25    3.44    1.79
   3   6 -21    8.60    2.45
   3   6 -21   10.70    2.68
   3   6 -20    6.51    2.29
   3   6 -20    7.75    2.38
   3   6 -19   39.23    4.52
   3   6 -19   35.52    4.35
   3   6 -18    2.87    1.59
   3   6 -18   -0.09    1.45
   3   6 -17   12.36    2.46
   3   6 -17   14.47    2.64
   3   6 -16   74.36    5.57
   3   6 -16   73.28    5.71
   3   6 -15   35.52    3.83
   3   6 -15   33.32    3.84
   3   6 -14   72.38    5.37
   3   6 -14   73.25    5.12
   3   6 -14   77.22    3.89
   3   6 -13   67.22    4.72
   3   6 -13   73.76    5.31
   3   6 -13   68.25    3.50
   3   6 -12  100.17    5.94
   3   6 -12   97.43    5.45
   3   6 -12  106.96    4.15
   3   6 -11   88.67    5.52
   3   6 -11   86.29    4.92
   3   6 -11   96.00    3.73
   3   6 -10   67.40    4.68
   3   6 -10   59.67    3.92
   3   6 -10   63.90    2.88
   3   6  -9    2.40    0.91
   3   6  -9    2.75    0.66
   3   6  -9    1.99    1.18
   3   6  -8   13.81    1.70
   3   6  -8   14.80    1.24
   3   6  -7   20.68    1.94
   3   6  -7   19.83    2.38
   3   6  -7   22.49    1.41
   3   6  -6   18.82    1.73
   3   6  -6   19.16    2.25
   3   6  -6   19.30    1.21
   3   6  -5    8.62    1.11
   3   6  -5    8.07    1.34
   3   6  -5    9.38    0.79
   3   6  -4  479.17   10.10
   3   6  -4  467.32    4.76
   3   6  -4  451.97    7.03
   3   6  -3   74.44    2.57
   3   6  -3   73.39    3.82
   3   6  -3   74.77    1.68
   3   6  -2   88.37    4.04
   3   6  -2   85.95    1.56
   3   6  -2   86.40    2.38
   3   6  -1  119.80    2.28
   3   6  -1  124.19    4.52
   3   6   0   73.94    3.33
   3   6   1    0.84    0.46
   3   6   2   10.82    1.17
  -3  -6  -2    8.91    1.20
  -3  -6  -3    3.75    0.84
   3   6   3    3.15    0.59
  -3  -6  -4    0.53    0.59
   3   6   4    0.60    0.26
  -3  -6  -5    9.56    0.68
  -3  -6  -5    8.52    1.29
  -3  -6  -5    8.24    1.14
   3   6   5    7.26    0.74
  -3  -6  -5    9.94    1.37
  -3  -6  -6   94.83    2.55
  -3  -6  -6   87.32    3.74
  -3  -6  -6   91.67    3.87
  -3  -6  -6   90.04    3.80
  -3  -6  -6   87.08    3.31
   3   6   6   91.33    2.19
  -3  -6  -7   52.33    2.19
  -3  -6  -7   51.43    2.96
  -3  -6  -7   51.35    2.64
  -3  -6  -7   51.71    3.04
   3   6   7   52.12    1.22
  -3  -6  -8  110.35    4.65
  -3  -6  -8  117.64    3.64
  -3  -6  -8  109.75    3.98
  -3  -6  -8  105.87    4.31
  -3  -6  -9  170.18    5.13
  -3  -6  -9  176.28    4.83
  -3  -6  -9  172.89    6.05
  -3  -6  -9  175.79    5.69
  -3  -6 -10  173.75    5.14
  -3  -6 -10  171.33    6.34
  -3  -6 -10  181.53    5.52
  -3  -6 -10  178.49    5.90
  -3  -6 -11  277.48    8.40
  -3  -6 -11  278.03    7.08
  -3  -6 -11  266.64    6.79
  -3  -6 -11  278.30    7.57
  -3  -6 -12   28.31    2.37
  -3  -6 -12   29.03    2.40
  -3  -6 -12   29.08    2.56
  -3  -6 -12   26.53    2.77
  -3  -6 -13   24.61    2.32
  -3  -6 -13   32.11    3.12
  -3  -6 -13   28.16    2.60
  -3  -6 -13   28.79    2.52
  -3  -6 -14   42.50    3.24
  -3  -6 -14   45.10    3.81
  -3  -6 -14   43.47    3.23
  -3  -6 -15  181.57    6.91
  -3  -6 -15  184.30    7.93
  -3  -6 -15  174.67    6.58
  -3  -6 -16    5.94    1.60
  -3  -6 -16    4.88    1.44
  -3  -6 -16    6.31    1.74
  -3  -6 -17   51.52    4.07
  -3  -6 -17   50.39    4.52
  -3  -6 -17   53.84    4.03
  -3  -6 -18   12.64    2.16
  -3  -6 -18    8.62    1.78
  -3  -6 -18   16.39    2.80
  -3  -6 -19   49.00    4.15
  -3  -6 -19   42.52    4.03
  -3  -6 -19   50.09    4.81
  -3  -6 -20    8.73    1.98
  -3  -6 -20   13.36    2.53
  -3  -6 -20    9.95    2.66
  -3  -6 -21    1.11    1.32
  -3  -6 -21    1.82    1.47
  -3  -6 -21    2.04    1.61
  -3  -6 -22    7.00    2.03
  -3  -6 -22    5.62    1.84
  -3  -6 -23   -1.88    1.39
  -3  -6 -23   -0.85    1.62
  -3  -6 -24    9.95    2.30
  -3  -6 -24   10.62    2.60
  -3  -6 -25    5.59    2.04
  -3  -6 -25    4.63    1.88
   3   7 -20   -1.17    1.37
   3   7 -20   -0.05    1.37
   3   7 -19    3.21    1.52
   3   7 -19    2.60    1.77
   3   7 -18    0.69    1.71
   3   7 -18   -0.26    1.46
   3   7 -17    9.39    2.20
   3   7 -17    7.60    2.32
   3   7 -16   -0.39    1.02
   3   7 -16    2.26    1.82
   3   7 -15   14.04    2.52
   3   7 -15   12.78    2.59
   3   7 -14   41.08    3.85
   3   7 -14   37.37    4.08
   3   7 -13    1.50    0.87
   3   7 -13    0.47    1.17
   3   7 -12   24.30    2.79
   3   7 -12   22.55    3.12
   3   7 -11    8.07    1.59
   3   7 -11    6.56    1.81
   3   7 -10   26.08    2.63
   3   7 -10   25.06    3.06
   3   7 -10   28.38    1.91
   3   7  -9   18.09    2.10
   3   7  -9   20.14    1.50
   3   7  -9   15.93    2.40
   3   7  -8    7.63    1.37
   3   7  -8    7.00    0.84
   3   7  -8    5.53    1.55
   3   7  -7   39.73    2.70
   3   7  -7   41.78    3.50
   3   7  -7   41.97    1.85
   3   7  -6   46.73    1.77
   3   7  -6   45.24    2.72
   3   7  -6   50.95    3.76
   3   7  -5  260.17    3.65
   3   7  -5  262.84    6.00
   3   7  -5  255.22    8.06
   3   7  -4  219.28    5.03
   3   7  -4  218.62    7.26
   3   7  -4  217.72    2.83
   3   7  -3   16.69    1.27
   3   7  -3   17.76    2.09
   3   7  -2  275.81    4.45
   3   7  -2  287.05    7.62
   3   7  -1   97.39    2.20
   3   7  -1   95.40    4.27
   3   7   0  496.68    9.18
   3   7   1    2.59    0.80
  -3  -7  -2    3.08    0.85
   3   7   2    3.17    0.75
   3   7   3   35.64    2.13
  -3  -7  -3   34.00    2.38
   3   7   4   39.60    2.15
  -3  -7  -4   41.61    2.67
  -3  -7  -5   13.81    1.60
  -3  -7  -5   13.34    1.56
   3   7   5   11.71    1.07
  -3  -7  -5   11.31    1.20
  -3  -7  -6   16.71    1.80
  -3  -7  -6   17.04    1.50
  -3  -7  -6   14.17    1.61
  -3  -7  -6   16.04    1.73
   3   7   6   16.51    1.13
  -3  -7  -7    4.08    0.63
  -3  -7  -7    3.84    0.82
  -3  -7  -7    3.71    0.98
  -3  -7  -7    5.27    1.15
   3   7   7    3.22    0.44
  -3  -7  -7    3.09    0.74
  -3  -7  -8   78.00    3.38
  -3  -7  -8   83.40    2.99
  -3  -7  -8   85.30    4.02
  -3  -7  -8   84.22    4.23
  -3  -7  -9  179.07    6.34
  -3  -7  -9  179.61    4.80
  -3  -7  -9  178.33    5.86
  -3  -7  -9  170.10    5.18
  -3  -7 -10    1.77    0.66
  -3  -7 -10    0.37    0.89
  -3  -7 -10    0.17    0.72
  -3  -7 -10    1.32    0.67
  -3  -7 -11  128.42    4.70
  -3  -7 -11  122.00    4.74
  -3  -7 -11  129.50    5.24
  -3  -7 -11  123.32    5.72
  -3  -7 -12   61.67    3.76
  -3  -7 -12   70.85    3.71
  -3  -7 -12   65.73    4.38
  -3  -7 -12   61.61    3.54
  -3  -7 -13   32.80    2.68
  -3  -7 -13   35.19    3.37
  -3  -7 -13   32.40    2.76
  -3  -7 -13   33.25    2.73
  -3  -7 -14    4.22    1.11
  -3  -7 -14    5.99    1.40
  -3  -7 -14    5.88    1.56
  -3  -7 -15    1.51    0.90
  -3  -7 -15    0.38    1.08
  -3  -7 -15    1.24    0.96
  -3  -7 -16   63.40    5.01
  -3  -7 -16   66.69    4.27
  -3  -7 -16   65.04    4.28
  -3  -7 -17   15.12    2.24
  -3  -7 -17   13.61    2.19
  -3  -7 -17   14.51    2.66
  -3  -7 -18    4.44    1.61
  -3  -7 -18    5.63    1.79
  -3  -7 -18    3.05    1.22
  -3  -7 -19   10.26    2.09
  -3  -7 -19   12.07    2.40
  -3  -7 -19   11.88    2.65
  -3  -7 -20    0.01    0.93
  -3  -7 -20    1.00    1.43
  -3  -7 -20   -1.09    1.55
  -3  -7 -21    0.67    1.06
  -3  -7 -21    0.56    1.33
  -3  -7 -21   -0.44    1.31
  -3  -7 -22   33.24    3.90
  -3  -7 -22   27.72    3.53
  -3  -7 -22   32.04    4.39
  -3  -7 -23    2.35    1.27
  -3  -7 -23    1.47    1.15
  -3  -7 -23    2.45    1.80
  -3  -7 -24    1.66    1.31
  -3  -7 -24   -0.20    1.46
  -3  -7 -25    2.70    1.56
  -3  -7 -25    3.50    1.53
   3   8 -19   15.05    2.94
   3   8 -19   11.48    2.82
   3   8 -18   31.22    4.03
   3   8 -18   34.91    4.60
   3   8 -17    6.97    2.32
   3   8 -17    1.72    1.08
   3   8 -16   29.89    3.75
   3   8 -16   32.92    4.30
   3   8 -15   36.54    3.83
   3   8 -15   35.16    4.23
   3   8 -14   69.04    5.14
   3   8 -14   68.31    5.64
   3   8 -13   13.69    2.39
   3   8 -13   14.24    2.84
   3   8 -12  102.95    6.52
   3   8 -12  102.27    5.70
   3   8 -11   60.44    4.22
   3   8 -11   65.42    5.25
   3   8 -10   84.11    4.71
   3   8 -10   82.67    5.61
   3   8  -9   20.60    2.27
   3   8  -9   24.23    3.11
   3   8  -8   10.80    1.56
   3   8  -8    6.74    1.66
   3   8  -7  108.09    4.53
   3   8  -7  102.29    5.71
   3   8  -6   36.50    2.47
   3   8  -6   33.31    3.31
   3   8  -5  234.73    5.81
   3   8  -5  242.63    8.29
   3   8  -4    0.61    0.46
   3   8  -4    1.46    1.16
   3   8  -3   96.98    3.13
   3   8  -3  104.00    5.04
   3   8  -2    3.36    0.56
   3   8  -2    1.61    1.00
   3   8  -1   78.49    2.14
   3   8  -1   76.35    4.09
   3   8   0    7.05    0.50
   3   8   0    7.82    1.38
   3   8   1  206.19    6.10
   3   8   2  113.98    4.35
  -3  -8  -3    3.77    1.02
   3   8   3    2.89    0.74
  -3  -8  -4   96.35    4.22
   3   8   4   96.49    3.60
  -3  -8  -5  257.94    5.56
   3   8   5  252.29    5.45
  -3  -8  -6    5.41    1.17
  -3  -8  -6    8.64    1.56
  -3  -8  -6    6.56    1.04
  -3  -8  -6    6.40    1.30
   3   8   6    7.54    0.95
  -3  -8  -7  245.04    5.80
   3   8   7  250.15    4.51
  -3  -8  -7  247.19    7.00
  -3  -8  -7  250.88    7.30
  -3  -8  -7  239.04    6.80
  -3  -8  -8   71.73    4.09
  -3  -8  -8   63.66    3.08
  -3  -8  -8   61.57    2.57
  -3  -8  -8   61.48    3.52
   3   8   8   65.87    1.91
  -3  -8  -8   63.05    3.64
  -3  -8  -9  217.18    5.86
  -3  -8  -9  217.40    7.23
  -3  -8  -9  202.24    6.41
  -3  -8  -9  222.42    5.28
  -3  -8 -10   80.22    4.58
  -3  -8 -10   80.65    3.73
  -3  -8 -10   84.49    3.51
  -3  -8 -10   77.67    4.06
  -3  -8 -11   15.34    1.63
  -3  -8 -11   13.46    1.64
  -3  -8 -11   15.07    2.12
  -3  -8 -11   13.53    1.82
  -3  -8 -12    0.06    0.61
  -3  -8 -12    0.04    0.69
  -3  -8 -12    0.42    0.86
  -3  -8 -12   -0.72    1.00
  -3  -8 -13   18.98    2.08
  -3  -8 -13   14.12    1.91
  -3  -8 -13   15.81    2.36
  -3  -8 -13   12.40    1.64
  -3  -8 -14    0.03    0.63
  -3  -8 -14   -0.02    0.73
  -3  -8 -14    0.22    0.94
  -3  -8 -14    0.62    1.10
  -3  -8 -15   64.08    4.11
  -3  -8 -15   59.28    3.93
  -3  -8 -15   73.49    5.21
  -3  -8 -16   14.53    2.16
  -3  -8 -16   20.06    2.92
  -3  -8 -16   16.08    2.21
  -3  -8 -17  150.80    6.80
  -3  -8 -17  150.59    6.63
  -3  -8 -17  160.46    8.17
  -3  -8 -18   87.33    6.28
  -3  -8 -18   80.17    5.17
  -3  -8 -18   86.25    5.28
  -3  -8 -19   74.05    5.06
  -3  -8 -19   74.03    5.95
  -3  -8 -19   77.73    5.24
  -3  -8 -20   49.83    4.41
  -3  -8 -20   43.92    4.01
  -3  -8 -20   43.26    4.84
  -3  -8 -21   47.96    5.13
  -3  -8 -21   48.64    4.53
  -3  -8 -21   50.48    4.45
  -3  -8 -22   23.94    3.30
  -3  -8 -22   20.79    3.17
  -3  -8 -22   16.87    3.38
  -3  -8 -23   54.53    5.10
  -3  -8 -23   53.98    5.77
  -3  -8 -23   49.78    4.77
  -3  -8 -24   59.96    5.42
  -3  -8 -24   59.15    5.32
  -3  -8 -24   71.78    6.68
  -3  -8 -25    0.81    1.41
  -3  -8 -25    1.08    1.56
   3   9 -18    6.66    2.06
   3   9 -18    1.97    1.33
   3   9 -17    6.96    1.92
   3   9 -17    6.66    2.43
   3   9 -16    2.07    1.24
   3   9 -16   -2.10    1.55
   3   9 -15    1.51    1.19
   3   9 -15    3.31    1.55
   3   9 -14    3.83    1.40
   3   9 -14    3.32    1.68
   3   9 -13    3.69    1.40
   3   9 -13    2.44    1.61
   3   9 -12   -0.34    0.78
   3   9 -12    2.48    1.53
   3   9 -11    5.80    1.41
   3   9 -11    6.08    1.93
   3   9 -10    0.73    0.87
   3   9 -10    1.21    1.46
   3   9  -9    2.31    0.77
   3   9  -9    2.45    1.31
   3   9  -8    4.08    1.11
   3   9  -8    5.01    1.30
   3   9  -7    5.31    1.62
   3   9  -7    4.01    1.09
   3   9  -6    5.38    1.09
   3   9  -6    4.19    1.40
   3   9  -5   11.56    1.37
   3   9  -5   13.90    2.17
   3   9  -4    8.46    1.10
   3   9  -4    9.26    1.85
   3   9  -3    1.66    0.52
   3   9  -3    2.15    1.06
   3   9  -2  267.85    4.82
   3   9  -2  276.52    8.31
   3   9  -1   15.16    1.01
   3   9  -1   16.95    2.04
   3   9   0  168.09    2.72
   3   9   0  176.04    6.25
   3   9   1    4.29    1.09
   3   9   2    4.75    1.07
  -3  -9  -3  129.48    5.19
   3   9   3  113.90    4.46
  -3  -9  -4    4.19    0.73
   3   9   4    4.85    1.01
  -3  -9  -4    4.51    1.21
  -3  -9  -5  273.70    5.69
  -3  -9  -5  280.38    7.61
   3   9   5  266.48    6.14
  -3  -9  -6  180.50    4.81
  -3  -9  -6  195.53    6.41
  -3  -9  -6  187.14    6.20
   3   9   6  186.01    4.85
  -3  -9  -7  338.33    6.78
  -3  -9  -7  337.66    8.33
  -3  -9  -7  347.18    9.00
   3   9   7  343.04    6.00
  -3  -9  -7  349.94    8.64
  -3  -9  -8  364.15    7.30
  -3  -9  -8  370.50    8.80
   3   9   8  367.08    5.53
  -3  -9  -8  368.02    8.99
  -3  -9  -8  353.80    9.33
  -3  -9  -9  133.69    5.92
  -3  -9  -9  143.16    4.77
  -3  -9  -9  146.85    5.60
   3   9   9  141.29    2.78
  -3  -9 -10  626.85   10.34
  -3  -9 -10  656.32   12.03
  -3  -9 -10  642.58   13.36
  -3  -9 -11  148.28    4.96
  -3  -9 -11  139.49    6.41
  -3  -9 -11  136.35    5.03
  -3  -9 -11  136.64    5.57
  -3  -9 -12  205.02    6.19
  -3  -9 -12  191.55    7.77
  -3  -9 -12  183.37    6.04
  -3  -9 -12  179.91    6.53
  -3  -9 -13    8.66    1.41
  -3  -9 -13    5.25    1.28
  -3  -9 -13    6.98    1.84
  -3  -9 -13    4.43    1.18
[truncated: 525,206 more chars]
