# Supplementary material for: Bis(μ-1,4-di­hydro­pyridin-4-one-κ2O:O)di-μ-perchlorato-κ4O:O′-bis­[aqua­(1,4-di­hydro­pyridin-4-one-κO)copper(II)] tetra­aqua­bis­(1,4-di­hydropyridin-4-one-κO)copper(II) tetra­kis­(perchlorate) 1,4-di­hydro­pyridin-4-one disolvate
Source: IUCrdata. 2026 Apr 14;11(Pt 4):x260349. doi: 10.1107/S2414314626003494 (PMC13147921; doi:10.1107/S2414314626003494)
Supplement: Supplementary file 2 [file x-11-x260349-Isup3.hkl]

data_I                                                                          
_shelx_title ' cplm in P-1'                                                     
_shelx_refln_list_code          4                                               
_shelx_F_calc_maximum      204.12                                               
_exptl_crystal_F_000       841.00                                               
_reflns_d_resolution_high  0.6000                                               
                                                                                
loop_                                                                           
 _space_group_symop_operation_xyz                                               
 'x, y, z'                                                                      
 '-x, -y, -z'                                                                   
                                                                                
_cell_length_a     8.2317                                                       
_cell_length_b    12.2025                                                       
_cell_length_c    15.5562                                                       
_cell_angle_alpha  75.730                                                       
_cell_angle_beta   85.216                                                       
_cell_angle_gamma  87.906                                                       
                                                                                
_shelx_F_squared_multiplier     1.000                                           
                                                                                
loop_                                                                           
 _refln_index_h                                                                 
 _refln_index_k                                                                 
 _refln_index_l                                                                 
 _refln_F_squared_calc                                                          
 _refln_F_squared_meas                                                          
 _refln_F_squared_sigma                                                         
 _refln_observed_status                                                         
   2   0   0         62.63         81.15         4.59 o                         
   3   0   0       2032.86       1978.91        31.81 o                         
   4   0   0       1824.99       1731.20        30.63 o                         
   5   0   0        251.96        244.62        13.19 o                         
   6   0   0       1541.51       1561.62        36.45 o                         
   7   0   0         32.41         44.44         9.52 o                         
   8   0   0        154.83        135.01        17.76 o                         
   9   0   0          0.39         -4.90         4.90 o                         
  10   0   0        288.15        299.94        22.38 o                         
  11   0   0         69.08         91.24        20.58 o                         
  12   0   0         15.11         45.74        12.26 o                         
  13   0   0        185.73        177.96        35.22 o                         
 -13   1   0         44.16         27.57        17.85 o                         
 -12   1   0         66.62         69.13        23.41 o                         
 -11   1   0        131.03        141.29        19.84 o                         
 -10   1   0        171.36        166.49        16.42 o                         
  -9   1   0         90.42         76.14        11.17 o                         
  -8   1   0        317.42        289.61        18.98 o                         
  -7   1   0         20.56         24.86         5.69 o                         
  -6   1   0       1715.47       1753.02        38.53 o                         
  -5   1   0       5423.19       5481.28        79.85 o                         
  -4   1   0       1755.80       1807.94        40.45 o                         
  -3   1   0       4751.38       4876.00        57.14 o                         
  -2   1   0      12171.17      11932.62       225.39 o                         
   2   1   0       3221.90       3291.33        28.28 o                         
   3   1   0       3217.37       3145.05        51.44 o                         
   4   1   0         62.14         36.01         4.73 o                         
   5   1   0       7153.16       7003.04        70.93 o                         
   6   1   0        593.79        583.49        47.61 o                         
   7   1   0        260.32        232.20        16.01 o                         
   8   1   0        799.21        733.91        29.73 o                         
   9   1   0        797.19        696.75        41.80 o                         
  10   1   0         57.62         59.64        11.21 o                         
  11   1   0          0.36          3.44         6.42 o                         
  12   1   0         74.16         96.87        15.13 o                         
  13   1   0        162.76        199.98        36.90 o                         
 -13   2   0         30.08         49.29        18.65 o                         
 -12   2   0          0.11          3.87        15.08 o                         
 -11   2   0         40.54         50.78        19.64 o                         
 -10   2   0        100.53         98.23        13.37 o                         
  -9   2   0         10.27          9.80         6.79 o                         
  -8   2   0       1510.29       1431.87        41.00 o                         
  -7   2   0       4104.59       3884.48        62.54 o                         
  -6   2   0        974.97        986.76        29.15 o                         
  -5   2   0       3113.95       3213.42        47.20 o                         
  -4   2   0        443.60        541.70        23.18 o                         
  -3   2   0       1972.15       2159.14        29.78 o                         
  -2   2   0      30978.26      31234.55       162.30 o                         
  -1   2   0        120.93         96.47         6.85 o                         
   0   2   0       2075.56       2042.08        27.40 o                         
   1   2   0       3574.22       3484.66        38.41 o                         
   2   2   0       4889.66       4765.88        37.53 o                         
   3   2   0      18486.20      18615.19        88.62 o                         
   4   2   0        629.09        571.29        21.06 o                         
   5   2   0        101.69         63.52         7.11 o                         
   6   2   0         15.73         13.08         4.44 o                         
   7   2   0        374.78        369.05        20.03 o                         
   8   2   0        482.49        467.69        24.13 o                         
   9   2   0         25.97         22.86         6.93 o                         
  10   2   0        200.92        231.14        26.69 o                         
  11   2   0        484.37        476.30        30.26 o                         
  12   2   0         48.98         63.13        13.34 o                         
  13   2   0        158.75        160.20        32.93 o                         
 -13   3   0        168.79        178.16        32.24 o                         
 -12   3   0        230.66        202.38        33.73 o                         
 -11   3   0         48.22         31.34        12.89 o                         
 -10   3   0         78.72         55.25        18.15 o                         
  -9   3   0         32.41         57.82        17.75 o                         
  -8   3   0        763.73        758.62        48.85 o                         
  -7   3   0        192.38        191.57        23.51 o                         
  -6   3   0        307.87        311.09        26.99 o                         
  -5   3   0        272.03        310.01        24.31 o                         
  -4   3   0        645.22        714.48        32.88 o                         
  -3   3   0       1386.22       1158.45        37.24 o                         
  -2   3   0         26.13         55.45         7.64 o                         
  -1   3   0        257.95        318.24        14.50 o                         
   0   3   0       1793.16       1859.43        33.72 o                         
   1   3   0       6281.74       6103.02        97.81 o                         
   2   3   0       5821.34       6051.72        68.97 o                         
   3   3   0       3527.49       3704.17        41.53 o                         
   4   3   0       1184.94       1067.01        17.49 o                         
   5   3   0        460.65        407.26        10.25 o                         
   6   3   0        343.38        348.82        18.10 o                         
   7   3   0        721.06        693.15        27.51 o                         
   8   3   0         53.52         59.99        17.66 o                         
   9   3   0        107.03        114.91        13.78 o                         
  10   3   0        781.76        753.46        35.32 o                         
  11   3   0        822.67        834.15        53.31 o                         
  12   3   0        113.72        107.99        16.66 o                         
  13   3   0         27.50         45.35        19.29 o                         
 -13   4   0        134.78        113.08        29.06 o                         
 -12   4   0        103.13         95.62        25.69 o                         
 -11   4   0         13.22         16.66        11.80 o                         
 -10   4   0          4.07          3.57        12.40 o                         
  -9   4   0         44.62         46.42        17.36 o                         
  -8   4   0        178.76        169.64        25.20 o                         
  -7   4   0        427.98        461.68        36.42 o                         
  -6   4   0       3226.17       3281.83        88.24 o                         
  -5   4   0        253.12        198.46        20.64 o                         
  -4   4   0        751.08        723.61        34.67 o                         
  -3   4   0        914.74        891.44        34.30 o                         
  -2   4   0        262.63        227.80        15.88 o                         
  -1   4   0        933.92        897.27        28.16 o                         
   0   4   0          2.83         25.39         4.76 o                         
   1   4   0        326.41        352.40        18.27 o                         
   2   4   0       3015.79       2990.25        41.24 o                         
   3   4   0         17.48         14.59         6.15 o                         
   4   4   0        134.55        126.22         9.25 o                         
   5   4   0       4019.89       3921.68        35.82 o                         
   6   4   0        962.10        939.72        39.98 o                         
   7   4   0          9.14         12.93         5.75 o                         
   8   4   0        111.83        133.44        14.14 o                         
   9   4   0         24.58         29.41         8.90 o                         
  10   4   0        345.61        370.47        38.89 o                         
  11   4   0        182.12        205.15        28.77 o                         
  12   4   0         13.59         38.98        16.56 o                         
  13   4   0        104.80         88.22        15.92 o                         
 -13   5   0          3.42          6.74        13.29 o                         
 -12   5   0        197.08        199.19        34.12 o                         
 -11   5   0        545.57        586.89        53.79 o                         
 -10   5   0        332.31        292.59        36.71 o                         
  -9   5   0         14.06          6.05        11.11 o                         
  -8   5   0         67.92         72.01        17.85 o                         
  -7   5   0         80.18         84.51        16.86 o                         
  -6   5   0        118.08        114.67        17.46 o                         
  -5   5   0        106.45        112.69        16.27 o                         
  -4   5   0        228.97        209.96        19.55 o                         
  -3   5   0       2848.23       3018.93        67.48 o                         
  -2   5   0        643.78        629.17        28.21 o                         
  -1   5   0       2440.07       2150.39        48.54 o                         
   0   5   0        106.69         61.31         8.73 o                         
   1   5   0        165.16        194.49        15.28 o                         
   2   5   0       4926.85       4824.10        45.46 o                         
   3   5   0       7350.31       7233.91        97.04 o                         
   4   5   0        326.32        365.90        16.35 o                         
   5   5   0       1689.02       1829.55        49.14 o                         
   6   5   0        232.63        222.02         9.43 o                         
   7   5   0         33.77         39.94         7.66 o                         
   8   5   0         18.57         12.12         6.80 o                         
   9   5   0         16.98          9.79        18.40 o                         
  10   5   0        548.15        624.31        33.30 o                         
  11   5   0         34.02         36.65        11.39 o                         
  12   5   0         19.24         21.13        12.50 o                         
  13   5   0         58.08         86.39        16.03 o                         
 -12   6   0         26.73         35.81        20.23 o                         
 -11   6   0        302.27        337.81        41.67 o                         
 -10   6   0          2.50          4.56        13.69 o                         
  -9   6   0          5.50         -0.69        11.51 o                         
  -8   6   0        385.98        396.91        37.81 o                         
  -7   6   0         99.28        108.02        19.64 o                         
  -6   6   0        534.36        571.44        38.91 o                         
  -5   6   0        956.54        855.60        44.50 o                         
  -4   6   0        349.97        385.57        27.89 o                         
  -3   6   0       4414.55       4352.70        85.87 o                         
  -2   6   0       1484.94       1359.61        44.68 o                         
  -1   6   0        377.03        348.85        21.84 o                         
   0   6   0         23.76         21.03         6.65 o                         
   1   6   0         57.48         63.78        10.32 o                         
   2   6   0        101.94        121.13         6.38 o                         
   3   6   0        692.68        734.41        33.08 o                         
   4   6   0       1614.85       1589.17        38.20 o                         
   5   6   0       1352.58       1405.58        40.41 o                         
   6   6   0        389.11        356.00        13.35 o                         
   7   6   0       1136.13       1060.21        50.76 o                         
   8   6   0        872.71        944.91        60.47 o                         
   9   6   0        357.56        368.64        24.60 o                         
  10   6   0          1.87         15.15        10.66 o                         
  11   6   0         51.52         63.18        13.53 o                         
  12   6   0         37.81         30.05        16.76 o                         
  13   6   0          6.62          6.35         9.12 o                         
 -12   7   0         17.04         24.80        16.46 o                         
 -11   7   0        168.43        157.13        28.07 o                         
 -10   7   0        132.00        126.18        26.78 o                         
  -9   7   0        502.06        549.48        47.93 o                         
  -8   7   0       1399.18       1423.87        72.03 o                         
  -7   7   0         51.97         48.50        15.77 o                         
  -6   7   0          6.50         16.46        12.00 o                         
  -5   7   0       1898.63       2010.96        70.73 o                         
  -4   7   0         68.50         58.52        12.70 o                         
  -3   7   0       3124.63       3057.13        76.62 o                         
  -2   7   0        280.97        313.29        23.42 o                         
  -1   7   0         96.25         90.07        12.80 o                         
   0   7   0        129.26        148.91        15.48 o                         
   1   7   0       1732.19       1896.85        56.45 o                         
   2   7   0       3093.60       2697.13       109.54 o                         
   3   7   0       4946.44       4972.17        91.90 o                         
   4   7   0       2947.53       3020.65        52.33 o                         
   5   7   0       2438.08       2315.82        47.97 o                         
   6   7   0        161.21        170.02        19.64 o                         
   7   7   0        325.18        317.93        20.38 o                         
   8   7   0          2.76          5.63         9.77 o                         
   9   7   0          2.44         10.22         7.36 o                         
  10   7   0        107.64        114.42        15.92 o                         
  11   7   0         84.30         63.57        12.95 o                         
  12   7   0        213.42        169.83        20.60 o                         
 -12   8   0         12.07         29.95        18.25 o                         
 -11   8   0         10.76         19.44        15.77 o                         
 -10   8   0        224.83        201.28        32.34 o                         
  -9   8   0         13.22         13.59        15.08 o                         
  -8   8   0          6.12         15.97        14.08 o                         
  -7   8   0        128.27        148.20        25.00 o                         
  -6   8   0         10.91          4.36         7.93 o                         
  -5   8   0          2.86         16.66         9.52 o                         
  -4   8   0       1593.60       1560.87        61.85 o                         
  -3   8   0       3966.95       4003.20        93.26 o                         
  -2   8   0       1402.02       1463.86        53.99 o                         
  -1   8   0       5510.78       5577.67       102.92 o                         
   0   8   0       4181.87       4195.79        88.38 o                         
   1   8   0         44.32         33.00         2.90 o                         
   2   8   0         69.41         66.07         6.28 o                         
   3   8   0         65.87         70.90         4.66 o                         
   4   8   0          0.58          7.04         6.15 o                         
   5   8   0         20.69         29.14         7.27 o                         
   6   8   0        325.41        285.90        21.33 o                         
   7   8   0          1.10          5.70         5.35 o                         
   8   8   0          4.12          8.00         6.47 o                         
   9   8   0        493.68        534.24        31.56 o                         
  10   8   0        494.99        527.63        32.94 o                         
  11   8   0         36.41         25.88         8.43 o                         
  12   8   0         47.25         34.50        20.38 o                         
 -12   9   0          3.27        -18.35        18.35 o                         
 -11   9   0         94.32        126.67        25.49 o                         
 -10   9   0        182.16        159.71        30.26 o                         
  -9   9   0         85.41         99.39        22.91 o                         
  -8   9   0        386.22        468.54        44.45 o                         
  -7   9   0        282.49        293.97        33.93 o                         
  -6   9   0       1663.88       1631.05        73.55 o                         
  -5   9   0       1717.30       1752.79        72.08 o                         
  -4   9   0        369.93        445.17        35.33 o                         
  -3   9   0        460.76        438.99        33.25 o                         
  -2   9   0        411.13        438.08        31.96 o                         
  -1   9   0       1054.80       1046.45        47.79 o                         
   0   9   0       1412.55       1275.50        52.60 o                         
   1   9   0          0.41          9.42         9.22 o                         
   2   9   0        751.91        728.82        21.40 o                         
   3   9   0       1847.81       1685.10        39.54 o                         
   4   9   0       1380.87       1452.71        58.44 o                         
   5   9   0       1298.14       1391.52        41.17 o                         
   6   9   0         64.69         60.89        10.23 o                         
   7   9   0        180.22        214.97        18.30 o                         
   8   9   0        496.33        551.81        29.75 o                         
   9   9   0         14.24         29.78        10.45 o                         
  10   9   0         69.29         92.18        15.43 o                         
  11   9   0          1.84        -10.60        11.50 o                         
  12   9   0         39.80         68.66        13.83 o                         
 -11  10   0        210.54        209.12        36.61 o                         
 -10  10   0        158.32        159.71        32.04 o                         
  -9  10   0        225.07        289.97        38.00 o                         
  -8  10   0        218.94        244.74        33.63 o                         
  -7  10   0         57.64         64.67        18.15 o                         
  -6  10   0        376.47        321.20        35.13 o                         
  -5  10   0        221.02        302.19        31.75 o                         
  -4  10   0         36.00         37.79        13.49 o                         
  -3  10   0        282.49        261.55        27.48 o                         
  -2  10   0          0.94        109.79        18.05 o                         
  -1  10   0        292.02        338.96        29.27 o                         
   0  10   0        880.50        739.13        43.00 o                         
   1  10   0       1581.57       1594.89        63.83 o                         
   2  10   0       2310.73       2278.65        45.53 o                         
   3  10   0        232.03        226.51        23.41 o                         
   4  10   0        250.71        261.23        26.09 o                         
   5  10   0          0.41         -3.77         5.48 o                         
   6  10   0        164.19        173.73        16.41 o                         
   7  10   0        165.27        182.14        22.57 o                         
   8  10   0        866.27        861.96        38.25 o                         
   9  10   0         15.12          6.95         8.43 o                         
  10  10   0          1.52         10.11         8.48 o                         
  11  10   0         24.08         18.22         9.09 o                         
 -11  11   0         31.43         57.63        20.53 o                         
 -10  11   0         28.94         52.67        21.92 o                         
  -9  11   0        123.50         98.80        24.20 o                         
  -8  11   0        303.03        301.41        37.50 o                         
  -7  11   0          3.82         -4.76        10.61 o                         
  -6  11   0          9.56         20.83        11.70 o                         
  -5  11   0         50.18         36.30        14.48 o                         
  -4  11   0         53.76         35.51        13.49 o                         
  -3  11   0       2513.31       2503.37        86.98 o                         
  -2  11   0       2299.08       2550.38        85.47 o                         
  -1  11   0          8.51         14.28         9.52 o                         
   0  11   0        767.41        739.72        46.07 o                         
   1  11   0        243.00        243.44        16.64 o                         
   2  11   0        434.15        404.28        30.02 o                         
   3  11   0        381.86        376.39        32.45 o                         
   4  11   0         62.60         65.46        14.78 o                         
   5  11   0         86.25         79.34        16.86 o                         
   6  11   0          0.57          3.00         6.15 o                         
   7  11   0        402.09        407.13        26.59 o                         
   8  11   0        149.50        159.89        18.33 o                         
   9  11   0         76.80         48.36        11.40 o                         
  10  11   0        202.51        223.70        23.41 o                         
  11  11   0        118.09        174.88        33.13 o                         
 -10  12   0         11.43         -5.06        13.59 o                         
  -9  12   0        113.02         69.43        23.21 o                         
  -8  12   0        290.64        310.43        40.08 o                         
  -7  12   0        354.42        402.83        44.05 o                         
  -6  12   0        655.52        667.19        53.70 o                         
  -5  12   0        216.11        264.38        33.33 o                         
  -4  12   0        137.33        100.78        20.24 o                         
  -3  12   0         27.97         22.12        11.51 o                         
  -2  12   0         16.86         17.16        11.80 o                         
  -1  12   0         24.20         49.39        15.08 o                         
   0  12   0          2.40         11.31         9.92 o                         
   1  12   0         98.69         90.23        10.77 o                         
   2  12   0        928.42        773.36        48.66 o                         
   3  12   0        289.53        268.98        29.96 o                         
   4  12   0        340.06        345.89        33.44 o                         
   5  12   0        648.67        662.83        38.21 o                         
   6  12   0        217.73        217.46        20.47 o                         
   7  12   0         49.49         68.38        12.61 o                         
   8  12   0         19.86         23.67        10.88 o                         
   9  12   0          5.43          0.74         8.20 o                         
  10  12   0        122.27        141.60        18.82 o                         
 -10  13   0        164.59        157.13        31.64 o                         
  -9  13   0          0.14         16.17        15.17 o                         
  -8  13   0          0.10        -16.27        16.27 o                         
  -7  13   0         21.61         26.38        12.99 o                         
  -6  13   0         55.52         74.39        21.03 o                         
  -5  13   0          1.34         21.42        11.11 o                         
  -4  13   0          6.77         12.40        13.39 o                         
  -3  13   0          6.90         26.48        15.08 o                         
  -2  13   0         67.33         87.29        19.34 o                         
  -1  13   0        843.70        899.03        56.20 o                         
   0  13   0       1082.18       1049.17        60.58 o                         
   1  13   0         52.22         48.93         7.41 o                         
   2  13   0        723.45        702.13        48.84 o                         
   3  13   0        387.58        417.65        37.51 o                         
   4  13   0        137.75        144.93        23.11 o                         
   5  13   0        230.03        182.37        27.53 o                         
   6  13   0         54.98         58.71        11.56 o                         
   7  13   0         15.36          6.47        10.02 o                         
   8  13   0          7.88          3.70         8.07 o                         
   9  13   0         41.37         61.10        13.81 o                         
  10  13   0         93.07         76.18        24.80 o                         
  -9  14   0         10.54         18.65        13.98 o                         
  -8  14   0         21.96          0.79        11.60 o                         
  -7  14   0         49.48         73.50        21.72 o                         
  -6  14   0        383.18        399.66        44.65 o                         
  -5  14   0        399.38        348.67        40.58 o                         
  -4  14   0        187.03        214.97        31.55 o                         
  -3  14   0       1180.11       1193.95        69.82 o                         
  -2  14   0          3.72          2.68        11.70 o                         
  -1  14   0         36.91         44.04        16.76 o                         
   0  14   0        104.31         89.78        14.43 o                         
   1  14   0         54.10         60.10        12.98 o                         
   2  14   0         15.77         20.63         9.82 o                         
   3  14   0         24.15         32.83        13.19 o                         
   4  14   0        428.63        477.19        42.57 o                         
   5  14   0         36.11         43.32        16.46 o                         
   6  14   0        186.57        177.57        19.88 o                         
   7  14   0        576.16        656.21        37.01 o                         
   8  14   0        256.06        258.47        45.59 o                         
   9  14   0          0.68          4.17         8.07 o                         
  -8  15   0        339.74        370.06        47.42 o                         
  -7  15   0         50.57         48.90        20.23 o                         
  -6  15   0          2.67         -3.97        14.68 o                         
  -5  15   0        355.89        378.91        42.86 o                         
  -4  15   0        126.21        116.85        25.29 o                         
  -3  15   0         66.60         39.58        16.37 o                         
  -2  15   0          0.43          8.13        14.18 o                         
  -1  15   0        338.97        361.85        40.58 o                         
   0  15   0        101.89        114.44        23.51 o                         
   1  15   0        201.20        220.43        30.95 o                         
   2  15   0       1274.04       1361.29        74.09 o                         
   3  15   0        381.64        391.03        40.58 o                         
   4  15   0        215.84        272.32        24.35 o                         
   5  15   0         92.53         91.73        15.69 o                         
   6  15   0          4.29         -3.48        10.56 o                         
   7  15   0        190.84        196.75        21.82 o                         
   8  15   0          5.24         11.33        25.54 o                         
   9  15   0         20.21          8.97         9.65 o                         
  -7  16   0          8.55          1.98        15.17 o                         
  -6  16   0          0.08         12.30        20.53 o                         
  -5  16   0         32.93         14.08        14.08 o                         
  -4  16   0        546.83        535.08        52.50 o                         
  -3  16   0        736.99        729.54        60.25 o                         
  -2  16   0         38.91         52.17        18.55 o                         
  -1  16   0        483.81        507.44        32.50 o                         
   0  16   0        967.67       1017.64        48.75 o                         
   1  16   0          0.67         -4.76        14.88 o                         
   2  16   0         29.51         28.76        13.39 o                         
   3  16   0          0.64          6.65        10.12 o                         
   4  16   0          7.11        -15.29        15.32 o                         
   5  16   0         22.64         44.96        12.23 o                         
   6  16   0          6.67         23.18        10.72 o                         
   7  16   0         19.56         30.63        11.36 o                         
   8  16   0          3.84         -8.83        16.07 o                         
  -6  17   0        354.49        427.51        49.61 o                         
  -5  17   0        177.61        159.01        30.06 o                         
  -4  17   0         45.33         32.53        14.58 o                         
  -3  17   0          0.63          1.69        13.89 o                         
  -2  17   0         55.69         59.10        15.57 o                         
  -1  17   0        364.94        404.81        47.13 o                         
   0  17   0        382.24        366.48        31.09 o                         
   1  17   0         39.23         52.87        18.15 o                         
   2  17   0         65.82         68.74        21.03 o                         
   3  17   0          2.04         -3.57        11.21 o                         
   4  17   0        158.66        142.17        19.04 o                         
   5  17   0        207.59        226.38        23.88 o                         
   6  17   0          2.19         -3.56         7.83 o                         
   7  17   0         18.76         26.28        17.26 o                         
  -5  18   0        206.19        211.99        36.41 o                         
  -4  18   0          0.33         -6.35        13.98 o                         
  -3  18   0          1.69         -1.53        15.57 o                         
  -2  18   0         28.70         46.52        19.24 o                         
  -1  18   0        674.86        663.66        61.53 o                         
   0  18   0        106.03         82.33        23.81 o                         
   1  18   0         79.54         57.33        21.03 o                         
   2  18   0        238.12        227.18        34.72 o                         
   3  18   0        115.20        138.90        20.25 o                         
   4  18   0          0.03         12.46         7.81 o                         
   5  18   0          1.53         12.58        11.50 o                         
  -3  19   0        276.01        330.36        46.23 o                         
  -2  19   0         45.81         40.67        18.15 o                         
  -1  19   0         10.43         21.56        12.11 o                         
   0  19   0          1.53         21.22        15.57 o                         
   1  19   0          5.79         -6.94        12.40 o                         
   2  19   0        109.36         83.32        20.63 o                         
   3  19   0         32.15         28.47        11.92 o                         
  -3 -19   1         56.91         67.06        15.33 o                         
  -2 -19   1        140.73        112.88        26.48 o                         
  -1 -19   1          0.06         18.94        15.37 o                         
   0 -19   1         31.00         43.34        18.84 o                         
   1 -19   1          0.97         -0.99        12.10 o                         
   2 -19   1        187.83        242.24        38.89 o                         
  -5 -18   1         13.07         24.66        10.38 o                         
  -4 -18   1         31.39         32.75        11.64 o                         
  -3 -18   1        452.18        490.86        51.30 o                         
  -2 -18   1        305.56        310.63        40.58 o                         
  -1 -18   1         14.55         24.20        14.28 o                         
   0 -18   1        175.67        233.02        37.00 o                         
   1 -18   1        651.50        564.87        40.50 o                         
   2 -18   1         54.64          9.92        17.26 o                         
   3 -18   1         25.00         21.75        10.09 o                         
   4 -18   1         21.26        -19.44        24.80 o                         
   5 -18   1         52.49         49.79        22.52 o                         
  -6 -17   1         40.03         64.62        14.69 o                         
  -5 -17   1        273.24        280.72        27.20 o                         
  -4 -17   1        148.18        161.43        20.80 o                         
  -3 -17   1          2.98         -3.77        12.20 o                         
  -2 -17   1          0.16          5.45        11.60 o                         
  -1 -17   1         31.84         31.34        14.68 o                         
   0 -17   1        366.98        403.32        46.24 o                         
   1 -17   1        146.24        123.99        28.27 o                         
   2 -17   1         66.20         49.19        11.94 o                         
   3 -17   1         18.29         17.28        19.24 o                         
   4 -17   1          1.26         -6.15        17.16 o                         
   5 -17   1        297.59        255.36        39.49 o                         
   6 -17   1        426.65        464.45        53.08 o                         
  -7 -16   1          5.61          7.43         8.52 o                         
  -6 -16   1          3.61         11.06        10.27 o                         
  -5 -16   1        154.86        177.18        20.80 o                         
  -4 -16   1        164.42        173.40        20.52 o                         
  -3 -16   1         37.61         35.21        15.57 o                         
  -2 -16   1         11.76         11.80        12.60 o                         
  -1 -16   1         15.64          7.74        11.70 o                         
   0 -16   1        207.48        207.34        24.10 o                         
   1 -16   1        391.14        380.56        28.05 o                         
   2 -16   1        139.88        140.72        18.87 o                         
   3 -16   1        542.16        542.52        51.40 o                         
   4 -16   1        522.69        462.23        49.02 o                         
   5 -16   1          9.76         10.12        14.18 o                         
   6 -16   1          1.13          7.14        11.80 o                         
   7 -16   1         32.64        -17.46        17.46 o                         
  -8 -15   1          2.21         -7.36         8.11 o                         
  -7 -15   1          4.40         23.15        10.96 o                         
  -6 -15   1         14.74          1.36         9.60 o                         
  -5 -15   1          2.90          5.85         8.13 o                         
  -4 -15   1        183.36        135.31        25.20 o                         
  -3 -15   1        275.22        314.89        36.81 o                         
  -2 -15   1        913.59        918.34        62.65 o                         
  -1 -15   1        178.33        118.64        24.70 o                         
   0 -15   1          0.87         18.31         9.82 o                         
   1 -15   1         19.90         34.11         9.58 o                         
   2 -15   1         24.34         15.87        13.98 o                         
   3 -15   1        367.76        397.57        43.36 o                         
   4 -15   1         77.55        100.58        23.81 o                         
   5 -15   1          5.15         22.71        19.34 o                         
   6 -15   1         74.37         71.32        22.52 o                         
   7 -15   1        140.27        198.49        33.63 o                         
   8 -15   1        398.02        413.24        49.41 o                         
  -9 -14   1         15.88         43.66        10.14 o                         
  -8 -14   1         72.42         73.89        14.76 o                         
  -7 -14   1         69.68         56.09        12.41 o                         
  -6 -14   1        357.93        397.81        39.49 o                         
  -5 -14   1        132.57        138.72        22.07 o                         
  -4 -14   1        258.45        230.46        30.85 o                         
  -3 -14   1          7.74          1.69        11.21 o                         
  -2 -14   1         72.75         59.02        15.37 o                         
  -1 -14   1        127.53        149.59        26.29 o                         
   0 -14   1          5.30         10.90         8.08 o                         
   1 -14   1         72.58         56.84        16.86 o                         
   2 -14   1        303.99        300.32        35.72 o                         
   3 -14   1       1151.34       1284.07        72.60 o                         
   4 -14   1        410.97        484.92        46.34 o                         
   5 -14   1         47.60         22.42        12.20 o                         
   6 -14   1        488.84        565.91        53.29 o                         
   7 -14   1         34.53         56.24        20.73 o                         
   8 -14   1         65.70         77.47        25.09 o                         
   9 -14   1          5.78        -10.61        12.40 o                         
 -10 -13   1        222.23        207.56        22.76 o                         
  -9 -13   1         62.79         46.62         9.88 o                         
  -8 -13   1          0.13         -2.78         8.63 o                         
  -7 -13   1        111.52        132.27        17.72 o                         
  -6 -13   1          5.83          5.39         7.47 o                         
  -5 -13   1         70.69         52.06        12.23 o                         
  -4 -13   1         47.18         52.77        17.26 o                         
  -3 -13   1         33.93         29.95        15.08 o                         
  -2 -13   1        298.58        366.51        36.31 o                         
  -1 -13   1       1340.44       1350.20        42.01 o                         
   0 -13   1       1713.12       1725.15        50.86 o                         
   1 -13   1        642.42        752.58        51.71 o                         
   2 -13   1        215.16        183.53        26.69 o                         
   3 -13   1        276.18        274.23        34.82 o                         
   4 -13   1          0.23         -2.68        11.80 o                         
   5 -13   1         34.46         40.47        17.16 o                         
   6 -13   1         29.73         36.90        16.17 o                         
   7 -13   1          1.38        -18.05        18.05 o                         
   8 -13   1         34.69         42.55        16.17 o                         
   9 -13   1         31.68         56.83        21.13 o                         
  10 -13   1        132.38         88.68        25.20 o                         
 -10 -12   1        206.28        204.19        22.50 o                         
  -9 -12   1         39.03         44.60        15.08 o                         
  -8 -12   1         22.14         16.78        11.26 o                         
  -7 -12   1         15.96          6.99        12.35 o                         
  -6 -12   1        457.32        491.73        29.74 o                         
  -5 -12   1        999.43       1032.73        41.60 o                         
  -4 -12   1        586.11        607.72        44.37 o                         
  -3 -12   1        138.89        140.96        23.21 o                         
  -2 -12   1         77.13         77.67         9.37 o                         
  -1 -12   1         30.71         28.88         6.80 o                         
   0 -12   1         15.84         17.56        12.10 o                         
   1 -12   1         44.05         40.27        14.08 o                         
   2 -12   1         16.47         37.29        13.89 o                         
   3 -12   1        149.38        113.29        21.13 o                         
   4 -12   1         20.44         29.56        13.79 o                         
   5 -12   1        232.42        221.23        30.66 o                         
   6 -12   1        249.66        288.30        36.21 o                         
   7 -12   1        289.23        289.80        37.40 o                         
   8 -12   1        463.25        515.99        51.00 o                         
   9 -12   1         72.93         55.55        18.85 o                         
  10 -12   1         15.58         19.14        12.70 o                         
 -11 -11   1         66.00         70.82        18.10 o                         
 -10 -11   1        206.08        237.06        23.63 o                         
  -9 -11   1         52.36         48.75        12.52 o                         
  -8 -11   1        355.28        349.76        25.83 o                         
  -7 -11   1        319.05        314.61        24.09 o                         
  -6 -11   1        207.50        243.66        25.20 o                         
  -5 -11   1         77.14         68.61        19.79 o                         
  -4 -11   1         33.65         28.76        11.80 o                         
  -3 -11   1        415.83        396.85        34.53 o                         
  -2 -11   1        498.05        483.72        23.17 o                         
  -1 -11   1        129.99        126.27        19.29 o                         
   0 -11   1        769.89        806.13        48.25 o                         
   1 -11   1        188.23        208.24        24.90 o                         
   2 -11   1       1265.42       1368.90        63.09 o                         
   3 -11   1       1059.05       1044.66        57.11 o                         
   4 -11   1         55.26         31.05        13.29 o                         
   5 -11   1        128.82        129.95        23.61 o                         
   6 -11   1         25.63         37.99        15.57 o                         
   7 -11   1        219.92        237.60        33.43 o                         
   8 -11   1         19.57          8.83        13.09 o                         
   9 -11   1         25.63         55.44        19.14 o                         
  10 -11   1          1.01         13.29        15.67 o                         
  11 -11   1         19.84         28.86        15.37 o                         
 -11 -10   1          0.37          9.69         8.85 o                         
 -10 -10   1        235.60        247.81        24.27 o                         
  -9 -10   1         60.51         44.68        11.03 o                         
  -8 -10   1        501.31        568.91        31.78 o                         
  -7 -10   1         14.59         12.83        13.39 o                         
  -6 -10   1         28.66         19.48         7.70 o                         
  -5 -10   1          2.59          9.00         6.61 o                         
  -4 -10   1        877.50        884.86        48.86 o                         
  -3 -10   1       1664.18       1631.46        30.62 o                         
  -2 -10   1       1603.61       1571.72        78.69 o                         
  -1 -10   1         94.68         93.13        16.62 o                         
   0 -10   1       3015.57       3006.60        86.19 o                         
   1 -10   1        628.20        591.39        38.52 o                         
   2 -10   1        516.94        603.88        40.30 o                         
   3 -10   1        859.61        902.66        49.95 o                         
   4 -10   1         10.14         -0.20        10.51 o                         
   5 -10   1        176.48        178.17        25.10 o                         
   6 -10   1         50.80         34.72        12.60 o                         
   7 -10   1         10.43          3.27        11.60 o                         
   8 -10   1        103.06        108.12        22.52 o                         
   9 -10   1        183.57        183.12        29.96 o                         
  10 -10   1        364.96        440.13        48.72 o                         
  11 -10   1        183.31        182.03        34.72 o                         
 -12  -9   1         39.47         57.47        14.23 o                         
 -11  -9   1         22.69         39.55        12.57 o                         
 -10  -9   1         75.28         70.31        32.43 o                         
  -9  -9   1         13.39         10.65         7.34 o                         
  -8  -9   1        575.05        581.96        30.80 o                         
  -7  -9   1        268.10        293.94        21.55 o                         
  -6  -9   1        133.00        152.19        15.43 o                         
  -5  -9   1        808.35        879.67        33.58 o                         
  -4  -9   1        342.65        306.82        28.18 o                         
  -3  -9   1        163.49        154.22         8.98 o                         
  -2  -9   1        235.93        242.14        13.29 o                         
  -1  -9   1       1304.27       1329.19        44.73 o                         
   0  -9   1       2295.26       2259.16        70.59 o                         
   1  -9   1         27.70         22.32         9.72 o                         
   2  -9   1       1385.48       1440.85        57.36 o                         
   3  -9   1        215.73        213.11        23.61 o                         
   4  -9   1          5.09         18.15        10.12 o                         
   5  -9   1       3529.83       3549.52       101.95 o                         
   6  -9   1        583.61        604.56        44.96 o                         
   7  -9   1          2.61          8.83        11.11 o                         
   8  -9   1         29.13         42.75        17.46 o                         
   9  -9   1         29.78         22.81        14.88 o                         
  10  -9   1        239.99        265.47        38.39 o                         
  11  -9   1         82.37         87.29        23.61 o                         
  12  -9   1         11.96         17.85        17.36 o                         
 -12  -8   1         12.38         -8.50        21.72 o                         
 -11  -8   1        209.32        211.11        22.58 o                         
 -10  -8   1        310.25        357.32        27.69 o                         
  -9  -8   1         74.81         84.36        13.99 o                         
  -8  -8   1         78.47         73.83        17.01 o                         
  -7  -8   1          4.85          1.12         5.71 o                         
  -6  -8   1        212.91        214.90        17.01 o                         
  -5  -8   1       2349.28       2345.02        51.91 o                         
  -4  -8   1         82.24         67.65        12.70 o                         
  -3  -8   1        766.75        775.01        18.83 o                         
  -2  -8   1        188.13        196.53        11.10 o                         
  -1  -8   1        974.14        973.63        27.17 o                         
   0  -8   1       3087.78       3139.54        76.81 o                         
   1  -8   1       4527.49       4347.28        91.31 o                         
   2  -8   1       2717.75       2714.24        73.45 o                         
   3  -8   1       5363.70       5287.80       107.58 o                         
   4  -8   1          9.23         11.11         8.03 o                         
   5  -8   1        688.07        666.76        42.79 o                         
   6  -8   1        276.64        302.32        31.25 o                         
   7  -8   1          5.91         -1.79         9.32 o                         
   8  -8   1        131.74        114.77        22.12 o                         
   9  -8   1          7.48         -7.74        11.70 o                         
  10  -8   1        134.76        186.29        31.94 o                         
  11  -8   1        145.27        145.62        29.96 o                         
  12  -8   1         34.88         50.48        20.83 o                         
 -12  -7   1         76.80         92.41        16.91 o                         
 -11  -7   1         68.71         61.92        13.68 o                         
 -10  -7   1        132.01        106.08        26.24 o                         
  -9  -7   1          2.69         -3.07         7.68 o                         
  -8  -7   1        213.25        204.46        25.60 o                         
  -7  -7   1         67.51         73.10        10.69 o                         
  -6  -7   1        533.96        578.66        25.98 o                         
  -5  -7   1       2596.42       2518.47        51.06 o                         
  -4  -7   1         35.52         47.11        11.41 o                         
  -3  -7   1        990.44        963.61        19.43 o                         
  -2  -7   1       5847.48       5681.78       111.77 o                         
  -1  -7   1        999.41        989.63        25.28 o                         
   0  -7   1          9.20         12.99         6.35 o                         
   1  -7   1         14.40         14.68         5.75 o                         
   2  -7   1        508.82        672.53        34.15 o                         
   3  -7   1        749.96        654.10        35.65 o                         
   4  -7   1         41.88         28.47        10.71 o                         
   5  -7   1        979.91       1025.29        50.46 o                         
   6  -7   1        251.24        283.76        28.97 o                         
   7  -7   1        823.12        877.89        53.22 o                         
   8  -7   1       1452.22       1454.55        72.53 o                         
   9  -7   1         57.24         82.23        20.53 o                         
  10  -7   1        110.08         97.90        22.32 o                         
  11  -7   1        237.20        212.30        35.42 o                         
  12  -7   1          9.97         24.80        18.05 o                         
 -12  -6   1         12.81          5.15         8.99 o                         
 -11  -6   1        290.96        289.23        27.18 o                         
 -10  -6   1        287.35        297.52        24.24 o                         
  -9  -6   1        379.56        338.82        24.48 o                         
  -8  -6   1        237.09        240.13        19.45 o                         
  -7  -6   1       1431.88       1405.39        40.59 o                         
  -6  -6   1        514.09        567.76        31.37 o                         
  -5  -6   1        321.89        298.06        16.84 o                         
  -4  -6   1          0.20          1.30         4.00 o                         
  -3  -6   1       1201.20       1200.20        21.82 o                         
  -2  -6   1        615.38        639.91        16.48 o                         
  -1  -6   1          1.85          1.10         1.89 o                         
   0  -6   1          0.78          2.38         3.37 o                         
   1  -6   1          3.39          8.43         4.76 o                         
   2  -6   1       5996.05       5769.13        92.06 o                         
   3  -6   1       6064.56       6168.08       102.10 o                         
   4  -6   1       3830.65       3827.19        86.69 o                         
   5  -6   1       1269.32       1314.89        54.96 o                         
   6  -6   1       1189.03       1127.09        54.15 o                         
   7  -6   1          3.73          4.26         9.92 o                         
   8  -6   1        110.15        135.50        22.32 o                         
   9  -6   1         62.00         58.12        19.14 o                         
  10  -6   1        157.07        174.39        30.16 o                         
  11  -6   1         26.93         26.18        14.98 o                         
  12  -6   1         29.92         19.64        17.85 o                         
 -13  -5   1        305.78        320.88        45.69 o                         
 -12  -5   1         66.37         68.74        18.25 o                         
 -11  -5   1         47.75         27.53         9.94 o                         
 -10  -5   1        317.22        301.19        40.98 o                         
  -9  -5   1        279.53        260.97        21.14 o                         
  -8  -5   1         42.83         36.38         8.42 o                         
  -7  -5   1        333.47        311.87        28.38 o                         
  -6  -5   1        118.77        128.67         7.16 o                         
  -5  -5   1        286.66        296.81        15.99 o                         
  -4  -5   1       1450.74       1400.82        32.62 o                         
  -3  -5   1       1291.51       1284.46        32.63 o                         
  -2  -5   1       1455.06       1377.16        43.90 o                         
  -1  -5   1       2074.28       1892.98        64.04 o                         
   0  -5   1       1004.33        786.80        29.54 o                         
   1  -5   1       1558.56       1545.28        41.54 o                         
   2  -5   1       1768.33       1749.04        46.43 o                         
   3  -5   1        828.24        846.10        35.37 o                         
   4  -5   1         43.71         37.30         8.43 o                         
   5  -5   1       1413.16       1325.04        52.79 o                         
   6  -5   1        707.55        700.29        41.40 o                         
   7  -5   1         48.53         50.98        13.19 o                         
   8  -5   1        489.53        514.38        41.48 o                         
   9  -5   1         75.60         36.01        13.09 o                         
  10  -5   1        405.64        396.50        41.58 o                         
  11  -5   1        197.42        187.09        32.04 o                         
  12  -5   1         39.79         80.74        22.22 o                         
  13  -5   1        101.71        102.96        26.98 o                         
 -13  -4   1         35.44         36.55        12.01 o                         
 -12  -4   1         19.16         14.38        11.11 o                         
 -11  -4   1        183.13        180.84        19.72 o                         
 -10  -4   1         18.06         34.19         9.87 o                         
  -9  -4   1        432.51        453.82        26.69 o                         
  -8  -4   1          1.59          9.89         6.38 o                         
  -7  -4   1        130.58        125.16        12.91 o                         
  -6  -4   1       1565.68       1538.16        37.03 o                         
  -5  -4   1       3108.66       3147.64        74.56 o                         
  -4  -4   1        596.11        712.19        21.76 o                         
  -3  -4   1        265.32        272.06         9.03 o                         
  -2  -4   1       2239.22       2308.29        78.77 o                         
  -1  -4   1        683.61        706.25        13.13 o                         
   0  -4   1       5165.70       5343.64        68.37 o                         
   1  -4   1        105.64        122.63        10.42 o                         
   2  -4   1        920.59        876.36        30.33 o                         
   3  -4   1         75.28         61.01         9.13 o                         
   4  -4   1       2729.55       2921.97        68.83 o                         
   5  -4   1       5180.20       5272.49       102.13 o                         
   6  -4   1        434.78        469.95        33.65 o                         
   7  -4   1         60.18         77.37        17.56 o                         
   8  -4   1       1110.66       1061.99        58.80 o                         
   9  -4   1         50.92         18.25        11.60 o                         
  10  -4   1        105.16        105.24        23.11 o                         
  11  -4   1        117.39        112.98        25.29 o                         
  12  -4   1         34.86         47.51        18.55 o                         
  13  -4   1         46.18         36.10        19.24 o                         
 -13  -3   1         48.53         50.58        22.71 o                         
 -12  -3   1         17.85         28.36        14.08 o                         
 -11  -3   1        416.60        463.68        39.59 o                         
 -10  -3   1        145.48        155.62        16.96 o                         
  -9  -3   1         80.66         82.36        16.52 o                         
  -8  -3   1        995.45        987.70        35.83 o                         
  -7  -3   1         40.77         29.69         7.74 o                         
  -6  -3   1       1425.70       1330.83        51.40 o                         
  -5  -3   1        333.50        334.49        24.34 o                         
  -4  -3   1       1229.32       1435.05        29.09 o                         
  -3  -3   1        886.04        940.62        33.41 o                         
  -2  -3   1       1410.86       1344.40        18.35 o                         
  -1  -3   1       5197.53       4973.93        43.07 o                         
   0  -3   1      23732.19      23220.94       125.69 o                         
   1  -3   1         26.71         50.39         5.85 o                         
   2  -3   1        454.64        483.57        20.46 o                         
   3  -3   1        349.12        253.36        17.37 o                         
   4  -3   1       2343.25       2259.20        58.04 o                         
   5  -3   1        139.03        129.57        16.27 o                         
   6  -3   1        367.88        367.40        28.98 o                         
   7  -3   1          2.01         17.36         9.03 o                         
   8  -3   1        612.68        608.38        43.97 o                         
   9  -3   1          0.59         12.79        11.70 o                         
  10  -3   1         57.78         78.46        20.23 o                         
  11  -3   1          2.40         -4.26        12.89 o                         
  12  -3   1        125.42        162.68        31.74 o                         
  13  -3   1        293.70        366.18        46.73 o                         
 -13  -2   1        271.35        347.32        45.04 o                         
 -12  -2   1         23.07         12.15        23.70 o                         
 -11  -2   1        807.27        849.56        40.16 o                         
 -10  -2   1         19.74         14.68        11.60 o                         
  -9  -2   1         23.67          9.87         5.93 o                         
  -8  -2   1        420.14        383.49        21.96 o                         
  -7  -2   1        198.58        177.81        14.24 o                         
  -6  -2   1       1578.54       1635.29        38.52 o                         
  -5  -2   1         66.28         90.46        12.40 o                         
  -4  -2   1       2712.36       2838.51        44.88 o                         
  -3  -2   1       2653.06       2424.82        53.69 o                         
  -2  -2   1       8991.95       8700.42        54.14 o                         
  -1  -2   1      18836.14      20240.90        63.09 o                         
   0  -2   1        213.41        235.98         9.53 o                         
   1  -2   1      19666.64      19516.64        98.31 o                         
   2  -2   1       5032.28       5249.35        62.55 o                         
   3  -2   1        172.93         94.17        10.42 o                         
   4  -2   1        844.63        820.58        22.12 o                         
   5  -2   1        289.83        286.83        14.59 o                         
   6  -2   1        342.41        297.73        16.55 o                         
   7  -2   1        751.64        662.81        27.50 o                         
   8  -2   1        754.37        694.87        29.15 o                         
   9  -2   1        542.24        582.36        36.52 o                         
  10  -2   1        442.86        518.68        46.34 o                         
  11  -2   1         18.37         16.96        16.46 o                         
  12  -2   1         98.38         35.71        17.46 o                         
  13  -2   1         68.90         82.33        25.00 o                         
 -13  -1   1        334.83        355.38        45.84 o                         
 -12  -1   1          2.13         14.09        24.70 o                         
 -11  -1   1         35.80         42.82        11.46 o                         
 -10  -1   1         22.35         28.45         8.84 o                         
  -9  -1   1         97.12         99.79        17.16 o                         
  -8  -1   1       4279.87       4169.01        70.37 o                         
  -7  -1   1       4325.30       4273.42        66.61 o                         
  -6  -1   1         98.81         96.82         9.65 o                         
  -5  -1   1          1.86         14.24         4.17 o                         
  -4  -1   1          2.42          2.38         3.87 o                         
  -3  -1   1        242.56        254.68         9.66 o                         
  -2  -1   1       5297.79       5000.94       134.97 o                         
  -1  -1   1       4111.31       4025.49        54.18 o                         
   1  -1   1        364.00        364.30        10.44 o                         
   2  -1   1        577.29        633.40        13.35 o                         
   3  -1   1        199.02        234.54        16.77 o                         
   4  -1   1        120.18         99.11        10.52 o                         
   5  -1   1       3081.47       3060.19        62.19 o                         
   6  -1   1       2490.96       2387.81        68.59 o                         
   7  -1   1         63.65         55.17         8.70 o                         
   8  -1   1          2.45          7.55         5.90 o                         
   9  -1   1         88.76         91.00        12.34 o                         
  10  -1   1        144.81        159.50        25.20 o                         
  11  -1   1         22.96         22.68         8.15 o                         
  12  -1   1        168.70        222.30        35.71 o                         
  13  -1   1          0.93          9.82        17.16 o                         
 -13   0   1        212.87        256.43        39.78 o                         
 -12   0   1         26.22         51.58        17.75 o                         
 -11   0   1         97.18        110.94        14.94 o                         
 -10   0   1        196.02        190.42        24.70 o                         
  -9   0   1          6.27          6.19         6.42 o                         
  -8   0   1       2631.06       2387.38        68.88 o                         
  -7   0   1          1.56          7.69         4.86 o                         
  -6   0   1         57.71         66.94         7.91 o                         
  -5   0   1          2.22          2.38         5.16 o                         
  -4   0   1        437.66        471.39        35.25 o                         
  -3   0   1        500.96        491.79        14.36 o                         
  -2   0   1       8620.94       8816.09        75.12 o                         
   2   0   1       5845.48       5993.58        39.90 o                         
   3   0   1       3193.89       3394.71        38.61 o                         
   4   0   1       2225.38       2020.54        33.46 o                         
   5   0   1       3036.86       3095.43        63.29 o                         
   6   0   1       2069.09       2086.68        56.84 o                         
   7   0   1          1.76          3.47         5.36 o                         
   8   0   1        508.40        587.07        35.63 o                         
   9   0   1        177.20        185.53        17.06 o                         
  10   0   1       1561.15       1586.01        50.41 o                         
  11   0   1        205.69        207.25        20.18 o                         
  12   0   1          5.12          0.13         8.13 o                         
  13   0   1        118.66        106.53        27.48 o                         
 -13   1   1         16.21         19.34        16.66 o                         
 -12   1   1         42.31         41.86        16.56 o                         
 -11   1   1         15.61          5.81         6.35 o                         
 -10   1   1        238.63        198.24        17.79 o                         
  -9   1   1          5.88          3.09         5.72 o                         
  -8   1   1          9.34          5.32         5.81 o                         
  -7   1   1       3493.20       3537.12        69.55 o                         
  -6   1   1       5445.04       5328.80        66.16 o                         
  -5   1   1       2917.51       2734.31        99.73 o                         
  -4   1   1      14352.88      14657.16       240.23 o                         
  -3   1   1      11033.44      10765.01        94.19 o                         
  -2   1   1      27336.25      27762.59        83.12 o                         
  -1   1   1        101.83        141.40         6.75 o                         
   1   1   1        183.59        191.02         5.56 o                         
   2   1   1          5.17         10.95         1.74 o                         
   3   1   1         47.05         37.33         3.92 o                         
   4   1   1         36.49         23.05         4.76 o                         
   5   1   1       2817.01       2822.36        78.17 o                         
   6   1   1         13.48         12.04         5.85 o                         
   7   1   1       3498.84       3447.97       142.55 o                         
   8   1   1       2464.59       2529.71        74.64 o                         
   9   1   1         57.64         67.25        15.67 o                         
  10   1   1         33.08         40.78        10.62 o                         
  11   1   1         17.78          8.93         8.14 o                         
  12   1   1         34.19         22.37        10.95 o                         
  13   1   1        238.58        263.78        40.67 o                         
 -13   2   1          0.15          6.94        14.78 o                         
 -12   2   1         81.43        100.38        26.68 o                         
 -11   2   1          4.58          7.64        12.10 o                         
 -10   2   1        312.30        295.05        21.33 o                         
  -9   2   1        382.09        430.47        24.00 o                         
  -8   2   1        646.62        687.55        27.91 o                         
  -7   2   1        381.63        363.17        26.84 o                         
  -6   2   1        164.05        166.40        12.11 o                         
  -5   2   1        912.22        942.87        24.98 o                         
  -4   2   1        561.39        574.16        17.12 o                         
  -3   2   1       2622.03       2605.92        38.00 o                         
  -2   2   1      12105.45      12969.11       103.01 o                         
  -1   2   1       7677.53       7200.28        60.45 o                         
   0   2   1       5030.42       4455.14        40.66 o                         
   1   2   1        533.27        448.74        16.22 o                         
   2   2   1      34271.02      34749.22       701.78 o                         
   3   2   1      41666.71      42424.14       245.08 o                         
   4   2   1        633.08        730.79        13.64 o                         
   5   2   1        673.02        726.97        22.86 o                         
   6   2   1        196.84        185.06        12.98 o                         
   7   2   1          5.44         16.19         5.99 o                         
   8   2   1        699.40        678.70        28.98 o                         
   9   2   1         96.70        102.76        17.46 o                         
  10   2   1         88.98         98.89        20.33 o                         
  11   2   1        150.57        194.69        19.79 o                         
  12   2   1         12.34         10.34         9.19 o                         
  13   2   1        115.08        108.88        16.75 o                         
 -13   3   1         88.99         82.13        24.60 o                         
 -12   3   1          8.38         -3.87        13.39 o                         
 -11   3   1        133.88        145.02        27.18 o                         
 -10   3   1        302.38        306.87        36.81 o                         
  -9   3   1        223.89        223.91        29.86 o                         
  -8   3   1        874.58        867.26        53.02 o                         
  -7   3   1        331.11        286.22        16.74 o                         
  -6   3   1        159.04        140.77        10.99 o                         
  -5   3   1        784.94        775.84        22.45 o                         
  -4   3   1       3871.70       4034.82        79.36 o                         
  -3   3   1       3149.36       2926.96        59.74 o                         
  -2   3   1         33.32         46.42         6.75 o                         
  -1   3   1        224.40        191.71        11.42 o                         
   0   3   1      15931.49      16018.99        60.22 o                         
   1   3   1        148.10        181.63        11.31 o                         
   2   3   1       4878.69       4913.05       159.61 o                         
   3   3   1       1740.01       1764.88        37.14 o                         
   4   3   1        132.11        150.64         6.46 o                         
   5   3   1          8.68         11.28         2.30 o                         
   6   3   1       2153.12       2327.28        45.70 o                         
   7   3   1          1.99          6.28         4.62 o                         
   8   3   1        608.26        601.94        27.62 o                         
   9   3   1        502.20        449.40        25.61 o                         
  10   3   1        258.11        249.81        28.57 o                         
  11   3   1        502.13        486.94        41.18 o                         
  12   3   1         71.46         82.46        14.79 o                         
  13   3   1         17.51         14.71        10.76 o                         
 -13   4   1         32.58         12.60        15.08 o                         
 -12   4   1          0.66         -7.14        15.87 o                         
 -11   4   1        368.35        368.60        42.76 o                         
 -10   4   1        224.93        246.72        33.04 o                         
  -9   4   1         51.75         90.86        19.84 o                         
  -8   4   1         28.57         52.07        15.18 o                         
  -7   4   1         10.23          2.58         9.92 o                         
  -6   4   1        193.86        158.94        20.74 o                         
  -5   4   1       4065.46       4184.26        92.04 o                         
  -4   4   1         55.11         96.22        13.49 o                         
  -3   4   1       1141.93       1131.41        38.79 o                         
  -2   4   1       2448.62       2486.45        51.86 o                         
  -1   4   1        168.07        180.02        12.70 o                         
   0   4   1       7882.38       8375.19       128.50 o                         
   1   4   1       1501.44       1453.36        36.80 o                         
   2   4   1       2189.43       2172.40        42.65 o                         
   3   4   1       2185.40       2323.37        39.80 o                         
   4   4   1        439.88        403.13        46.76 o                         
   5   4   1       2949.81       2937.04        51.22 o                         
   6   4   1        224.04        219.55        11.95 o                         
   7   4   1        338.31        296.54        18.38 o                         
   8   4   1         79.37         71.82        15.77 o                         
   9   4   1         86.65         78.32        18.50 o                         
  10   4   1        259.80        274.15        21.64 o                         
  11   4   1        132.96        136.39        23.71 o                         
  12   4   1         67.52         58.92        18.05 o                         
  13   4   1         82.15        122.76        36.85 o                         
 -13   5   1          0.70         -1.19        16.66 o                         
 -12   5   1         75.59        118.23        28.07 o                         
 -11   5   1        536.52        572.39        53.09 o                         
 -10   5   1        173.09        169.63        29.66 o                         
  -9   5   1          3.05        -13.69        13.69 o                         
  -8   5   1        371.66        360.10        35.62 o                         
  -7   5   1         51.36         69.23        17.75 o                         
  -6   5   1       2017.67       2012.47        71.93 o                         
  -5   5   1        288.94        292.73        25.50 o                         
  -4   5   1          4.03          6.05         6.35 o                         
  -3   5   1        387.01        409.79        25.21 o                         
  -2   5   1         74.33         78.96        10.61 o                         
  -1   5   1       6243.46       6141.84        82.62 o                         
   0   5   1       1172.87       1543.52        22.94 o                         
   1   5   1        895.86       1089.96        35.30 o                         
   2   5   1       4290.45       4566.71        68.03 o                         
   3   5   1          4.70          3.56         2.71 o                         
   4   5   1       1844.84       2105.95        68.80 o                         
   5   5   1         78.34         72.06         5.71 o                         
   6   5   1        409.61        437.84        13.79 o                         
   7   5   1       2098.22       2093.37       113.80 o                         
   8   5   1         44.94         39.00        12.25 o                         
   9   5   1        279.66        237.60        19.64 o                         
  10   5   1         80.55         92.30        13.68 o                         
  11   5   1         50.65         58.02        16.86 o                         
  12   5   1        236.15        222.12        31.75 o                         
  13   5   1        238.83        264.28        34.82 o                         
 -12   6   1          1.31         -5.85        15.97 o                         
 -11   6   1        333.35        348.74        42.66 o                         
 -10   6   1        107.15         88.18        24.00 o                         
  -9   6   1         17.00         32.14        13.39 o                         
  -8   6   1        103.24         96.71        20.24 o                         
  -7   6   1         35.49         23.61        11.70 o                         
  -6   6   1          9.45          8.93         8.63 o                         
  -5   6   1        306.49        291.74        26.40 o                         
  -4   6   1       3234.61       3140.48        79.12 o                         
  -3   6   1       5923.58       6003.21       101.71 o                         
  -2   6   1        177.03        142.48        14.68 o                         
  -1   6   1         75.66         95.03        11.61 o                         
   0   6   1       3045.80       3169.40        64.88 o                         
   1   6   1          5.26         17.06         7.14 o                         
   2   6   1        663.38        571.70        13.21 o                         
   3   6   1         11.76          8.33         4.56 o                         
   4   6   1        486.05        497.22        19.62 o                         
   5   6   1        141.65        123.78        10.94 o                         
   6   6   1        385.74        358.20        13.40 o                         
   7   6   1        839.99        863.31        32.55 o                         
   8   6   1        299.83        302.34        20.84 o                         
   9   6   1        118.51         99.63        13.59 o                         
  10   6   1         63.26         75.74        12.52 o                         
  11   6   1         28.25         37.65        10.49 o                         
  12   6   1        291.08        307.75        37.50 o                         
  13   6   1         59.13         25.79        16.96 o                         
 -12   7   1         38.91         63.08        22.91 o                         
 -11   7   1        408.79        393.81        46.14 o                         
 -10   7   1        113.97         97.21        22.52 o                         
  -9   7   1        476.69        404.38        42.17 o                         
  -8   7   1       1248.50       1147.87        65.56 o                         
  -7   7   1         71.33         32.24        13.99 o                         
  -6   7   1          3.98          2.78         8.83 o                         
  -5   7   1        584.97        624.02        39.61 o                         
  -4   7   1        127.82        138.78        18.05 o                         
  -3   7   1        609.53        620.30        34.55 o                         
  -2   7   1        166.73        162.81        16.97 o                         
  -1   7   1        690.56        783.32        35.56 o                         
   0   7   1       1609.08       1790.89        53.05 o                         
   1   7   1       6082.62       5956.79        65.23 o                         
   2   7   1       9562.43       9087.99       197.19 o                         
   3   7   1         25.25         25.69         7.93 o                         
   4   7   1          7.93         19.24         5.93 o                         
   5   7   1       6615.51       6936.97        81.74 o                         
   6   7   1        976.07       1048.17        24.71 o                         
   7   7   1         35.01         41.92         8.57 o                         
   8   7   1         58.49         51.49        10.02 o                         
   9   7   1         21.59         29.02         9.46 o                         
  10   7   1          3.29         14.44         7.76 o                         
  11   7   1         16.44         22.37        11.04 o                         
  12   7   1         55.75         72.70        22.52 o                         
 -12   8   1         31.66         32.14        20.43 o                         
 -11   8   1         13.71         32.13        17.95 o                         
 -10   8   1         51.18         77.86        22.42 o                         
  -9   8   1        456.22        397.72        41.97 o                         
  -8   8   1        139.12        155.24        26.39 o                         
  -7   8   1         29.90         41.26        14.38 o                         
  -6   8   1         12.13         17.36        10.22 o                         
  -5   8   1        665.23        716.79        44.68 o                         
  -4   8   1        202.02        182.15        21.53 o                         
  -3   8   1       4056.64       4088.60        94.48 o                         
  -2   8   1       3452.70       3408.13        82.24 o                         
  -1   8   1       8009.62       7910.60       121.95 o                         
   0   8   1       7155.00       7138.81       114.85 o                         
   1   8   1        152.69        125.38         5.95 o                         
   2   8   1          4.83          7.04         2.48 o                         
   3   8   1       2023.45       2052.28        60.72 o                         
   4   8   1          1.11         20.16         7.64 o                         
   5   8   1         58.73         92.85        18.90 o                         
   6   8   1        129.33        116.75        12.34 o                         
   7   8   1        941.43        928.07        34.74 o                         
   8   8   1        191.34        188.87        17.85 o                         
   9   8   1         28.32         10.21         8.73 o                         
  10   8   1        719.45        727.11        37.41 o                         
  11   8   1         47.59         61.30        14.48 o                         
  12   8   1          1.51         -9.32         9.92 o                         
 -12   9   1         28.27         50.98        20.73 o                         
 -11   9   1         48.89         45.23        18.35 o                         
 -10   9   1         11.90         18.94        11.90 o                         
  -9   9   1        376.68        320.48        39.09 o                         
  -8   9   1        272.07        274.52        35.72 o                         
  -7   9   1        754.46        728.95        51.82 o                         
  -6   9   1       2222.55       2197.70        85.44 o                         
  -5   9   1       1521.29       1465.11        66.09 o                         
  -4   9   1         24.19         28.86        12.30 o                         
  -3   9   1         39.24         26.58         9.62 o                         
  -2   9   1       1854.60       1857.14        64.47 o                         
  -1   9   1       1077.31       1086.97        48.49 o                         
   0   9   1       1913.03       1987.81        64.88 o                         
   1   9   1         13.54         12.07         1.91 o                         
   2   9   1        204.94        221.39        11.86 o                         
   3   9   1         58.73         42.55        10.81 o                         
   4   9   1       2104.27       2126.85        48.12 o                         
   5   9   1       1258.61       1158.11        39.35 o                         
   6   9   1        351.27        427.95        23.74 o                         
   7   9   1       1176.60       1133.23        39.93 o                         
   8   9   1        307.31        335.08        29.96 o                         
   9   9   1         16.57         21.89         8.80 o                         
  10   9   1          0.25          2.52         8.34 o                         
  11   9   1          0.95         21.66         8.49 o                         
  12   9   1         43.28         61.10        21.72 o                         
 -11  10   1        154.45        108.42        25.79 o                         
 -10  10   1        350.50        378.90        46.14 o                         
  -9  10   1        230.02        219.84        34.32 o                         
  -8  10   1        219.73        182.83        30.75 o                         
  -7  10   1          8.16         -3.47         9.32 o                         
  -6  10   1        298.42        295.57        33.73 o                         
  -5  10   1        128.42        136.10        20.63 o                         
  -4  10   1        100.28        100.58        19.14 o                         
  -3  10   1        252.51        274.93        28.57 o                         
  -2  10   1         21.06         20.23         8.93 o                         
  -1  10   1       1161.14       1210.43        54.35 o                         
   0  10   1       2272.85       2219.06        73.06 o                         
   1  10   1        327.38        378.47        31.46 o                         
   2  10   1       1259.12       1276.11        19.57 o                         
   3  10   1        709.33        717.83        40.81 o                         
   4  10   1        295.25        278.24        18.92 o                         
   5  10   1        147.38        158.46        15.00 o                         
   6  10   1         66.35         64.75        10.51 o                         
   7  10   1         12.50         18.72        10.17 o                         
   8  10   1        109.95        109.41        12.36 o                         
   9  10   1         55.95         43.26        12.84 o                         
  10  10   1         75.72         66.61        13.29 o                         
  11  10   1          2.20          8.73        10.22 o                         
  12  10   1        408.77        436.76        48.12 o                         
 -11  11   1          9.61         -0.10        17.65 o                         
 -10  11   1         13.55         12.60        14.18 o                         
  -9  11   1         43.70         61.20        22.02 o                         
  -8  11   1        172.01        196.51        33.23 o                         
  -7  11   1         47.10         45.92        16.96 o                         
  -6  11   1        159.46        210.60        29.86 o                         
  -5  11   1        454.34        467.70        41.68 o                         
  -4  11   1        564.62        562.27        43.57 o                         
  -3  11   1       1074.41       1067.36        57.11 o                         
  -2  11   1         39.98         26.68        10.71 o                         
  -1  11   1        143.19        175.69        23.51 o                         
   0  11   1        165.30        195.63        23.91 o                         
   1  11   1        237.24        246.05        27.88 o                         
   2  11   1       3231.52       3165.21        52.61 o                         
   3  11   1        176.02        156.94        20.83 o                         
   4  11   1         16.28         16.62         7.03 o                         
   5  11   1        302.20        279.87        20.48 o                         
   6  11   1          1.02          7.59         6.46 o                         
   7  11   1        681.88        697.22        33.67 o                         
   8  11   1        355.75        374.99        21.75 o                         
   9  11   1         82.07         86.37        14.90 o                         
  10  11   1        314.40        322.54        26.77 o                         
  11  11   1         11.14         21.13        16.36 o                         
 -10  12   1          1.06          6.35        15.17 o                         
  -9  12   1        212.92        267.65        38.49 o                         
  -8  12   1        213.85        193.25        32.44 o                         
  -7  12   1        351.08        341.51        40.28 o                         
  -6  12   1        446.81        476.71        45.25 o                         
  -5  12   1        187.49        197.41        28.77 o                         
  -4  12   1        113.40        118.34        24.01 o                         
  -3  12   1        127.94        156.53        24.40 o                         
  -2  12   1         59.21         83.91        19.74 o                         
  -1  12   1         90.30        116.65        20.53 o                         
   0  12   1         16.44          9.52        11.51 o                         
   1  12   1         23.85         18.15         9.42 o                         
   2  12   1        435.11        384.05        33.34 o                         
   3  12   1         83.18         80.94        16.17 o                         
   4  12   1       1221.41       1190.56        41.93 o                         
   5  12   1       1072.84       1061.18        45.38 o                         
   6  12   1          1.23          8.77        10.02 o                         
   7  12   1         18.23         23.65         8.67 o                         
   8  12   1         56.00         51.23        10.16 o                         
   9  12   1         18.95         11.32        22.51 o                         
  10  12   1        176.98        170.32        31.05 o                         
  11  12   1         36.01         81.63        25.29 o                         
 -10  13   1         29.49         39.18        17.75 o                         
  -9  13   1          0.24         -1.19        10.41 o                         
  -8  13   1          6.38         23.41        15.67 o                         
  -7  13   1          0.99        -10.91        17.06 o                         
  -6  13   1        252.24        268.06        36.11 o                         
  -5  13   1         68.37         79.15        20.93 o                         
  -4  13   1        336.62        345.78        37.70 o                         
  -3  13   1          1.84        -11.70        11.70 o                         
  -2  13   1        409.81        498.93        42.37 o                         
  -1  13   1        246.19        313.41        33.24 o                         
   0  13   1       1798.63       1858.51        79.72 o                         
   1  13   1        811.58        765.53        31.22 o                         
   2  13   1        291.82        317.69        32.44 o                         
   3  13   1         37.78         35.31        13.59 o                         
   4  13   1        194.62        213.27        19.32 o                         
   5  13   1        334.72        311.69        23.50 o                         
   6  13   1         26.44         44.51        10.34 o                         
   7  13   1          7.96         16.46         9.32 o                         
   8  13   1         74.43         86.61        11.81 o                         
   9  13   1        265.96        250.94        24.36 o                         
  10  13   1         74.22         67.15        21.92 o                         
  -9  14   1          3.00        -15.17        15.17 o                         
  -8  14   1          6.39        -10.51        18.94 o                         
  -7  14   1        173.03        145.82        29.86 o                         
  -6  14   1        335.08        304.59        39.39 o                         
  -5  14   1        227.61        192.16        31.45 o                         
  -4  14   1        504.62        599.89        51.40 o                         
  -3  14   1        709.44        790.32        58.27 o                         
  -2  14   1         56.39         67.94        19.24 o                         
  -1  14   1        296.11        297.55        34.43 o                         
   0  14   1         19.23         19.24        13.39 o                         
   1  14   1         47.65         47.61        11.93 o                         
   2  14   1         99.99        104.65        19.64 o                         
   3  14   1          2.59         15.77        11.31 o                         
   4  14   1         10.67         22.46        10.36 o                         
   5  14   1        169.52        191.45        19.63 o                         
   6  14   1        149.55        160.96        19.47 o                         
   7  14   1        350.42        338.16        26.57 o                         
   8  14   1        101.30         65.39        16.81 o                         
   9  14   1         33.49         45.03        21.32 o                         
  -8  15   1        154.28        133.62        30.65 o                         
  -7  15   1         99.56        102.56        27.97 o                         
  -6  15   1          0.15         -6.94        15.87 o                         
  -5  15   1         94.12         61.30        19.24 o                         
  -4  15   1        232.09        195.93        32.14 o                         
  -3  15   1          0.75         -7.04        12.79 o                         
  -2  15   1         28.62         35.51        16.27 o                         
  -1  15   1         65.47         63.48        20.14 o                         
   0  15   1         60.64         52.77        18.15 o                         
   1  15   1        450.19        505.98        44.95 o                         
   2  15   1        938.06       1076.35        64.34 o                         
   3  15   1        292.32        289.30        34.13 o                         
   4  15   1        209.85        215.00        21.15 o                         
   5  15   1        289.47        318.09        25.87 o                         
   6  15   1          7.73         12.66         8.67 o                         
   7  15   1        263.43        250.84        23.56 o                         
   8  15   1          9.82         11.26         9.70 o                         
   9  15   1         16.75         21.13        17.46 o                         
  -7  16   1         31.34         16.56        16.07 o                         
  -6  16   1          3.43         -0.79        16.46 o                         
  -5  16   1         83.86         95.32        26.19 o                         
  -4  16   1        320.71        398.44        45.74 o                         
  -3  16   1        842.26        837.73        64.62 o                         
  -2  16   1        131.01        159.90        29.46 o                         
  -1  16   1        689.83        665.90        55.58 o                         
   0  16   1        531.53        523.08        49.92 o                         
   1  16   1        103.50         82.03        20.63 o                         
   2  16   1        189.19        185.70        28.97 o                         
   3  16   1         45.24         45.03        15.87 o                         
   4  16   1          4.61         13.55         9.72 o                         
   5  16   1         44.78         27.92        11.10 o                         
   6  16   1         78.63        108.41        32.29 o                         
   7  16   1        174.03        186.84        22.28 o                         
   8  16   1          1.10         10.19        12.65 o                         
  -6  17   1        191.58        241.95        39.38 o                         
  -5  17   1        219.41        235.31        38.29 o                         
  -4  17   1         25.77         31.74        16.86 o                         
  -3  17   1         68.65         76.67        22.52 o                         
  -2  17   1         29.50         76.97        22.81 o                         
  -1  17   1        236.27        233.23        38.09 o                         
   0  17   1         94.09        107.91        18.80 o                         
   1  17   1         28.50         22.61        14.28 o                         
   2  17   1        190.33        212.98        31.64 o                         
   3  17   1         60.55         50.34        12.17 o                         
   4  17   1        250.75        265.51        25.53 o                         
   5  17   1         83.16         80.93        15.17 o                         
   6  17   1          1.71         -4.76        10.22 o                         
   7  17   1          9.33          6.25        14.68 o                         
  -5  18   1         23.90         45.13        21.13 o                         
  -4  18   1          8.28         -1.88        13.59 o                         
  -3  18   1          7.38        -15.87        15.87 o                         
  -2  18   1         59.16         68.34        24.00 o                         
  -1  18   1        656.74        657.50        60.24 o                         
   0  18   1        179.50        185.80        32.54 o                         
   1  18   1         20.55         12.40        12.40 o                         
   2  18   1        162.05        128.76        27.58 o                         
   3  18   1         21.11         27.02        11.71 o                         
   4  18   1         16.14          1.54        24.15 o                         
   5  18   1          9.61         10.82         9.03 o                         
   6  18   1          0.49         22.71        16.76 o                         
  -3  19   1        182.69        163.48        32.74 o                         
  -2  19   1          2.06          7.34        15.27 o                         
  -1  19   1          5.47         14.84        10.45 o                         
   0  19   1          3.78         -3.37        10.81 o                         
   1  19   1         99.76        119.62        28.27 o                         
   2  19   1        185.96        237.42        25.54 o                         
   3  19   1          3.20         14.94        18.10 o                         
   4  19   1         33.41          3.65        18.80 o                         
  -2 -19   2         32.09         15.87        14.78 o                         
  -1 -19   2          0.13        -16.07        16.07 o                         
   0 -19   2          0.27         53.36        20.53 o                         
   1 -19   2         49.39         42.15        17.36 o                         
   2 -19   2        417.43        411.51        35.89 o                         
  -4 -18   2         11.79          2.49         8.07 o                         
  -3 -18   2        247.66        251.68        38.99 o                         
  -2 -18   2        288.95        299.91        41.27 o                         
  -1 -18   2         87.35         93.04        24.80 o                         
   0 -18   2        232.79        177.87        34.52 o                         
   1 -18   2        200.38        246.21        38.69 o                         
   2 -18   2          3.10        -12.70        12.70 o                         
   3 -18   2         31.93         27.96        10.65 o                         
   4 -18   2          0.55        -10.27        10.27 o                         
  -6 -17   2        335.73        351.15        34.92 o                         
  -5 -17   2        456.22        466.41        34.70 o                         
  -4 -17   2         49.01         41.95        12.95 o                         
  -3 -17   2          3.31         13.89        16.86 o                         
  -2 -17   2         51.90         43.74        19.24 o                         
  -1 -17   2         10.05         -7.93        11.60 o                         
   0 -17   2        168.48        151.08        29.26 o                         
   1 -17   2        106.61        111.36        18.69 o                         
   2 -17   2         27.76         30.30        10.23 o                         
   3 -17   2          1.28         15.07         8.89 o                         
   4 -17   2        106.61        126.98        19.62 o                         
   5 -17   2        254.99        327.67        42.66 o                         
   6 -17   2        133.31        135.99        29.36 o                         
  -7 -16   2          0.23          8.21         8.89 o                         
  -6 -16   2         96.34         91.01        17.41 o                         
  -5 -16   2        174.54        138.12        19.77 o                         
  -4 -16   2         94.03        126.86        25.10 o                         
  -3 -16   2          1.56         11.01        13.29 o                         
  -2 -16   2         12.10         53.16        18.05 o                         
  -1 -16   2        293.01        260.43        36.51 o                         
   0 -16   2        542.35        546.30        52.40 o                         
   1 -16   2         45.89         29.80        14.03 o                         
   2 -16   2        124.34        115.89        16.75 o                         
   3 -16   2        722.53        733.46        41.93 o                         
   4 -16   2        412.48        373.37        44.35 o                         
   5 -16   2          3.60        -18.15        18.15 o                         
   6 -16   2          7.40         76.77        26.08 o                         
   7 -16   2         10.55         -3.77        12.30 o                         
  -8 -15   2         17.50         34.06        12.24 o                         
  -7 -15   2         30.23         32.58        12.21 o                         
  -6 -15   2         83.52         97.74        16.65 o                         
  -5 -15   2         69.17         92.97        16.82 o                         
  -4 -15   2        236.46        218.65        31.45 o                         
  -3 -15   2        536.73        486.86        47.44 o                         
  -2 -15   2        130.82        133.22        26.19 o                         
  -1 -15   2         52.74         46.22        16.27 o                         
   0 -15   2         24.08         26.75        10.05 o                         
   1 -15   2        111.15         89.08        20.19 o                         
   2 -15   2         67.64         51.23        12.53 o                         
   3 -15   2        528.61        462.74        45.65 o                         
   4 -15   2         70.27         67.84        22.02 o                         
   5 -15   2        108.27        106.14        25.00 o                         
   6 -15   2          9.67         27.87        14.48 o                         
   7 -15   2        340.56        327.31        44.75 o                         
   8 -15   2        361.16        370.07        47.23 o                         
  -9 -14   2          5.12         -3.72        12.05 o                         
  -8 -14   2        332.89        318.43        27.65 o                         
  -7 -14   2         45.25         68.29        14.52 o                         
  -6 -14   2          1.64         -2.18         9.79 o                         
  -5 -14   2         30.14         20.56         9.49 o                         
  -4 -14   2          6.55         15.37        10.41 o                         
  -3 -14   2          5.78          4.76        10.22 o                         
  -2 -14   2        151.25        131.24        26.09 o                         
  -1 -14   2          0.37          7.34        10.51 o                         
   0 -14   2          0.03          1.95         6.44 o                         
   1 -14   2         28.61         36.36        10.17 o                         
   2 -14   2        482.44        475.73        44.66 o                         
   3 -14   2        243.48        283.93        34.52 o                         
   4 -14   2        656.24        663.20        54.19 o                         
   5 -14   2        524.14        541.63        50.51 o                         
   6 -14   2        548.49        667.47        57.95 o                         
   7 -14   2         19.54         33.33        18.65 o                         
   8 -14   2         46.75         53.36        22.42 o                         
   9 -14   2          3.42         19.54        15.67 o                         
 -10 -13   2         62.09         71.52        14.64 o                         
  -9 -13   2          0.05          9.98         8.44 o                         
  -8 -13   2          0.19        -11.11        11.11 o                         
  -7 -13   2        253.68        229.31        22.04 o                         
  -6 -13   2         74.93         78.38        14.46 o                         
  -5 -13   2         54.44         92.09        14.57 o                         
  -4 -13   2         73.72         68.24        16.66 o                         
  -3 -13   2        138.83         92.45        19.74 o                         
  -2 -13   2         77.60         85.70        19.74 o                         
  -1 -13   2       1034.10       1062.15        38.01 o                         
   0 -13   2       2033.48       2087.39        56.57 o                         
   1 -13   2        377.34        398.42        26.37 o                         
   2 -13   2          5.72          9.72        12.30 o                         
   3 -13   2          2.45          2.68         9.72 o                         
   4 -13   2         20.71         18.35        10.71 o                         
   5 -13   2        324.50        295.17        36.41 o                         
   6 -13   2          1.20         -7.44        14.38 o                         
   7 -13   2         24.46         37.89        18.75 o                         
   8 -13   2          3.22         -0.60        10.22 o                         
   9 -13   2         78.22         70.52        22.32 o                         
 -10 -12   2         56.15         55.64        13.46 o                         
  -9 -12   2          6.65         -9.77         9.77 o                         
  -8 -12   2         35.91         67.64        13.55 o                         
  -7 -12   2          1.38          3.48         8.89 o                         
  -6 -12   2        960.77       1041.32        43.30 o                         
  -5 -12   2        224.66        207.40        19.43 o                         
  -4 -12   2        397.57        424.00        38.70 o                         
  -3 -12   2        907.91        926.40        56.00 o                         
  -2 -12   2        706.52        723.86        28.00 o                         
  -1 -12   2         23.53         31.96        16.61 o                         
   0 -12   2        733.46        718.02        34.40 o                         
   1 -12   2        762.40        760.57        49.54 o                         
   2 -12   2        137.05        150.68        22.32 o                         
   3 -12   2          3.22          2.68        12.00 o                         
   4 -12   2         69.82         78.95        20.33 o                         
   5 -12   2        713.10        730.77        53.80 o                         
   6 -12   2        283.77        321.84        37.60 o                         
   7 -12   2        191.90        217.25        30.75 o                         
   8 -12   2        264.49        268.65        37.00 o                         
   9 -12   2         29.22          6.35        12.79 o                         
  10 -12   2         56.77         41.56        20.83 o                         
 -11 -11   2        146.67        161.56        21.02 o                         
 -10 -11   2        191.79        210.99        23.10 o                         
  -9 -11   2          7.08          2.75         7.37 o                         
  -8 -11   2        439.23        486.04        30.92 o                         
  -7 -11   2        731.75        681.62        58.66 o                         
  -6 -11   2          0.04         -7.20         7.79 o                         
  -5 -11   2        168.68        168.57        17.57 o                         
  -4 -11   2         93.09         91.65        20.33 o                         
  -3 -11   2        451.03        410.06        36.32 o                         
  -2 -11   2         43.26         36.58         8.23 o                         
  -1 -11   2       1721.19       1655.27        37.30 o                         
   0 -11   2         36.78         41.37         8.58 o                         
   1 -11   2        839.82        793.47        47.66 o                         
   2 -11   2        953.28        971.04        53.53 o                         
   3 -11   2       1988.50       1962.15        78.26 o                         
   4 -11   2         68.66         91.35        18.65 o                         
   5 -11   2        107.87        103.06        20.14 o                         
   6 -11   2        286.23        263.01        32.34 o                         
   7 -11   2         39.54         55.54        16.76 o                         
   8 -11   2         69.63         66.06        20.73 o                         
   9 -11   2         12.81          7.74        14.18 o                         
  10 -11   2          2.28          7.44        14.08 o                         
  11 -11   2          0.17         27.37        16.56 o                         
 -11 -10   2         24.36         29.67        10.43 o                         
 -10 -10   2          1.88          9.27         9.19 o                         
  -9 -10   2          9.13         10.81        12.40 o                         
  -8 -10   2       1124.79       1118.75        44.21 o                         
  -7 -10   2        197.22        175.26        22.07 o                         
  -6 -10   2        234.92        252.43        20.49 o                         
  -5 -10   2        385.41        393.68        24.07 o                         
  -4 -10   2         52.86         45.43        13.49 o                         
  -3 -10   2        932.79        943.73        25.90 o                         
  -2 -10   2       1574.15       1580.65        37.58 o                         
  -1 -10   2        321.06        307.89        15.46 o                         
   0 -10   2        412.06        375.85        21.22 o                         
   1 -10   2        140.55        124.99        18.85 o                         
   2 -10   2        210.22        204.08        24.01 o                         
   3 -10   2         14.34         24.20         9.62 o                         
   4 -10   2        124.24        121.12        19.54 o                         
   5 -10   2        130.81        164.67        24.50 o                         
   6 -10   2          9.70         -3.27        13.49 o                         
   7 -10   2         51.54         48.40        15.37 o                         
   8 -10   2        223.08        226.58        31.75 o                         
   9 -10   2        139.04        145.12        27.18 o                         
  10 -10   2        353.21        334.36        42.76 o                         
  11 -10   2        111.68        107.13        25.89 o                         
 -11  -9   2         20.99         38.52        13.16 o                         
 -10  -9   2         31.49         44.58        12.83 o                         
  -9  -9   2        126.17        127.18        16.55 o                         
  -8  -9   2        523.94        556.39        42.03 o                         
  -7  -9   2        624.70        617.12        31.00 o                         
  -6  -9   2        314.29        341.36        22.24 o                         
  -5  -9   2       1303.89       1255.81        40.59 o                         
  -4  -9   2        654.81        697.60        43.18 o                         
  -3  -9   2       2771.41       2689.96        43.18 o                         
  -2  -9   2          1.79          5.26         4.08 o                         
  -1  -9   2        384.69        348.77        17.91 o                         
   0  -9   2        557.36        525.84        34.35 o                         
   1  -9   2        473.58        505.72        33.95 o                         
   2  -9   2        523.79        528.08        35.04 o                         
   3  -9   2       1126.49       1210.18        54.74 o                         
   4  -9   2        354.21        380.15        32.25 o                         
   5  -9   2       1461.10       1450.79        65.59 o                         
   6  -9   2        309.67        314.33        33.44 o                         
   7  -9   2          1.80          1.19        10.71 o                         
   8  -9   2        259.02        266.68        33.53 o                         
   9  -9   2          6.68         -4.36         9.62 o                         
  10  -9   2        432.34        432.42        46.93 o                         
  11  -9   2         27.04         54.85        20.23 o                         
 -12  -8   2          5.41          8.42        13.74 o                         
 -11  -8   2         36.99         66.05        14.47 o                         
 -10  -8   2         68.14         81.46        24.90 o                         
  -9  -8   2         47.39         52.71        11.90 o                         
  -8  -8   2          8.26          7.68         6.83 o                         
  -7  -8   2        438.42        456.71        25.78 o                         
  -6  -8   2        213.08        220.87        17.40 o                         
  -5  -8   2        175.30        175.01        15.08 o                         
  -4  -8   2        348.21        321.48        34.73 o                         
  -3  -8   2         32.79         29.53         8.68 o                         
  -2  -8   2        304.13        291.32        14.45 o                         
  -1  -8   2       2309.31       2263.21        42.16 o                         
   0  -8   2       2736.55       2651.35        71.27 o                         
   1  -8   2        945.28        877.06        41.03 o                         
   2  -8   2        984.67       1035.23        45.70 o                         
   3  -8   2       3108.58       2996.65        31.34 o                         
   4  -8   2        191.20        163.30        20.54 o                         
   5  -8   2        634.21        706.91        44.18 o                         
   6  -8   2        598.33        588.61        42.78 o                         
   7  -8   2         49.91         53.76        14.88 o                         
   8  -8   2        142.31        126.77        22.91 o                         
   9  -8   2         18.40         23.80        16.17 o                         
  10  -8   2         93.32         94.83        23.61 o                         
  11  -8   2         19.50         27.67        17.56 o                         
  12  -8   2        112.87        135.99        28.67 o                         
 -12  -7   2          1.19         -6.84        10.20 o                         
 -11  -7   2        160.53        139.21        18.97 o                         
 -10  -7   2         42.13         28.52         9.92 o                         
  -9  -7   2         47.58         42.62        10.26 o                         
  -8  -7   2         41.75         44.34        13.99 o                         
  -7  -7   2         14.10         25.84         7.94 o                         
  -6  -7   2         70.58         62.94         9.53 o                         
  -5  -7   2       1777.38       1733.35        72.30 o                         
  -4  -7   2       2322.54       2255.75        53.13 o                         
  -3  -7   2       2753.87       2778.31        56.01 o                         
  -2  -7   2       1537.01       1572.82        31.01 o                         
  -1  -7   2        220.02        243.57        12.99 o                         
   0  -7   2        591.55        600.17        31.48 o                         
   1  -7   2          3.03         -2.48         5.16 o                         
   2  -7   2       3291.43       2904.58       215.58 o                         
   3  -7   2       3142.04       3122.19        77.30 o                         
   4  -7   2       1293.90       1273.22        52.78 o                         
   5  -7   2       1691.42       1714.06        65.23 o                         
   6  -7   2        215.23        187.01        24.41 o                         
   7  -7   2        508.71        483.92        39.60 o                         
   8  -7   2       1250.18       1299.82        67.74 o                         
   9  -7   2        157.22        168.34        27.97 o                         
  10  -7   2          0.40         18.75        14.78 o                         
  11  -7   2        126.95        120.22        27.08 o                         
  12  -7   2         80.44         62.09        24.10 o                         
 -12  -6   2         40.93         35.79        14.68 o                         
 -11  -6   2        187.69        202.54        22.05 o                         
 -10  -6   2        129.74        140.98        34.47 o                         
  -9  -6   2        172.11        189.24        31.99 o                         
  -8  -6   2        644.68        717.25        47.55 o                         
  -7  -6   2         63.41         53.66        22.52 o                         
  -6  -6   2         11.59         14.66         5.41 o                         
  -5  -6   2        221.66        255.02        47.43 o                         
  -4  -6   2        296.61        315.96        11.92 o                         
  -3  -6   2        843.59        857.41        12.33 o                         
  -2  -6   2         28.28         16.20         3.21 o                         
  -1  -6   2        436.05        465.32        16.45 o                         
   0  -6   2        889.18        981.94        36.87 o                         
   1  -6   2       3434.30       3469.38        69.57 o                         
   2  -6   2       4730.43       4649.24        35.20 o                         
   3  -6   2       3271.68       3020.80        71.17 o                         
   4  -6   2       3220.26       3272.38        79.80 o                         
   5  -6   2       2611.06       2590.85        76.69 o                         
   6  -6   2       1437.91       1466.59        62.22 o                         
   7  -6   2        347.15        325.66        32.05 o                         
   8  -6   2        432.75        489.72        40.98 o                         
   9  -6   2          1.36         -0.10        10.61 o                         
  10  -6   2         75.11         49.20        18.35 o                         
  11  -6   2         27.04         26.78        16.96 o                         
  12  -6   2          4.48         16.27        15.17 o                         
 -13  -5   2        139.14        158.73        20.95 o                         
 -12  -5   2          1.76          1.29        10.45 o                         
 -11  -5   2         79.61         67.96        32.88 o                         
 -10  -5   2        243.46        290.28        23.66 o                         
  -9  -5   2          2.72          8.94        16.61 o                         
  -8  -5   2         54.44         66.69        11.58 o                         
  -7  -5   2          1.77         -4.46         7.44 o                         
  -6  -5   2        179.44        175.73        13.65 o                         
  -5  -5   2        664.42        725.72        25.25 o                         
  -4  -5   2        591.76        592.43        16.76 o                         
  -3  -5   2       6377.49       6257.33        53.36 o                         
  -2  -5   2      10403.10      10392.60        43.77 o                         
  -1  -5   2       2127.55       2247.91        29.21 o                         
   0  -5   2       6499.56       6469.23        85.99 o                         
   1  -5   2       3456.35       3414.06        22.81 o                         
   2  -5   2          5.03         -1.39         4.26 o                         
   3  -5   2         19.97         40.17         8.43 o                         
   4  -5   2         35.00         24.80         8.13 o                         
   5  -5   2         70.95         50.79        11.11 o                         
   6  -5   2        287.01        234.17        24.61 o                         
   7  -5   2         45.71         42.85        13.29 o                         
   8  -5   2        480.50        469.81        39.60 o                         
   9  -5   2         97.29        126.17        23.11 o                         
  10  -5   2        737.10        715.97        55.69 o                         
  11  -5   2        135.88        140.76        26.68 o                         
  12  -5   2          1.10          1.49        13.19 o                         
  13  -5   2        134.13        127.66        30.35 o                         
 -13  -4   2         39.89         44.53        21.13 o                         
 -12  -4   2        150.75        144.33        25.59 o                         
 -11  -4   2          1.06         -2.30         9.42 o                         
 -10  -4   2        238.19        238.93        20.71 o                         
  -9  -4   2        222.55        224.99        19.53 o                         
  -8  -4   2        527.92        535.97        36.08 o                         
  -7  -4   2        383.91        359.53        30.76 o                         
  -6  -4   2       1006.82        950.73        29.56 o                         
  -5  -4   2        523.10        459.87        19.05 o                         
  -4  -4   2        594.58        557.83        19.53 o                         
  -3  -4   2       3979.86       4122.21        86.41 o                         
  -2  -4   2        461.26        512.40        14.27 o                         
  -1  -4   2        783.43        736.10        17.42 o                         
   0  -4   2       1004.38        933.86        28.76 o                         
   1  -4   2        785.26        799.55        26.75 o                         
   2  -4   2        154.09        163.02        13.49 o                         
   3  -4   2          2.78         15.57         5.85 o                         
   4  -4   2       1251.55       1218.04        44.25 o                         
   5  -4   2       1786.16       1795.24        59.10 o                         
   6  -4   2       1896.65       2010.75        68.34 o                         
   7  -4   2        443.66        438.86        35.43 o                         
   8  -4   2        368.03        353.25        34.04 o                         
   9  -4   2         62.19         85.60        19.24 o                         
  10  -4   2         20.90          8.73        12.30 o                         
  11  -4   2         10.52        -12.20        12.20 o                         
  12  -4   2         90.84         98.00        25.09 o                         
  13  -4   2         69.06         81.53        25.59 o                         
 -13  -3   2          0.92         13.79        17.95 o                         
 -12  -3   2          4.94          6.92         8.10 o                         
 -11  -3   2        480.99        436.02        38.50 o                         
 -10  -3   2        450.70        429.96        27.18 o                         
  -9  -3   2        160.55        164.23        16.25 o                         
  -8  -3   2          2.34          6.29         5.68 o                         
  -7  -3   2        353.72        313.50        22.53 o                         
  -6  -3   2         33.05         36.50        10.02 o                         
  -5  -3   2         52.42         52.68        12.25 o                         
  -4  -3   2       2094.57       2133.41        35.94 o                         
  -3  -3   2       4772.42       4920.32       260.96 o                         
  -2  -3   2       2187.40       2026.65        26.85 o                         
  -1  -3   2       1101.93        916.72        14.17 o                         
   0  -3   2        672.99        738.21        15.73 o                         
   1  -3   2       1821.87       1851.80        42.44 o                         
   2  -3   2       5966.01       5325.83        68.34 o                         
   3  -3   2        455.69        396.12        21.25 o                         
   4  -3   2       2438.53       2521.26        61.03 o                         
   5  -3   2        174.47        180.67        18.45 o                         
   6  -3   2        633.10        600.68        36.74 o                         
   7  -3   2         12.92         18.75        10.31 o                         
   8  -3   2        981.15        872.64        52.44 o                         
   9  -3   2         80.42         83.92        19.04 o                         
  10  -3   2         87.15         94.43        20.73 o                         
  11  -3   2         38.19         31.14        16.17 o                         
  12  -3   2         42.15         32.73        16.56 o                         
  13  -3   2        318.53        289.50        41.97 o                         
 -13  -2   2         46.56         85.00        24.00 o                         
 -12  -2   2          0.44          3.96         6.08 o                         
 -11  -2   2        116.66        114.38        15.69 o                         
 -10  -2   2          2.05         -3.96        19.44 o                         
  -9  -2   2        120.94        120.48        14.03 o                         
  -8  -2   2        238.35        249.20        18.01 o                         
  -7  -2   2         79.81        108.25        11.63 o                         
  -6  -2   2        609.12        578.43        34.65 o                         
  -5  -2   2        655.43        672.02        33.86 o                         
  -4  -2   2       1297.11       1286.46        26.15 o                         
  -3  -2   2       6755.60       6044.30        52.80 o                         
  -2  -2   2       1228.09       1242.45        20.22 o                         
  -1  -2   2        225.92        205.10         5.66 o                         
   0  -2   2       4967.22       4927.72        58.95 o                         
   1  -2   2       3127.58       3231.83       174.35 o                         
   2  -2   2       4238.38       4143.91        54.72 o                         
   3  -2   2        191.13        214.05        15.18 o                         
   4  -2   2       1332.26       1427.12        43.78 o                         
   5  -2   2        302.11        274.73        14.69 o                         
   6  -2   2        200.60        203.31        13.85 o                         
   7  -2   2       3583.08       3572.97        62.00 o                         
   8  -2   2        999.25        937.65        34.11 o                         
   9  -2   2          7.81         15.08        11.80 o                         
  10  -2   2         73.17         67.75        19.44 o                         
  11  -2   2         79.30        100.08        23.41 o                         
  12  -2   2         42.93         49.89        17.75 o                         
  13  -2   2        146.66        187.18        35.31 o                         
 -13  -1   2         60.92         57.73        25.69 o                         
 -12  -1   2          0.14          6.74        15.97 o                         
 -11  -1   2         29.30         36.44         9.21 o                         
 -10  -1   2         46.87         61.50        11.14 o                         
  -9  -1   2        835.21        891.93        35.15 o                         
  -8  -1   2       1140.36       1181.12        37.72 o                         
  -7  -1   2         50.41         51.56        13.34 o                         
  -6  -1   2       2617.09       2746.70        49.12 o                         
  -5  -1   2       1520.15       1401.37        48.25 o                         
  -4  -1   2       2557.14       2705.05        60.08 o                         
  -3  -1   2       2440.13       2431.88        29.49 o                         
  -2  -1   2       1181.28       1139.08        19.05 o                         
  -1  -1   2       4609.61       4594.72        71.23 o                         
   0  -1   2       5103.33       4719.17        20.07 o                         
   1  -1   2          9.39         11.31         1.88 o                         
   2  -1   2       9247.73       8546.43        72.49 o                         
   3  -1   2       7621.16       7608.42       168.55 o                         
   4  -1   2        361.12        338.66        27.00 o                         
   5  -1   2        386.43        321.12        15.66 o                         
   6  -1   2        287.72        281.34        16.41 o                         
   7  -1   2         86.46         75.84         9.78 o                         
   8  -1   2        222.86        230.31        17.57 o                         
   9  -1   2        324.84        304.80        26.10 o                         
  10  -1   2         75.27         81.90        12.20 o                         
  11  -1   2        246.22        200.60        30.85 o                         
  12  -1   2         20.67         19.94        13.89 o                         
  13  -1   2         56.63         87.38        23.01 o                         
 -13   0   2         33.77         29.66        20.13 o                         
 -12   0   2         17.65        -11.31        13.98 o                         
 -11   0   2        510.24        520.61        30.32 o                         
 -10   0   2        140.56        129.73        15.20 o                         
  -9   0   2        108.41        147.63        14.83 o                         
  -8   0   2       1008.25        980.02        33.65 o                         
  -7   0   2          6.45          6.07         4.96 o                         
  -6   0   2        331.41        355.54        17.43 o                         
  -5   0   2       1343.26       1312.50        29.95 o                         
  -4   0   2       1011.09        963.40        36.09 o                         
  -3   0   2         53.59         33.73         6.65 o                         
  -2   0   2       9277.05       8995.49       133.57 o                         
  -1   0   2      10310.37       9949.41       101.41 o                         
   1   0   2       1992.79       1758.64        29.83 o                         
   2   0   2       6740.00       6988.60        66.09 o                         
   3   0   2        861.49        837.13        26.96 o                         
   4   0   2         32.25         35.51         6.94 o                         
   5   0   2        541.84        554.96        28.00 o                         
   6   0   2        807.83        744.34        35.36 o                         
   7   0   2        148.22        142.36        17.36 o                         
   8   0   2        583.94        604.00        37.02 o                         
   9   0   2        723.09        678.05        31.74 o                         
  10   0   2        520.30        489.02        32.40 o                         
  11   0   2         85.71         84.69        14.38 o                         
  12   0   2        222.58        236.43        23.06 o                         
  13   0   2         47.15         65.86        21.92 o                         
 -13   1   2         34.82         17.85        15.37 o                         
 -12   1   2         47.60         62.78        21.42 o                         
 -11   1   2        678.38        666.78        55.98 o                         
 -10   1   2        122.86        124.08        15.47 o                         
  -9   1   2        395.58        427.77        24.00 o                         
  -8   1   2        278.30        259.60        17.63 o                         
  -7   1   2        114.40        101.63        10.82 o                         
  -6   1   2       2129.14       2158.23        40.07 o                         
  -5   1   2       5228.02       4989.08        56.96 o                         
  -4   1   2       2857.95       2920.40        25.26 o                         
  -3   1   2        234.69        218.11         6.19 o                         
  -2   1   2       1696.83       1861.09        20.67 o                         
  -1   1   2        543.38        521.21        10.06 o                         
   1   1   2        493.42        488.52        11.00 o                         
   2   1   2       7914.51       8150.46        36.28 o                         
   3   1   2        489.22        504.97        10.43 o                         
   4   1   2       1414.13       1336.21        57.09 o                         
   5   1   2       2415.54       2228.93        44.61 o                         
   6   1   2        898.45        930.82        40.13 o                         
   7   1   2       2046.46       1933.84        61.89 o                         
   8   1   2        814.33        861.96        44.58 o                         
   9   1   2        121.51        149.69        20.24 o                         
  10   1   2         25.03         18.73         8.83 o                         
  11   1   2         10.80         15.86        17.11 o                         
  12   1   2         74.02         81.89        14.78 o                         
  13   1   2         12.91         17.81        16.81 o                         
 -13   2   2          3.02          3.27        15.08 o                         
 -12   2   2        128.14        169.92        31.15 o                         
 -11   2   2        453.97        420.23        46.04 o                         
 -10   2   2        175.42        156.04        22.07 o                         
  -9   2   2        337.85        359.92        21.74 o                         
  -8   2   2        874.30        915.93        36.74 o                         
  -7   2   2       1642.66       1676.50        39.72 o                         
  -6   2   2         78.67         70.45         4.63 o                         
  -5   2   2        780.68        720.39        21.30 o                         
  -4   2   2       2649.25       2802.82        53.60 o                         
  -3   2   2        613.87        687.15        19.92 o                         
  -2   2   2        505.83        574.25         9.66 o                         
  -1   2   2       4057.69       3968.71        45.72 o                         
   0   2   2       5677.99       5528.08        39.22 o                         
   1   2   2      32965.93      32906.26       506.35 o                         
   2   2   2      14992.95      14572.76       138.58 o                         
   3   2   2      10129.93      10449.66        65.82 o                         
   4   2   2       2156.59       2293.47        47.45 o                         
   5   2   2       2040.03       2031.77        81.23 o                         
   6   2   2          3.61          7.55         3.78 o                         
   7   2   2       4772.87       4726.81        69.91 o                         
   8   2   2          4.58          5.85         6.25 o                         
   9   2   2        472.19        493.62        37.51 o                         
  10   2   2         33.37         40.07        13.59 o                         
  11   2   2         29.45         20.10        13.49 o                         
  12   2   2        239.42        253.86        24.01 o                         
  13   2   2         45.99         38.92        12.08 o                         
 -13   3   2        104.48         64.08        24.00 o                         
 -12   3   2          0.98         -8.83        14.08 o                         
 -11   3   2         25.14         29.75        14.38 o                         
 -10   3   2          2.83          0.10        11.80 o                         
  -9   3   2         43.05         32.24        16.07 o                         
  -8   3   2         95.30        112.28        11.34 o                         
  -7   3   2        463.94        413.50        19.58 o                         
  -6   3   2        157.29        162.45        11.17 o                         
  -5   3   2       2303.90       2218.96        80.45 o                         
  -4   3   2      16795.69      16668.57       109.64 o                         
  -3   3   2       3340.41       3252.92        64.17 o                         
  -2   3   2      14000.57      14139.02       118.52 o                         
  -1   3   2       4065.15       4202.71        54.31 o                         
   0   3   2      37460.10      37936.27       777.02 o                         
   1   3   2       7499.16       7737.64        55.53 o                         
   2   3   2       1948.24       2162.37        25.61 o                         
   3   3   2       2596.38       2949.87        41.19 o                         
   4   3   2       3055.77       3155.79        48.04 o                         
   5   3   2       1163.85       1148.49        23.40 o                         
   6   3   2        332.02        325.37        17.15 o                         
   7   3   2        652.95        708.01        27.47 o                         
   8   3   2         19.08          1.03         8.13 o                         
   9   3   2         54.67         47.71        13.89 o                         
  10   3   2       1142.15       1098.77        59.29 o                         
  11   3   2        236.59        206.15        27.58 o                         
  12   3   2         15.95          6.57         7.70 o                         
  13   3   2          9.95          2.62         8.74 o                         
 -13   4   2         30.73         58.92        20.53 o                         
 -12   4   2          0.80         -2.18        15.97 o                         
 -11   4   2         22.79          7.04        16.76 o                         
 -10   4   2          0.91         16.56        13.29 o                         
  -9   4   2        234.27        259.33        33.14 o                         
  -8   4   2         20.92         35.61        15.47 o                         
  -7   4   2        747.36        807.71        48.65 o                         
  -6   4   2       2135.16       2163.06        72.75 o                         
  -5   4   2        421.35        404.87        29.48 o                         
  -4   4   2        384.06        362.81        25.21 o                         
  -3   4   2         46.90         30.85         7.54 o                         
  -2   4   2        828.14        778.55        29.43 o                         
  -1   4   2       9213.32       9363.20        92.77 o                         
   0   4   2      19071.22      19189.52       369.36 o                         
   1   4   2       6701.72       6586.78        35.62 o                         
   2   4   2       1654.85       1448.96        23.69 o                         
   3   4   2         94.44        114.28         7.50 o                         
   4   4   2        887.72        822.45        19.94 o                         
   5   4   2       9897.55       9905.66        61.87 o                         
   6   4   2        615.07        569.57        14.87 o                         
   7   4   2         56.55         54.35         7.86 o                         
   8   4   2         26.52         28.12         6.80 o                         
   9   4   2          1.16          1.13         6.94 o                         
  10   4   2        320.04        315.41        32.94 o                         
  11   4   2         10.18          3.17         9.92 o                         
  12   4   2         11.47         24.60        14.08 o                         
  13   4   2        153.89        154.14        19.94 o                         
 -13   5   2         11.69        -15.77        18.05 o                         
 -12   5   2         60.86         65.76        21.52 o                         
 -11   5   2        384.48        410.28        45.84 o                         
 -10   5   2         39.39         29.95        14.18 o                         
  -9   5   2         91.64        102.07        23.91 o                         
  -8   5   2        196.66        186.11        27.38 o                         
  -7   5   2        104.95        137.68        22.22 o                         
  -6   5   2       3817.43       4008.38       101.57 o                         
  -5   5   2        252.12        259.97        23.91 o                         
  -4   5   2        305.37        281.85        23.22 o                         
  -3   5   2        321.94        359.70        23.82 o                         
  -2   5   2       3009.19       3076.06        62.78 o                         
  -1   5   2       9810.85       9098.53       101.21 o                         
   0   5   2        556.11        701.28        31.64 o                         
   1   5   2         30.55         35.40         2.99 o                         
   2   5   2       1284.90       1126.58        31.35 o                         
   3   5   2       6724.03       6956.47        62.46 o                         
   4   5   2       2505.43       2688.57        41.80 o                         
   5   5   2       1080.45       1057.65        21.16 o                         
   6   5   2        274.58        243.01         9.99 o                         
   7   5   2         38.15         40.70         7.50 o                         
   8   5   2        154.16        135.93        20.39 o                         
   9   5   2          2.08          4.26         6.94 o                         
  10   5   2        235.48        229.36        20.10 o                         
  11   5   2        186.67        177.97        27.18 o                         
  12   5   2        330.77        330.88        37.70 o                         
  13   5   2         78.88         59.71        19.14 o                         
 -12   6   2         29.63         22.22        19.54 o                         
 -11   6   2        325.35        287.32        38.59 o                         
 -10   6   2          1.55         14.88        14.88 o                         
  -9   6   2         73.26         64.18        18.55 o                         
  -8   6   2       1232.69       1257.95        66.75 o                         
  -7   6   2         15.91          6.84         9.82 o                         
  -6   6   2        321.29        345.51        31.16 o                         
  -5   6   2       2169.67       2176.99        70.97 o                         
  -4   6   2         70.19         82.73        14.18 o                         
  -3   6   2       1294.32       1221.03        45.85 o                         
  -2   6   2       4018.83       3772.92        74.98 o                         
  -1   6   2        690.94        699.85        30.70 o                         
   0   6   2        356.74        486.86        10.70 o                         
   1   6   2        320.69        380.50         7.33 o                         
   2   6   2         19.57         44.44         7.44 o                         
   3   6   2         86.65         99.01         9.47 o                         
   4   6   2        155.72        149.08        10.97 o                         
   5   6   2         51.56         53.43         5.48 o                         
   6   6   2        737.43        705.36        17.28 o                         
   7   6   2        777.88        774.62        30.43 o                         
   8   6   2        318.81        331.60        21.50 o                         
   9   6   2          5.35          7.89         6.16 o                         
  10   6   2          2.73          1.64         7.26 o                         
  11   6   2         31.69         10.51        12.50 o                         
  12   6   2        243.55        225.79        33.23 o                         
  13   6   2         23.81         14.28        13.69 o                         
 -12   7   2          0.07         -1.39        14.38 o                         
 -11   7   2        237.21        182.64        31.94 o                         
 -10   7   2        106.95         92.45        24.60 o                         
  -9   7   2        672.25        614.39        51.32 o                         
  -8   7   2       1145.09       1217.74        66.84 o                         
  -7   7   2          4.37         10.31         9.52 o                         
  -6   7   2         89.60         80.35        16.86 o                         
  -5   7   2        310.99        332.71        29.47 o                         
  -4   7   2         13.34         24.80         9.82 o                         
  -3   7   2       1892.86       1874.96        60.02 o                         
  -2   7   2        430.69        473.21        28.49 o                         
  -1   7   2         71.99         71.12        11.80 o                         
   0   7   2        917.93       1033.95        15.36 o                         
   1   7   2          6.13         10.56         1.43 o                         
   2   7   2       1340.25       1236.90        40.68 o                         
   3   7   2         32.58         31.06         5.58 o                         
   4   7   2       1454.63       1453.43        34.83 o                         
   5   7   2        978.69        969.16        30.19 o                         
   6   7   2        230.46        231.82        11.88 o                         
   7   7   2        206.91        181.86        15.57 o                         
   8   7   2          1.27          1.24         6.10 o                         
   9   7   2        426.03        412.60        34.58 o                         
  10   7   2        419.37        421.39        31.01 o                         
  11   7   2         94.69         95.06        15.25 o                         
  12   7   2        369.50        425.04        44.65 o                         
 -12   8   2         67.80         95.72        26.88 o                         
 -11   8   2          0.75         28.46        14.68 o                         
 -10   8   2          0.67         -2.68        13.69 o                         
  -9   8   2        199.20        182.14        30.55 o                         
  -8   8   2        266.86        241.98        32.64 o                         
  -7   8   2         30.87         30.75        14.48 o                         
  -6   8   2          5.70          0.79         8.93 o                         
  -5   8   2          2.14          6.25        10.71 o                         
  -4   8   2        179.29        161.31        21.13 o                         
  -3   8   2        145.42        131.75        18.15 o                         
  -2   8   2       2617.16       2589.70        71.86 o                         
  -1   8   2       6920.83       6752.83       112.57 o                         
   0   8   2       3246.52       3165.78        75.96 o                         
   1   8   2         47.89         36.90         3.12 o                         
   2   8   2         54.49         96.12        12.80 o                         
   3   8   2       1130.07       1132.73        43.23 o                         
   4   8   2         29.15         22.44         5.60 o                         
   5   8   2        188.69        193.60        14.48 o                         
   6   8   2        104.45         97.36        11.19 o                         
   7   8   2         80.87        115.36        10.86 o                         
   8   8   2        240.81        214.96        18.32 o                         
   9   8   2        285.22        321.12        25.75 o                         
  10   8   2        356.41        388.09        27.19 o                         
  11   8   2         84.13         92.78        14.80 o                         
  12   8   2         14.10          9.22        14.28 o                         
 -12   9   2         10.77         -1.69        13.29 o                         
 -11   9   2        104.92         74.99        25.10 o                         
 -10   9   2          0.05        -19.14        19.14 o                         
  -9   9   2        412.09        417.93        44.95 o                         
  -8   9   2        606.63        537.14        47.74 o                         
  -7   9   2        654.99        642.61        48.74 o                         
  -6   9   2        634.10        617.21        46.16 o                         
  -5   9   2       1176.29       1240.30        60.50 o                         
  -4   9   2         90.93        103.76        17.56 o                         
  -3   9   2       1504.66       1641.59        63.53 o                         
  -2   9   2          7.94         13.19         8.33 o                         
  -1   9   2         80.31         71.52        13.99 o                         
   0   9   2          0.57         -0.60         5.26 o                         
   1   9   2        671.01        648.11        14.27 o                         
   2   9   2        174.52        172.63         9.35 o                         
   3   9   2         54.21         47.11        10.61 o                         
   4   9   2       6990.39       7228.54        86.50 o                         
   5   9   2       3593.99       3586.35        63.43 o                         
   6   9   2        134.39        113.81        10.30 o                         
   7   9   2        414.59        436.83        20.78 o                         
   8   9   2        607.07        640.81        34.89 o                         
   9   9   2          1.46         11.22         7.67 o                         
  10   9   2        114.08        139.09        16.69 o                         
  11   9   2          0.58          8.73        12.10 o                         
  12   9   2         13.18         12.30        13.49 o                         
 -11  10   2         97.25        148.69        32.53 o                         
 -10  10   2         77.90         80.84        24.60 o                         
  -9  10   2        212.18        217.06        33.63 o                         
  -8  10   2        135.98        138.28        27.18 o                         
  -7  10   2         82.59         86.39        19.24 o                         
  -6  10   2        520.19        553.09        45.06 o                         
  -5  10   2          0.96         -6.15        10.22 o                         
  -4  10   2          0.56          0.50         8.53 o                         
  -3  10   2          3.65          2.98         9.32 o                         
  -2  10   2        397.89        359.75        30.47 o                         
  -1  10   2       1179.37       1116.49        52.47 o                         
   0  10   2       4179.96       4236.65       100.95 o                         
   1  10   2       6611.63       6393.00       128.39 o                         
   2  10   2       4065.90       3995.11        51.05 o                         
   3  10   2        767.28        709.76        39.42 o                         
   4  10   2        787.91        791.52        30.43 o                         
   5  10   2        435.44        395.79        22.49 o                         
   6  10   2        141.07        144.60        14.52 o                         
   7  10   2         82.56        100.98        13.44 o                         
   8  10   2        163.70        169.25        17.88 o                         
   9  10   2         12.98         11.56        22.81 o                         
  10  10   2         15.54         32.25        10.57 o                         
  11  10   2          0.72        -14.38        14.38 o                         
  12  10   2         12.06         19.54        14.78 o                         
 -11  11   2          0.49          5.65        13.49 o                         
 -10  11   2          0.98         -2.48        12.60 o                         
  -9  11   2         97.68         77.37        24.30 o                         
  -8  11   2         16.16         29.26        16.17 o                         
  -7  11   2         36.64         11.41        14.28 o                         
  -6  11   2        804.15        816.64        56.19 o                         
  -5  11   2        238.98        250.51        30.85 o                         
  -4  11   2       1200.61       1276.68        65.07 o                         
  -3  11   2       1389.82       1418.11        66.48 o                         
  -2  11   2        175.16        156.25        22.72 o                         
  -1  11   2         68.38         65.07        15.47 o                         
   0  11   2         52.86         51.24         4.74 o                         
   1  11   2        286.56        319.10        30.86 o                         
   2  11   2        944.49        919.11        21.15 o                         
   3  11   2        226.78        245.37        13.94 o                         
   4  11   2        178.32        146.00        14.82 o                         
   5  11   2         15.73         20.02         8.16 o                         
   6  11   2         76.32         74.77        11.70 o                         
   7  11   2        498.92        470.71        28.63 o                         
   8  11   2        200.98        195.87        15.92 o                         
   9  11   2         75.52         79.44        14.93 o                         
  10  11   2        531.79        595.20        53.98 o                         
  11  11   2         46.82         62.29        20.63 o                         
 -10  12   2          2.26         12.70        18.25 o                         
  -9  12   2        136.55        169.82        31.64 o                         
  -8  12   2        120.01         93.34        24.10 o                         
  -7  12   2        548.16        573.51        51.51 o                         
  -6  12   2        644.72        682.37        54.59 o                         
  -5  12   2         83.03         69.93        16.76 o                         
  -4  12   2       1130.88       1246.96        67.44 o                         
  -3  12   2        593.31        562.49        44.07 o                         
  -2  12   2        136.83        131.54        20.14 o                         
  -1  12   2        334.16        321.99        31.75 o                         
   0  12   2         41.35         17.95        10.91 o                         
   1  12   2        208.63        220.64        27.08 o                         
   2  12   2        653.38        677.70        42.39 o                         
   3  12   2        308.78        400.75        33.14 o                         
   4  12   2        798.21        827.64        23.21 o                         
   5  12   2        269.05        256.32        20.27 o                         
   6  12   2         69.28         62.18        20.78 o                         
   7  12   2          1.48          0.04         6.14 o                         
   8  12   2          2.07         16.43         7.19 o                         
   9  12   2        223.98        204.08        21.28 o                         
  10  12   2          4.21         34.61        19.04 o                         
  11  12   2         14.23         31.64        17.26 o                         
 -10  13   2          1.87         -1.29        14.28 o                         
  -9  13   2          0.35          8.93        16.56 o                         
  -8  13   2         26.53         35.01        16.07 o                         
  -7  13   2         60.69         47.21        18.35 o                         
  -6  13   2        303.42        272.24        35.72 o                         
  -5  13   2          2.93         -4.07        14.28 o                         
  -4  13   2        109.10        133.32        25.39 o                         
  -3  13   2         55.64         54.16        16.96 o                         
  -2  13   2        457.93        425.23        41.18 o                         
  -1  13   2        580.91        559.59        44.07 o                         
   0  13   2        176.44        169.93        26.29 o                         
   1  13   2         18.00         53.76        15.57 o                         
   2  13   2        803.51        798.91        49.14 o                         
   3  13   2         38.17         27.18        10.91 o                         
   4  13   2        501.29        488.59        27.96 o                         
   5  13   2        277.22        279.95        21.99 o                         
   6  13   2          7.57          1.76        19.64 o                         
   7  13   2         40.79         50.27        11.91 o                         
   8  13   2         29.92         32.13        10.78 o                         
   9  13   2        237.93        219.04        33.93 o                         
  10  13   2         99.17        121.31        27.38 o                         
  -9  14   2          3.04         15.57        14.78 o                         
  -8  14   2         35.29         44.34        19.94 o                         
  -7  14   2        216.85        169.04        30.85 o                         
  -6  14   2        478.03        575.64        53.88 o                         
  -5  14   2        303.72        317.28        39.39 o                         
  -4  14   2        783.95        845.27        62.04 o                         
  -3  14   2        571.62        565.21        48.93 o                         
  -2  14   2          0.18         -0.69        10.61 o                         
  -1  14   2        135.26        150.48        25.99 o                         
   0  14   2        114.48        120.92        22.52 o                         
   1  14   2        162.88        186.60        27.97 o                         
   2  14   2        197.15        198.71        26.79 o                         
   3  14   2        370.90        354.92        34.83 o                         
   4  14   2         81.21         69.91        24.30 o                         
   5  14   2        150.98        118.26        15.29 o                         
   6  14   2         44.41         50.89        11.92 o                         
   7  14   2        854.35        853.49        58.92 o                         
   8  14   2        103.24        113.16        17.46 o                         
   9  14   2          3.09         33.72        21.62 o                         
  10  14   2          0.73          7.04        17.65 o                         
  -8  15   2        100.41        106.53        26.78 o                         
  -7  15   2          0.25          5.16        13.59 o                         
  -6  15   2         37.58         18.05        14.88 o                         
  -5  15   2         47.16         44.93        16.66 o                         
  -4  15   2         33.48         34.42        21.23 o                         
  -3  15   2        320.21        378.01        42.96 o                         
  -2  15   2         18.83         20.03        13.09 o                         
  -1  15   2        172.66        175.29        28.37 o                         
   0  15   2         52.51         66.16        18.05 o                         
   1  15   2        158.21        191.21        31.40 o                         
   2  15   2        371.85        360.67        37.21 o                         
   3  15   2        296.02        266.78        31.95 o                         
   4  15   2        256.74        291.80        26.39 o                         
   5  15   2        215.43        268.54        30.31 o                         
   6  15   2         53.40         64.74        15.87 o                         
   7  15   2         98.44        101.58        15.63 o                         
   8  15   2          1.21          7.13        11.36 o                         
   9  15   2         23.99         16.96        14.78 o                         
  -8  16   2         62.70         85.60        26.98 o                         
  -7  16   2         58.26         65.17        22.81 o                         
  -6  16   2         33.29         49.49        24.70 o                         
  -5  16   2         49.76         48.80        22.52 o                         
  -4  16   2        688.13        719.47        60.54 o                         
  -3  16   2        303.78        335.54        41.07 o                         
  -2  16   2        309.42        257.26        35.22 o                         
  -1  16   2        570.51        597.53        53.09 o                         
   0  16   2        277.29        313.70        39.49 o                         
   1  16   2         57.69         58.62        17.56 o                         
   2  16   2          2.50         24.99        13.19 o                         
   3  16   2         30.71         35.77        10.70 o                         
   4  16   2          5.05          8.87         8.41 o                         
   5  16   2          0.94         -6.34         7.46 o                         
   6  16   2         85.45         84.11        15.17 o                         
   7  16   2         95.77        107.92        27.48 o                         
   8  16   2         94.01         89.09        17.92 o                         
  -7  17   2        170.88        181.53        34.92 o                         
  -6  17   2         58.32         78.75        24.00 o                         
  -5  17   2        205.27        169.14        31.74 o                         
  -4  17   2         54.20         45.43        18.75 o                         
  -3  17   2        110.36         98.60        24.30 o                         
  -2  17   2          2.37         23.01        18.65 o                         
  -1  17   2        221.56        249.40        36.61 o                         
   0  17   2         14.68         40.47        18.65 o                         
   1  17   2        216.48        233.92        33.43 o                         
   2  17   2         49.11         40.57        15.08 o                         
   3  17   2        131.06        127.70        27.97 o                         
   4  17   2        546.61        597.88        56.66 o                         
   5  17   2        118.04        129.10        17.82 o                         
   6  17   2         14.19         11.90        15.27 o                         
   7  17   2         48.30         44.16        31.14 o                         
  -5  18   2         33.58         28.07        16.86 o                         
  -4  18   2          0.13          7.93        18.15 o                         
  -3  18   2         19.12         -8.13        17.36 o                         
  -2  18   2        289.74        243.26        38.10 o                         
  -1  18   2        436.37        386.68        46.54 o                         
   0  18   2        300.28        292.20        28.27 o                         
   1  18   2         86.28         79.95        21.33 o                         
   2  18   2        185.33        242.60        24.58 o                         
   3  18   2         43.11         23.74        13.99 o                         
   4  18   2        113.33        113.45        17.92 o                         
   5  18   2         37.30         59.61        23.41 o                         
   6  18   2          3.65          9.72        20.43 o                         
  -4  19   2        128.35        169.42        34.32 o                         
  -3  19   2        171.59        151.18        31.74 o                         
  -2  19   2          8.79         34.52        21.32 o                         
  -1  19   2          2.01        -17.26        17.26 o                         
   0  19   2          1.73        -13.59        19.34 o                         
   1  19   2        220.23        188.78        31.15 o                         
   2  19   2        170.87        184.04        22.97 o                         
   3  19   2          4.79         18.69        16.76 o                         
   4  19   2         21.82         45.23        19.64 o                         
   0  20   2          0.75        -21.72        21.72 o                         
   1  20   2        219.29        236.23        26.05 o                         
  -4 -18   3         79.63         64.19        14.97 o                         
  -3 -18   3        229.38        209.52        36.01 o                         
  -2 -18   3        106.46        150.87        30.75 o                         
  -1 -18   3         43.02         14.98        15.77 o                         
   0 -18   3        322.16        345.46        44.74 o                         
   1 -18   3        106.94         80.05        24.10 o                         
   2 -18   3        188.76        142.43        62.05 o                         
   3 -18   3          6.61          2.88        12.60 o                         
   4 -18   3          3.58         12.62        10.06 o                         
  -6 -17   3        157.11        155.56        21.14 o                         
  -5 -17   3        191.82        182.15        40.72 o                         
  -4 -17   3         27.24         16.66        14.08 o                         
  -3 -17   3         38.49         41.06        17.56 o                         
  -2 -17   3         24.91         19.24        13.98 o                         
  -1 -17   3         19.25          7.44        14.78 o                         
   0 -17   3        141.21        138.18        29.86 o                         
   1 -17   3         12.82         26.78        18.25 o                         
   2 -17   3         34.24         29.15        26.63 o                         
   3 -17   3         14.81         10.61         9.34 o                         
   4 -17   3        336.60        353.45        30.65 o                         
   5 -17   3        480.16        466.36        36.93 o                         
  -7 -16   3         90.51         71.01        15.98 o                         
  -6 -16   3         55.95         44.56        12.52 o                         
  -5 -16   3        291.84        316.32        30.01 o                         
  -4 -16   3         51.34         22.52        13.39 o                         
  -3 -16   3          2.91          1.39        12.50 o                         
  -2 -16   3          2.12         -5.45        10.31 o                         
  -1 -16   3        195.11        170.13        29.56 o                         
   0 -16   3        644.88        654.73        58.85 o                         
   1 -16   3         54.19         61.00        12.44 o                         
   2 -16   3        385.62        422.02        31.22 o                         
   3 -16   3        255.66        297.79        27.20 o                         
   4 -16   3          7.44          3.94         9.02 o                         
   5 -16   3         39.40         28.96        15.08 o                         
   6 -16   3         40.76         38.58        16.86 o                         
   7 -16   3          4.08         23.61        15.97 o                         
  -8 -15   3         66.45         29.11        11.55 o                         
  -7 -15   3          0.61          9.55         9.74 o                         
  -6 -15   3        178.20        190.34        26.73 o                         
  -5 -15   3         95.78         82.48        16.17 o                         
  -4 -15   3        285.71        333.35        40.18 o                         
  -3 -15   3       1024.29       1020.18        68.61 o                         
  -2 -15   3        426.67        470.83        47.63 o                         
  -1 -15   3         19.54         33.03        11.80 o                         
   0 -15   3          0.93          6.84        14.48 o                         
   1 -15   3        180.38        145.23        17.97 o                         
   2 -15   3         44.45         55.21        12.42 o                         
   3 -15   3        329.88        362.51        29.18 o                         
   4 -15   3         24.22         20.63        15.67 o                         
   5 -15   3         26.86         18.45        13.09 o                         
   6 -15   3         32.29         22.32        16.46 o                         
   7 -15   3        466.62        496.23        51.89 o                         
   8 -15   3        269.71        231.55        37.80 o                         
  -9 -14   3         28.95         -5.54        20.73 o                         
  -8 -14   3        256.83        235.85        23.98 o                         
  -7 -14   3        113.12        124.64        17.96 o                         
  -6 -14   3          3.46          1.24         9.40 o                         
  -5 -14   3         50.40         56.35        12.58 o                         
  -4 -14   3        162.12        141.95        24.60 o                         
  -3 -14   3        270.46        264.59        35.32 o                         
  -2 -14   3        128.00        160.20        27.58 o                         
  -1 -14   3        131.55        111.40        24.40 o                         
   0 -14   3         55.85         65.01        12.96 o                         
   1 -14   3          5.37         10.15         6.21 o                         
   2 -14   3        361.28        407.10        28.80 o                         
   3 -14   3        770.98        872.94        60.55 o                         
   4 -14   3        202.60        167.55        29.56 o                         
   5 -14   3        712.35        819.45        61.34 o                         
   6 -14   3        910.31        854.94        64.73 o                         
   7 -14   3          3.17        -13.98        13.98 o                         
   8 -14   3          2.26        -14.98        14.98 o                         
   9 -14   3          1.45        -16.96        16.96 o                         
  -9 -13   3         21.38         14.18         9.55 o                         
  -8 -13   3        248.90        222.89        23.20 o                         
  -7 -13   3         11.37         17.29         9.80 o                         
  -6 -13   3        134.00        100.96        30.06 o                         
  -5 -13   3          5.85         19.14        10.41 o                         
  -4 -13   3         22.14         49.89        14.58 o                         
  -3 -13   3        312.85        329.10        36.51 o                         
  -2 -13   3         93.84        101.37        21.82 o                         
  -1 -13   3       1426.85       1420.20        45.40 o                         
   0 -13   3       1457.54       1409.60        47.11 o                         
   1 -13   3         88.82        107.42        16.07 o                         
   2 -13   3         30.44         44.83        15.37 o                         
   3 -13   3          5.08         16.56        12.50 o                         
   4 -13   3          7.37          8.33        10.41 o                         
   5 -13   3        751.26        778.71        57.87 o                         
   6 -13   3        230.07        267.26        35.52 o                         
   7 -13   3          1.07         -7.93        16.66 o                         
   8 -13   3          0.23         -5.26        11.60 o                         
   9 -13   3         69.08         88.38        23.11 o                         
 -10 -12   3         28.40         25.86        10.50 o                         
  -9 -12   3        115.42        109.79        16.19 o                         
  -8 -12   3        124.12        103.87        21.33 o                         
  -7 -12   3          1.41          5.20        22.41 o                         
  -6 -12   3        163.13        136.47        16.69 o                         
  -5 -12   3        302.58        300.52        34.63 o                         
  -4 -12   3        512.49        431.20        40.89 o                         
  -3 -12   3         45.36         50.09        14.28 o                         
  -2 -12   3         45.86         46.36         8.61 o                         
  -1 -12   3         14.07         22.43         6.77 o                         
   0 -12   3          3.17          5.70        14.18 o                         
   1 -12   3        356.51        347.78        23.90 o                         
   2 -12   3         58.71         54.75        15.18 o                         
   3 -12   3          3.30         32.63        14.48 o                         
   4 -12   3        416.12        550.23        45.35 o                         
   5 -12   3        312.31        327.61        36.81 o                         
   6 -12   3        156.14        157.53        26.88 o                         
   7 -12   3        445.16        474.41        46.34 o                         
   8 -12   3        409.28        417.72        47.03 o                         
   9 -12   3          9.55          2.38        11.51 o                         
  10 -12   3         82.95         71.42        23.11 o                         
 -10 -11   3        125.92        134.04        21.77 o                         
  -9 -11   3         85.88         76.28        14.20 o                         
  -8 -11   3        483.39        514.26        32.15 o                         
  -7 -11   3         21.45         18.35        13.49 o                         
  -6 -11   3        129.62        131.67        16.03 o                         
  -5 -11   3         40.57         40.96        14.78 o                         
  -4 -11   3        457.73        445.48        39.00 o                         
  -3 -11   3          8.74         11.21        11.11 o                         
  -2 -11   3        245.03        249.54        17.96 o                         
  -1 -11   3        526.57        541.22        25.86 o                         
   0 -11   3        203.21        207.06        16.75 o                         
   1 -11   3       1238.85       1275.05        61.60 o                         
   2 -11   3       1757.92       1778.58        72.07 o                         
   3 -11   3        448.08        474.16        38.90 o                         
   4 -11   3          4.75          6.55         9.22 o                         
   5 -11   3        120.83        126.18        21.82 o                         
   6 -11   3         23.69         44.73        15.77 o                         
   7 -11   3        191.49        192.65        29.86 o                         
   8 -11   3        103.36        114.57        24.70 o                         
   9 -11   3         34.31         18.84        11.51 o                         
  10 -11   3          2.90         10.22        13.69 o                         
 -11 -10   3          3.55         12.91        10.76 o                         
 -10 -10   3         13.55         24.52        10.93 o                         
  -9 -10   3        141.27        112.19        23.21 o                         
  -8 -10   3         43.34         62.71        11.95 o                         
  -7 -10   3          1.17         -7.26         7.26 o                         
  -6 -10   3          5.57         16.84         8.26 o                         
  -5 -10   3        118.98         71.32        17.06 o                         
  -4 -10   3        887.62        886.12        52.23 o                         
  -3 -10   3       2115.99       1977.33        55.01 o                         
  -2 -10   3         91.93         83.45         9.70 o                         
  -1 -10   3       1375.19       1365.18        38.99 o                         
   0 -10   3        672.41        631.89        27.34 o                         
   1 -10   3        182.89        179.37        21.63 o                         
   2 -10   3       1262.39       1307.47        58.82 o                         
   3 -10   3         19.92         31.64        11.41 o                         
   4 -10   3        343.07        361.78        33.34 o                         
   5 -10   3         94.02        133.91        22.42 o                         
   6 -10   3        120.92        121.51        22.22 o                         
   7 -10   3         30.84         41.26        15.37 o                         
   8 -10   3        265.90        252.88        33.43 o                         
   9 -10   3        210.09        230.15        34.72 o                         
  10 -10   3        205.54        254.25        37.00 o                         
  11 -10   3        104.25         62.49        20.53 o                         
 -11  -9   3          0.66         10.47        15.77 o                         
 -10  -9   3        129.55        175.32        20.80 o                         
  -9  -9   3        331.15        316.50        36.51 o                         
  -8  -9   3        462.77        464.77        28.56 o                         
  -7  -9   3        362.55        359.61        45.84 o                         
  -6  -9   3        713.55        688.50        31.99 o                         
  -5  -9   3        347.47        344.71        32.84 o                         
  -4  -9   3         13.97          1.29         9.42 o                         
  -3  -9   3         12.49         18.00         4.63 o                         
  -2  -9   3         11.52         14.29         4.64 o                         
  -1  -9   3         92.44        101.64         8.87 o                         
   0  -9   3       1716.94       1693.57        42.21 o                         
   1  -9   3       1143.04       1099.52        49.88 o                         
   2  -9   3       1514.65       1586.32        61.14 o                         
   3  -9   3          7.64         31.84        12.79 o                         
   4  -9   3        541.02        573.60        39.50 o                         
   5  -9   3       1319.22       1373.97        63.39 o                         
   6  -9   3        294.31        311.54        32.54 o                         
   7  -9   3         44.31         48.50        15.27 o                         
   8  -9   3          9.15         18.94        13.29 o                         
   9  -9   3          0.78         -6.94        10.31 o                         
  10  -9   3        153.57        158.71        29.96 o                         
  11  -9   3         12.76         31.14        14.68 o                         
 -12  -8   3          2.62         -0.74        21.22 o                         
 -11  -8   3        545.50        641.66        81.02 o                         
 -10  -8   3        133.92        122.06        16.93 o                         
  -9  -8   3        144.98        172.80        27.97 o                         
  -8  -8   3         11.00         13.30         7.35 o                         
  -7  -8   3         61.38         57.45        13.99 o                         
  -6  -8   3        799.64        840.80        33.90 o                         
  -5  -8   3       2579.22       2596.43        84.91 o                         
  -4  -8   3        513.87        533.92        18.23 o                         
  -3  -8   3        969.31        983.74        34.87 o                         
  -2  -8   3       1579.04       1568.84        35.18 o                         
  -1  -8   3       1101.68       1053.75        25.53 o                         
   0  -8   3        257.58        240.78        15.21 o                         
   1  -8   3       1323.88       1286.35        50.40 o                         
   2  -8   3       2297.34       2303.79        68.40 o                         
   3  -8   3        483.18        452.14        24.81 o                         
   4  -8   3          9.94          8.77         3.16 o                         
   5  -8   3        479.01        508.34        37.22 o                         
   6  -8   3         28.35         20.73        10.32 o                         
   7  -8   3        129.78        193.53        26.78 o                         
   8  -8   3          9.23         16.27        10.81 o                         
   9  -8   3         40.34         21.82        13.69 o                         
  10  -8   3        228.69        243.74        36.41 o                         
  11  -8   3         59.71         56.04        21.52 o                         
  12  -8   3        253.99        274.50        39.29 o                         
 -12  -7   3          7.22          3.15        13.74 o                         
 -11  -7   3        160.55        153.99        19.64 o                         
 -10  -7   3         82.90         82.27        14.80 o                         
  -9  -7   3         19.81         24.50         9.32 o                         
  -8  -7   3         21.70         31.21        15.77 o                         
  -7  -7   3        169.73        152.65        15.12 o                         
  -6  -7   3       2598.65       2577.26        55.83 o                         
  -5  -7   3       1129.58       1134.98        35.40 o                         
  -4  -7   3       1069.03       1105.80        28.15 o                         
  -3  -7   3        154.67        168.57        10.77 o                         
  -2  -7   3       2057.83       1909.08        43.01 o                         
  -1  -7   3        238.81        244.87        21.01 o                         
   0  -7   3        947.70       1032.41        39.00 o                         
   1  -7   3          1.05          5.85         6.15 o                         
   2  -7   3       3056.74       2984.26        80.99 o                         
   3  -7   3        848.30        849.28        61.33 o                         
   4  -7   3         86.25         99.79        15.67 o                         
   5  -7   3        222.33        235.93        24.70 o                         
   6  -7   3        985.24       1051.05        54.13 o                         
   7  -7   3       1014.14        987.92        55.71 o                         
   8  -7   3        452.05        425.51        40.09 o                         
   9  -7   3          7.06          5.65        11.31 o                         
  10  -7   3        138.77        150.78        27.97 o                         
  11  -7   3         79.46         66.75        19.74 o                         
  12  -7   3        123.74        132.22        28.47 o                         
 -12  -6   3          2.83          8.51         9.62 o                         
 -11  -6   3        254.19        289.22        25.55 o                         
 -10  -6   3        171.17        180.87        19.45 o                         
  -9  -6   3        213.25        171.62        34.32 o                         
  -8  -6   3        225.01        243.85        28.97 o                         
  -7  -6   3          7.11          3.28         5.12 o                         
  -6  -6   3          1.53          3.24         5.43 o                         
  -5  -6   3         46.60         48.08        15.57 o                         
  -4  -6   3       1569.11       1577.37        30.60 o                         
  -3  -6   3        796.66        740.21        13.11 o                         
  -2  -6   3        547.82        531.20        18.35 o                         
  -1  -6   3        141.47        156.24        10.39 o                         
   0  -6   3        116.02        112.50        14.93 o                         
   1  -6   3       2265.83       2211.91        55.81 o                         
   2  -6   3       4958.19       4726.99        38.22 o                         
   3  -6   3       4776.20       4828.79       144.91 o                         
   4  -6   3       1020.86        951.73        43.22 o                         
   5  -6   3       2855.68       2778.81        79.40 o                         
   6  -6   3          8.31         -0.10         7.04 o                         
   7  -6   3        453.69        488.26        38.21 o                         
   8  -6   3        453.15        447.06        39.30 o                         
   9  -6   3         61.25         78.85        19.74 o                         
  10  -6   3        414.68        390.85        41.67 o                         
  11  -6   3          0.50         -2.38        12.30 o                         
  12  -6   3        100.61        129.44        30.45 o                         
 -12  -5   3          1.85         -5.38         8.03 o                         
 -11  -5   3          1.15         21.96        12.60 o                         
 -10  -5   3         10.74          6.24         8.38 o                         
  -9  -5   3         80.62         64.14        11.60 o                         
  -8  -5   3         57.37         63.68        16.86 o                         
  -7  -5   3          5.95          1.68         6.25 o                         
  -6  -5   3          1.08          1.14         4.89 o                         
  -5  -5   3         65.16         64.24         8.40 o                         
  -4  -5   3       1751.87       1758.27        91.74 o                         
  -3  -5   3       3794.49       3823.42        46.50 o                         
  -2  -5   3       5740.60       5965.74        44.95 o                         
  -1  -5   3      10197.96      10339.51        78.07 o                         
   0  -5   3       1980.60       1877.16        33.06 o                         
   1  -5   3        306.58        360.66         9.41 o                         
   2  -5   3        189.98        174.85         9.58 o                         
   3  -5   3       2116.90       2056.54        54.49 o                         
   4  -5   3        418.48        460.16        28.49 o                         
   5  -5   3       3344.39       3538.05        84.58 o                         
   6  -5   3        138.16        155.05        20.63 o                         
   7  -5   3       1572.81       1630.77        67.39 o                         
   8  -5   3        200.70        221.82        27.18 o                         
   9  -5   3        138.21        117.05        22.12 o                         
  10  -5   3        242.16        274.41        35.12 o                         
  11  -5   3        192.46        205.94        31.64 o                         
  12  -5   3          0.66          7.04        16.66 o                         
  13  -5   3         52.09         59.71        19.34 o                         
 -13  -4   3          1.47          1.69        16.07 o                         
 -12  -4   3         10.54         26.68        14.28 o                         
 -11  -4   3        432.71        412.86        28.83 o                         
 -10  -4   3          8.95         11.70        18.35 o                         
  -9  -4   3        689.95        658.75        32.72 o                         
  -8  -4   3         25.85         24.41        11.16 o                         
  -7  -4   3         45.14         54.35        13.19 o                         
  -6  -4   3       3234.99       3366.18        55.55 o                         
  -5  -4   3       3789.18       3894.64        99.09 o                         
  -4  -4   3         35.65         46.38         5.45 o                         
  -3  -4   3        527.27        572.84        38.68 o                         
  -2  -4   3       2241.36       2559.86        51.05 o                         
  -1  -4   3         24.53         52.45         3.31 o                         
   0  -4   3         91.73        119.00         7.58 o                         
   1  -4   3        576.90        604.38        12.24 o                         
   2  -4   3        506.28        522.63        30.19 o                         
   3  -4   3         32.35         22.91         6.35 o                         
   4  -4   3       5497.56       5413.69        92.56 o                         
   5  -4   3       2596.32       2616.41        70.54 o                         
   6  -4   3       1250.35       1215.78        53.37 o                         
   7  -4   3        761.38        846.33        48.25 o                         
   8  -4   3        715.76        737.99        48.64 o                         
   9  -4   3         19.52         24.89        13.69 o                         
  10  -4   3        399.49        412.58        42.27 o                         
  11  -4   3         54.58         51.08        17.06 o                         
  12  -4   3          4.10          3.57        19.24 o                         
  13  -4   3         66.89         63.98        21.13 o                         
 -13  -3   3          7.36          6.84        13.49 o                         
 -12  -3   3         48.94         73.24        14.51 o                         
 -11  -3   3        759.23        773.97        74.94 o                         
 -10  -3   3        130.48        133.28        16.01 o                         
  -9  -3   3        190.47        160.68        16.37 o                         
  -8  -3   3        628.18        617.96        29.98 o                         
  -7  -3   3        118.62        102.17        16.96 o                         
  -6  -3   3       1114.02       1137.26        50.47 o                         
  -5  -3   3         18.52         12.08         3.95 o                         
  -4  -3   3         49.49         49.97         4.65 o                         
  -3  -3   3        881.34        906.02        21.59 o                         
  -2  -3   3        228.53        298.75        11.68 o                         
  -1  -3   3       5613.00       5340.89        35.15 o                         
   0  -3   3      11883.63      10952.00        64.35 o                         
   1  -3   3       1688.85       1780.64        20.49 o                         
   2  -3   3        239.71        229.67        13.80 o                         
   3  -3   3        176.86        244.79        16.67 o                         
   4  -3   3       1587.26       1639.45        48.77 o                         
   5  -3   3        262.42        267.52        22.03 o                         
   6  -3   3        213.38        204.68        21.63 o                         
   7  -3   3        757.69        800.38        45.97 o                         
   8  -3   3         92.65         96.81        20.43 o                         
   9  -3   3         40.07         48.70        14.28 o                         
  10  -3   3          2.19         -1.98        11.50 o                         
  11  -3   3        153.88        158.22        28.47 o                         
  12  -3   3        110.35        151.76        30.45 o                         
  13  -3   3        217.30        254.15        37.80 o                         
 -13  -2   3        384.37        404.01        48.02 o                         
 -12  -2   3         14.41          7.14        17.46 o                         
 -11  -2   3        140.01        160.85        17.62 o                         
 -10  -2   3         32.90         21.31         7.75 o                         
  -9  -2   3          0.67          7.31         7.17 o                         
  -8  -2   3        297.45        267.91        21.13 o                         
  -7  -2   3        338.70        339.14        19.86 o                         
  -6  -2   3        914.91        792.66        42.22 o                         
  -5  -2   3        122.93        107.70         8.53 o                         
  -4  -2   3        656.17        623.15        18.34 o                         
  -3  -2   3       1238.67       1116.73        23.72 o                         
  -2  -2   3         68.43         95.54         6.42 o                         
  -1  -2   3         27.00         28.14         2.38 o                         
   0  -2   3        768.38        746.64         8.91 o                         
   1  -2   3        272.73        277.76        12.71 o                         
   2  -2   3       6440.54       6066.02        64.97 o                         
   3  -2   3       1776.72       2168.04        46.15 o                         
   4  -2   3          0.48          1.98         3.47 o                         
   5  -2   3         54.10         68.05        11.21 o                         
   6  -2   3        323.87        358.24        28.08 o                         
   7  -2   3        131.27        164.57        21.03 o                         
   8  -2   3        958.40        930.53        52.53 o                         
   9  -2   3        555.56        559.86        44.36 o                         
  10  -2   3        308.80        284.05        34.73 o                         
  11  -2   3         12.16          1.79        12.99 o                         
  12  -2   3        254.86        246.92        36.11 o                         
  13  -2   3          8.32         25.99        16.56 o                         
 -13  -1   3        125.98        139.07        32.34 o                         
 -12  -1   3         72.82         73.50        22.42 o                         
 -11  -1   3          0.91         15.47         7.49 o                         
 -10  -1   3         12.59          9.55         5.61 o                         
  -9  -1   3        271.90        296.73        20.38 o                         
  -8  -1   3       1498.25       1492.37        42.67 o                         
  -7  -1   3       1648.72       1594.06        40.99 o                         
  -6  -1   3         10.74         10.93         4.56 o                         
  -5  -1   3        220.32        194.48        18.95 o                         
  -4  -1   3        624.07        686.13        17.84 o                         
  -3  -1   3        115.73        129.09         6.88 o                         
  -2  -1   3        907.44        856.30        18.41 o                         
  -1  -1   3       6789.01       6733.67        45.98 o                         
   0  -1   3        509.94        477.83         8.40 o                         
   1  -1   3      24126.20      25307.65       473.04 o                         
   2  -1   3        279.48        261.82        12.21 o                         
   3  -1   3        529.10        607.55        17.03 o                         
   4  -1   3       1126.14       1167.34        27.00 o                         
   5  -1   3       3527.78       3424.68        66.63 o                         
   6  -1   3        118.64        119.21        11.14 o                         
   7  -1   3        697.61        732.42        45.08 o                         
   8  -1   3         96.03         89.69        11.72 o                         
   9  -1   3         47.83         35.60         8.75 o                         
  10  -1   3        318.04        305.50        48.62 o                         
  11  -1   3         34.63         46.81        19.04 o                         
  12  -1   3          6.71          2.48        12.20 o                         
  13  -1   3         48.03         49.59        21.03 o                         
 -13   0   3         44.05        -12.99        15.57 o                         
 -12   0   3         99.12        126.96        27.28 o                         
 -11   0   3        138.86        159.31        29.46 o                         
 -10   0   3         10.58          8.38         6.48 o                         
  -9   0   3        189.40        203.35        16.95 o                         
  -8   0   3        172.51        162.91        12.10 o                         
  -7   0   3         81.41         92.36        10.34 o                         
  -6   0   3        184.96        182.93        12.46 o                         
  -5   0   3         44.29         45.12        11.26 o                         
  -4   0   3       4370.99       4414.32        79.67 o                         
  -3   0   3        325.16        315.33         9.10 o                         
  -2   0   3         33.98         42.84         3.02 o                         
  -1   0   3       6852.56       6343.74       200.67 o                         
   0   0   3       4266.65       3687.71        57.42 o                         
   1   0   3         57.25         75.00         6.35 o                         
   2   0   3       9021.67       9151.85        84.47 o                         
   3   0   3        957.24        871.37        29.15 o                         
   4   0   3       4484.29       4457.18        74.52 o                         
   5   0   3        975.35        861.14        36.37 o                         
   6   0   3       3484.89       3406.59        77.44 o                         
   7   0   3         44.27         52.37        11.90 o                         
   8   0   3        942.18        913.98        34.36 o                         
   9   0   3        492.41        452.26        26.09 o                         
  10   0   3        913.74        931.44        39.58 o                         
  11   0   3        108.81        104.78        15.12 o                         
  12   0   3         14.30         24.20        19.64 o                         
  13   0   3         35.13         21.92        15.67 o                         
 -13   1   3          0.40          4.56        14.88 o                         
 -12   1   3        122.74        130.14        28.47 o                         
 -11   1   3        169.07        146.12        27.87 o                         
 -10   1   3         13.73         14.94         7.34 o                         
  -9   1   3          3.23          2.96         9.12 o                         
  -8   1   3         22.30         34.63         7.20 o                         
  -7   1   3       1158.66       1157.34        28.40 o                         
  -6   1   3       6377.79       6187.83        60.15 o                         
  -5   1   3        162.33        160.99        10.26 o                         
  -4   1   3       2162.87       2068.64        23.15 o                         
  -3   1   3        166.69        112.93         6.17 o                         
  -2   1   3         31.18         52.91         3.12 o                         
  -1   1   3      15960.21      15977.18        86.41 o                         
   0   1   3       1317.05       1334.89        16.42 o                         
   1   1   3       5540.12       5697.80        75.94 o                         
   2   1   3         16.79         24.67         3.50 o                         
   3   1   3        617.78        714.72        29.12 o                         
   4   1   3       2535.87       2481.23        55.60 o                         
   5   1   3       2309.32       2220.38        57.80 o                         
   6   1   3       1344.32       1282.88        48.02 o                         
   7   1   3       1672.28       1731.02        59.86 o                         
   8   1   3        734.00        704.30        41.40 o                         
   9   1   3        115.45        106.24        17.76 o                         
  10   1   3          0.18         12.15         9.13 o                         
  11   1   3         33.32         24.73        17.16 o                         
  12   1   3        158.36        140.65        38.44 o                         
  13   1   3        118.35        160.82        19.68 o                         
 -13   2   3          0.14         12.40        15.08 o                         
 -12   2   3        263.38        299.70        41.27 o                         
 -11   2   3        470.92        460.63        47.83 o                         
 -10   2   3         28.25         41.26        14.58 o                         
  -9   2   3        188.66        192.21        15.67 o                         
  -8   2   3       1023.08       1021.50        32.94 o                         
  -7   2   3         52.39         57.67         7.92 o                         
  -6   2   3        929.81        860.24        33.98 o                         
  -5   2   3        643.73        625.15        12.49 o                         
  -4   2   3       2052.68       2069.23        21.35 o                         
  -3   2   3        402.30        406.13         9.74 o                         
  -2   2   3       1243.48       1271.28        23.77 o                         
  -1   2   3      32429.61      33376.88        83.79 o                         
   0   2   3       2539.15       2616.60        22.14 o                         
   1   2   3       1988.51       2007.26        17.79 o                         
   2   2   3      30666.47      30184.74       266.72 o                         
   3   2   3      11144.84      10998.53       166.43 o                         
   4   2   3        282.92        298.84         9.72 o                         
   5   2   3        165.67        175.11        10.12 o                         
   6   2   3        731.68        760.25        25.86 o                         
   7   2   3        410.31        379.51        29.18 o                         
   8   2   3          1.34          4.17         7.34 o                         
   9   2   3          0.46          2.58         8.93 o                         
  10   2   3         62.59         57.13        14.48 o                         
  11   2   3         65.64         56.82        12.40 o                         
  12   2   3        406.22        426.38        31.19 o                         
  13   2   3          5.70          8.34        12.10 o                         
 -13   3   3         58.07         42.85        21.72 o                         
 -12   3   3         92.48         67.05        20.43 o                         
 -11   3   3         57.06         74.79        22.32 o                         
 -10   3   3         29.82         40.67        18.25 o                         
  -9   3   3        108.22         97.30        11.29 o                         
  -8   3   3       1160.91       1160.04        53.54 o                         
  -7   3   3         91.91         75.19        12.70 o                         
  -6   3   3       1400.34       1399.49        46.18 o                         
  -5   3   3       1558.52       1481.94        28.54 o                         
  -4   3   3       4100.31       3914.53        39.39 o                         
  -3   3   3      12124.69      12601.41       128.59 o                         
  -2   3   3       6349.72       6573.64        79.89 o                         
  -1   3   3       8604.65       8648.19        80.02 o                         
   0   3   3        600.30        672.26         7.95 o                         
   1   3   3        159.28        143.42         3.49 o                         
   2   3   3          8.03          7.64         1.15 o                         
   3   3   3          7.40         11.37         1.56 o                         
   4   3   3         50.09         36.12         3.84 o                         
   5   3   3        890.32        985.61        19.27 o                         
   6   3   3        540.62        539.17        14.71 o                         
   7   3   3       1100.96       1153.41        55.49 o                         
   8   3   3        804.76        749.64        44.08 o                         
   9   3   3        291.19        262.23        28.28 o                         
  10   3   3        567.29        556.96        43.27 o                         
  11   3   3         39.53         36.40        13.09 o                         
  12   3   3          3.47          0.99        14.08 o                         
  13   3   3         78.36         69.59        15.27 o                         
 -13   4   3         15.39         11.21        18.45 o                         
 -12   4   3          0.65        -17.06        17.06 o                         
 -11   4   3         41.81         19.44        14.98 o                         
 -10   4   3         26.51         28.47        13.49 o                         
  -9   4   3       1677.29       1634.99        79.40 o                         
  -8   4   3       1187.02       1077.17        60.89 o                         
  -7   4   3        840.43        830.85        40.91 o                         
  -6   4   3       2110.34       2152.93        73.14 o                         
  -5   4   3        799.80        780.20        40.72 o                         
  -4   4   3       8259.59       8822.60       125.52 o                         
  -3   4   3       4320.91       4340.46        78.19 o                         
  -2   4   3        931.20        794.43        30.03 o                         
  -1   4   3       2171.57       2226.27        45.16 o                         
   0   4   3       3427.28       3648.50        31.58 o                         
   1   4   3        175.04        169.89         4.94 o                         
   2   4   3         56.04         67.48         4.42 o                         
   3   4   3       4373.51       4512.74        52.05 o                         
   4   4   3       4257.27       4193.08        31.43 o                         
   5   4   3       3791.84       3861.02        30.46 o                         
   6   4   3         56.41         57.96         5.20 o                         
   7   4   3        736.74        697.22        27.41 o                         
   8   4   3        206.31        197.68        18.85 o                         
   9   4   3        194.85        188.29        25.30 o                         
  10   4   3        621.77        614.46        45.75 o                         
  11   4   3         31.64         14.08        10.91 o                         
  12   4   3         32.06         36.00        17.56 o                         
  13   4   3        136.13        147.44        20.66 o                         
 -13   5   3         13.62         24.40        20.13 o                         
 -12   5   3        135.49        108.32        24.80 o                         
 -11   5   3        167.83        236.79        35.71 o                         
 -10   5   3        122.53        120.52        25.49 o                         
  -9   5   3         26.19         26.28        15.18 o                         
  -8   5   3        222.17        174.31        26.69 o                         
  -7   5   3        110.62        143.44        23.81 o                         
  -6   5   3         96.65         96.22        17.86 o                         
  -5   5   3        188.45        173.03        20.34 o                         
  -4   5   3        175.21        187.81        19.35 o                         
  -3   5   3        512.22        558.24        29.59 o                         
  -2   5   3       8915.57       9178.10       109.97 o                         
  -1   5   3       6320.83       5720.94        80.58 o                         
   0   5   3        696.80        595.66        26.74 o                         
   1   5   3       2511.12       2645.21        22.50 o                         
   2   5   3         96.16        179.34         9.03 o                         
   3   5   3        299.76        303.27        14.89 o                         
   4   5   3       1633.68       1705.15        23.19 o                         
   5   5   3        159.25        168.07         7.66 o                         
   6   5   3        196.66        202.09         8.19 o                         
   7   5   3       1360.64       1381.60        25.62 o                         
   8   5   3        133.85        125.10        13.51 o                         
   9   5   3        384.47        434.02        25.39 o                         
  10   5   3        159.46        148.10        24.80 o                         
  11   5   3         34.24         52.47        18.84 o                         
  12   5   3        217.86        242.05        33.83 o                         
  13   5   3        334.08        311.73        38.00 o                         
 -12   6   3         55.69         50.29        21.13 o                         
 -11   6   3         58.26         37.19        16.76 o                         
 -10   6   3        108.65         73.70        21.82 o                         
  -9   6   3         81.10        101.97        23.31 o                         
  -8   6   3        226.17        198.62        28.08 o                         
  -7   6   3        292.31        260.35        30.26 o                         
  -6   6   3         21.61         24.40         9.72 o                         
  -5   6   3        459.70        483.87        34.54 o                         
  -4   6   3       4919.37       4842.17        99.08 o                         
  -3   6   3       1396.65       1267.60        47.15 o                         
  -2   6   3        182.65        248.35        19.94 o                         
  -1   6   3          3.77          1.59         4.26 o                         
   0   6   3        143.68        131.56        10.17 o                         
   1   6   3       2082.70       2199.97        25.96 o                         
   2   6   3       6168.02       6217.63        68.48 o                         
   3   6   3         45.72         33.45         4.79 o                         
   4   6   3       3411.32       3510.04        49.25 o                         
   5   6   3       1106.43       1118.00        21.02 o                         
   6   6   3        212.54        203.82        10.78 o                         
   7   6   3        771.05        787.36        37.47 o                         
   8   6   3       1319.68       1346.43        41.93 o                         
   9   6   3         81.26         47.78         9.53 o                         
  10   6   3         31.29         43.28        11.55 o                         
  11   6   3         22.57         33.82        15.67 o                         
  12   6   3        121.90        134.60        26.58 o                         
  13   6   3         79.65         77.27        22.12 o                         
 -12   7   3          1.93         -3.27        14.08 o                         
 -11   7   3          4.11         26.28        20.83 o                         
 -10   7   3          3.98          0.99        10.61 o                         
  -9   7   3       1170.66       1273.97        73.29 o                         
  -8   7   3        212.07        192.16        27.58 o                         
  -7   7   3         60.81         69.63        18.65 o                         
  -6   7   3         21.87          8.53         8.73 o                         
  -5   7   3        602.40        538.96        37.43 o                         
  -4   7   3        471.69        539.18        35.04 o                         
  -3   7   3        112.56        100.09        14.48 o                         
  -2   7   3       1161.71       1243.21        46.33 o                         
  -1   7   3        132.76         95.74        13.00 o                         
   0   7   3       2038.98       2210.70        37.21 o                         
   1   7   3       2182.36       2075.87        23.44 o                         
   2   7   3       2470.69       2301.74        40.39 o                         
   3   7   3        331.62        346.66        15.75 o                         
   4   7   3         66.93         97.09        15.92 o                         
   5   7   3       1448.21       1556.47        44.44 o                         
   6   7   3        107.33        123.01         7.96 o                         
   7   7   3         45.05         47.14         6.10 o                         
   8   7   3        348.21        319.06        21.06 o                         
   9   7   3         89.37         79.86        12.29 o                         
  10   7   3         12.72         16.25         7.83 o                         
  11   7   3          1.07         -4.46        13.79 o                         
  12   7   3         29.13         16.27        14.08 o                         
  13   7   3         93.09         81.43        23.61 o                         
 -12   8   3         59.06         67.55        21.52 o                         
 -11   8   3        126.10        118.24        28.17 o                         
 -10   8   3         28.67         37.99        19.44 o                         
  -9   8   3        408.02        397.30        43.46 o                         
  -8   8   3         48.33         35.81        17.75 o                         
  -7   8   3         89.59         93.04        19.44 o                         
  -6   8   3        573.33        630.09        44.17 o                         
  -5   8   3        162.73        148.21        21.92 o                         
  -4   8   3        933.49        862.77        46.39 o                         
  -3   8   3       1476.40       1450.63        56.38 o                         
  -2   8   3       2645.70       2584.52        71.86 o                         
  -1   8   3       1227.15       1153.94        46.33 o                         
   0   8   3         11.36          8.78         4.61 o                         
   1   8   3        464.95        445.72         9.28 o                         
   2   8   3         43.83         62.09         5.16 o                         
   3   8   3         35.76         32.22         5.94 o                         
   4   8   3        501.64        487.78        20.84 o                         
   5   8   3        106.91         87.69        12.95 o                         
   6   8   3        111.60         97.98         7.74 o                         
   7   8   3          6.86          7.80         3.91 o                         
   8   8   3        162.38        140.58        21.82 o                         
   9   8   3        421.44        403.50        26.01 o                         
  10   8   3        266.20        311.66        24.13 o                         
  11   8   3         48.10         75.98        21.62 o                         
  12   8   3         17.78         11.01        12.70 o                         
 -12   9   3         38.98         75.48        23.31 o                         
 -11   9   3        238.79        216.17        35.81 o                         
 -10   9   3         26.30         49.49        18.94 o                         
  -9   9   3        191.00        150.19        29.96 o                         
  -8   9   3        228.71        211.61        31.15 o                         
  -7   9   3        623.64        678.01        50.82 o                         
  -6   9   3       1473.36       1510.02        71.05 o                         
  -5   9   3        519.39        504.70        38.81 o                         
  -4   9   3        130.62        139.28        20.44 o                         
  -3   9   3        368.80        427.92        32.55 o                         
  -2   9   3        853.30        856.26        44.40 o                         
  -1   9   3        222.10        216.60        22.13 o                         
   0   9   3         94.59         98.70        14.98 o                         
   1   9   3         61.39         54.43         3.31 o                         
   2   9   3         78.59         79.81         6.22 o                         
   3   9   3       1108.95       1202.36        77.40 o                         
   4   9   3        549.61        489.65        22.31 o                         
   5   9   3         21.03         12.56        10.56 o                         
   6   9   3        780.93        769.88        25.69 o                         
   7   9   3        498.81        544.40        20.56 o                         
   8   9   3          1.82          2.99         6.50 o                         
   9   9   3        407.00        362.80        25.24 o                         
  10   9   3         18.65         17.43         8.44 o                         
  11   9   3         64.89         78.66        21.72 o                         
  12   9   3        181.58        174.99        31.15 o                         
 -11  10   3        231.70        208.62        36.31 o                         
 -10  10   3         51.00         18.75        16.86 o                         
  -9  10   3         49.64         74.79        22.61 o                         
  -8  10   3          0.25         -9.62        12.99 o                         
  -7  10   3        293.69        325.52        36.51 o                         
  -6  10   3         62.64         77.37        16.17 o                         
  -5  10   3         29.34         27.87        12.40 o                         
  -4  10   3         43.80         41.06        14.18 o                         
  -3  10   3         35.24         46.82        13.79 o                         
  -2  10   3       1216.46       1222.12        55.74 o                         
  -1  10   3       1153.11       1103.83        51.47 o                         
   0  10   3       2489.11       2391.71        33.32 o                         
   1  10   3       7054.16       7177.39        52.02 o                         
   2  10   3       5512.57       5488.87        48.58 o                         
   3  10   3        513.95        481.27        17.81 o                         
   4  10   3          1.83          0.44         9.72 o                         
   5  10   3         45.15         33.73         7.20 o                         
   6  10   3         34.05         32.27         6.66 o                         
   7  10   3         79.10         76.92         7.75 o                         
   8  10   3        118.03        116.12        14.09 o                         
   9  10   3         80.35         78.05        22.52 o                         
  10  10   3        131.65        151.27        27.68 o                         
  11  10   3        181.68        162.39        30.65 o                         
  12  10   3        112.88        113.67        24.40 o                         
 -11  11   3         28.09         60.40        21.82 o                         
 -10  11   3          1.43         10.51        13.98 o                         
  -9  11   3         63.35         64.27        20.73 o                         
  -8  11   3          2.90         -2.58        11.70 o                         
  -7  11   3        429.01        411.60        42.07 o                         
  -6  11   3       1080.71       1206.59        68.62 o                         
  -5  11   3        668.78        667.25        49.14 o                         
  -4  11   3       1751.51       1787.37        76.74 o                         
  -3  11   3       1934.47       2126.92        80.85 o                         
  -2  11   3        600.98        572.86        41.00 o                         
  -1  11   3       1406.16       1479.35        63.51 o                         
   0  11   3        985.86        980.16        31.19 o                         
   1  11   3        889.99        948.72        51.05 o                         
   2  11   3        984.49        996.90        27.36 o                         
   3  11   3       1171.00       1096.61        24.07 o                         
   4  11   3         24.34         24.05        17.85 o                         
   5  11   3         70.12         87.03        11.62 o                         
   6  11   3        261.05        275.92        16.05 o                         
   7  11   3       1090.57       1088.23        28.28 o                         
   8  11   3         80.26         74.56        12.64 o                         
   9  11   3          4.55          8.33         6.83 o                         
  10  11   3        138.65         81.24        21.43 o                         
  11  11   3         29.14         37.59        19.14 o                         
 -10  12   3         61.84         56.83        21.42 o                         
  -9  12   3        316.11        268.57        39.19 o                         
  -8  12   3         91.34        115.16        25.49 o                         
  -7  12   3        202.35        190.87        31.25 o                         
  -6  12   3        200.48        159.32        26.49 o                         
  -5  12   3          0.18          7.74        13.49 o                         
  -4  12   3        681.11        701.60        51.22 o                         
  -3  12   3        604.90        586.42        44.67 o                         
  -2  12   3        162.13        143.45        21.73 o                         
  -1  12   3        171.69        184.52        25.50 o                         
   0  12   3        128.78        139.67        21.72 o                         
   1  12   3       1777.38       1755.50        73.87 o                         
   2  12   3        292.15        317.80        28.77 o                         
   3  12   3       1199.04       1144.94        38.60 o                         
   4  12   3       2082.32       2160.49        37.45 o                         
   5  12   3        493.97        490.44        26.96 o                         
   6  12   3        128.01        102.92        13.65 o                         
   7  12   3        283.52        332.11        19.96 o                         
   8  12   3        159.55        143.60        16.76 o                         
   9  12   3        122.59        125.08        26.39 o                         
  10  12   3        111.44         54.85        20.93 o                         
  11  12   3         36.05         33.62        18.15 o                         
 -10  13   3          6.16          6.45        12.10 o                         
  -9  13   3         13.48         21.22        16.17 o                         
  -8  13   3          3.37         21.72        15.08 o                         
  -7  13   3        244.25        219.54        35.02 o                         
  -6  13   3        723.02        615.80        53.20 o                         
  -5  13   3          0.20         -7.44        13.59 o                         
  -4  13   3        334.09        320.48        37.01 o                         
  -3  13   3        344.13        379.92        38.90 o                         
  -2  13   3        106.71        109.71        21.72 o                         
  -1  13   3        285.72        279.39        32.15 o                         
   0  13   3        500.25        533.34        43.47 o                         
   1  13   3          2.24          4.56        10.51 o                         
   2  13   3          0.69         -3.07         8.03 o                         
   3  13   3         36.24         45.80        23.51 o                         
   4  13   3        672.17        662.92        31.81 o                         
   5  13   3         81.72         88.73        12.89 o                         
   6  13   3          2.13          1.46         7.93 o                         
   7  13   3         99.77         88.28        12.91 o                         
   8  13   3         28.87         30.16        10.73 o                         
   9  13   3        176.00        222.60        34.52 o                         
  10  13   3        101.28         63.78        22.91 o                         
  -9  14   3         15.61         12.20        16.17 o                         
  -8  14   3         20.92          1.39        14.78 o                         
  -7  14   3        117.75        131.43        27.67 o                         
  -6  14   3        298.34        248.43        35.42 o                         
  -5  14   3        114.09         89.17        23.51 o                         
  -4  14   3        401.74        440.07        44.45 o                         
  -3  14   3         51.23         73.30        20.73 o                         
  -2  14   3        368.28        400.67        40.68 o                         
  -1  14   3        442.97        434.84        41.08 o                         
   0  14   3          0.49         -8.73        11.21 o                         
   1  14   3          0.37          4.07        13.29 o                         
   2  14   3          1.80         -2.58         9.03 o                         
   3  14   3        299.33        296.78        22.59 o                         
   4  14   3        302.09        311.27        30.66 o                         
   5  14   3        362.42        363.91        25.29 o                         
   6  14   3        309.49        303.63        23.83 o                         
   7  14   3        328.67        318.29        20.73 o                         
   8  14   3         62.97         59.77        19.04 o                         
   9  14   3          0.07         -9.82        16.36 o                         
  10  14   3          5.31          0.30        15.47 o                         
  -8  15   3         74.51         66.55        22.32 o                         
  -7  15   3          1.80         -9.12        11.80 o                         
  -6  15   3         41.74         40.76        17.95 o                         
  -5  15   3         32.04         29.95        16.66 o                         
  -4  15   3         87.61        121.41        25.49 o                         
  -3  15   3         24.82         33.82        16.37 o                         
  -2  15   3        142.67        174.59        28.37 o                         
  -1  15   3         54.61         79.94        19.14 o                         
   0  15   3         43.07         56.83        20.33 o                         
   1  15   3        445.87        478.73        30.70 o                         
   2  15   3        578.77        631.50        46.65 o                         
   3  15   3         50.14         41.59        10.67 o                         
   4  15   3        222.76        239.01        22.22 o                         
   5  15   3        464.96        449.20        29.44 o                         
   6  15   3        129.87        132.05        18.15 o                         
   7  15   3        202.43        221.29        28.47 o                         
   8  15   3         31.98         63.29        16.32 o                         
   9  15   3          0.91          3.27        13.69 o                         
  -8  16   3         15.20          7.64        14.28 o                         
  -7  16   3         42.61         50.78        20.23 o                         
  -6  16   3          6.53         15.08        19.14 o                         
  -5  16   3          7.61         31.04        19.84 o                         
  -4  16   3        719.07        820.84        64.81 o                         
  -3  16   3        167.17        182.62        30.55 o                         
  -2  16   3        431.58        387.58        43.56 o                         
  -1  16   3        316.97        355.29        41.37 o                         
   0  16   3         31.75         64.87        20.13 o                         
   1  16   3          6.01         23.08        10.12 o                         
   2  16   3         25.66         31.24        13.69 o                         
   3  16   3         26.07         28.31         9.92 o                         
   4  16   3        186.56        167.80        19.97 o                         
   5  16   3         12.50         15.09         9.04 o                         
   6  16   3        306.76        343.27        40.68 o                         
   7  16   3        193.75        190.34        22.77 o                         
   8  16   3         10.46          6.66        11.27 o                         
  -7  17   3        114.29        134.11        30.35 o                         
  -6  17   3        148.73        199.78        35.91 o                         
  -5  17   3         28.54         45.23        21.92 o                         
  -4  17   3         22.02         15.97        15.08 o                         
  -3  17   3         93.58         53.07        19.34 o                         
  -2  17   3          1.40         19.44        14.98 o                         
  -1  17   3        207.84        180.35        32.64 o                         
   0  17   3         28.75         35.01        21.52 o                         
   1  17   3         56.85         45.53        16.37 o                         
   2  17   3         66.51         72.23        14.96 o                         
   3  17   3        341.23        390.39        28.90 o                         
   4  17   3        310.90        306.05        26.16 o                         
   5  17   3        243.71        234.92        35.42 o                         
   6  17   3        103.60         73.30        23.61 o                         
   7  17   3        250.24        289.87        30.51 o                         
  -5  18   3         34.68         18.35        13.69 o                         
  -4  18   3          2.26        -14.38        14.88 o                         
  -3  18   3          3.37        -15.27        15.27 o                         
  -2  18   3        459.31        498.71        54.48 o                         
  -1  18   3        788.90        933.73        71.86 o                         
   0  18   3        280.80        273.58        26.99 o                         
   1  18   3        113.34        133.12        25.59 o                         
   2  18   3        180.88        178.89        20.58 o                         
   3  18   3          0.31          9.67        11.90 o                         
   4  18   3          3.54          1.20         8.32 o                         
   5  18   3         38.58         25.19        14.88 o                         
   6  18   3          0.97          4.37         9.63 o                         
  -4  19   3        199.99        245.82        40.08 o                         
  -3  19   3         40.93         49.59        19.14 o                         
  -2  19   3         23.20         60.80        24.50 o                         
  -1  19   3         12.98        -15.87        15.87 o                         
   0  19   3          0.65        -16.07        16.07 o                         
   1  19   3        288.04        323.32        28.72 o                         
   2  19   3         41.99         54.71        13.18 o                         
   3  19   3          0.70         13.08        13.93 o                         
   4  19   3         31.40         17.95        16.66 o                         
  -1  20   3         22.56         23.91        21.27 o                         
   0  20   3         33.46         72.80        21.72 o                         
   1  20   3        230.49        190.33        23.04 o                         
   2  20   3         86.02        107.06        18.95 o                         
  -3 -18   4        307.01        275.51        42.16 o                         
  -2 -18   4        210.05        219.43        36.90 o                         
  -1 -18   4         50.99         63.88        23.71 o                         
   0 -18   4        129.29        110.50        26.58 o                         
   1 -18   4          0.77        -11.21        13.59 o                         
   2 -18   4         24.76         52.17        18.45 o                         
   3 -18   4          3.66        -14.68        14.68 o                         
  -5 -17   4        107.95        114.20        25.94 o                         
  -4 -17   4          7.72         24.40        19.24 o                         
  -3 -17   4          5.08          5.75        13.49 o                         
  -2 -17   4         50.03         68.74        24.00 o                         
  -1 -17   4          1.03         13.39        18.94 o                         
   0 -17   4        127.68        100.88        26.09 o                         
   1 -17   4          0.98         11.31        15.97 o                         
   2 -17   4         81.41         60.70        19.34 o                         
   3 -17   4         54.25         59.19        13.70 o                         
   4 -17   4        312.63        285.73        28.59 o                         
   5 -17   4        428.47        509.27        38.31 o                         
  -6 -16   4         37.25         41.77        11.92 o                         
  -5 -16   4         98.83        107.76        17.68 o                         
  -4 -16   4         15.90         -2.78        11.70 o                         
  -3 -16   4         10.79         11.11        12.60 o                         
  -2 -16   4          5.97         -5.26        17.16 o                         
  -1 -16   4        633.67        547.14        54.29 o                         
   0 -16   4        632.63        594.28        57.17 o                         
   1 -16   4        218.67        225.14        55.95 o                         
   2 -16   4        160.29        147.79        19.01 o                         
   3 -16   4        149.86        157.86        20.37 o                         
   4 -16   4          3.99        -10.38        10.38 o                         
   5 -16   4        123.20        125.60        19.11 o                         
   6 -16   4          1.98         26.36        31.44 o                         
  -7 -15   4         26.82          2.14        10.05 o                         
  -6 -15   4         73.20         78.14        17.11 o                         
  -5 -15   4        337.10        364.88        30.77 o                         
  -4 -15   4        284.22        295.74        37.90 o                         
  -3 -15   4        346.01        240.70        35.02 o                         
  -2 -15   4        183.31        193.94        32.14 o                         
  -1 -15   4          3.51          6.55        12.60 o                         
   0 -15   4        100.81        105.94        25.00 o                         
   1 -15   4          0.29          1.92        12.45 o                         
   2 -15   4        258.42        253.51        46.78 o                         
   3 -15   4        112.46        105.84        17.67 o                         
   4 -15   4         36.10         37.30        12.71 o                         
   5 -15   4         12.78         19.66        10.19 o                         
   6 -15   4          4.12         -4.36        11.90 o                         
   7 -15   4        471.12        473.51        50.51 o                         
  -8 -14   4        342.09        324.17        28.08 o                         
  -7 -14   4        110.56        127.58        33.23 o                         
  -6 -14   4         67.52         75.15        15.32 o                         
  -5 -14   4          5.84         -7.74        11.80 o                         
  -4 -14   4         53.05         60.01        18.55 o                         
  -3 -14   4        300.43        382.37        43.46 o                         
  -2 -14   4        234.98        214.88        32.34 o                         
  -1 -14   4         12.49         15.57        14.38 o                         
   0 -14   4         47.46         42.80        10.31 o                         
   1 -14   4        114.52         89.31        13.86 o                         
   2 -14   4        358.30        374.04        45.29 o                         
   3 -14   4        593.19        620.19        36.63 o                         
   4 -14   4        309.79        321.85        38.30 o                         
   5 -14   4        592.79        625.02        53.99 o                         
   6 -14   4        218.58        212.69        32.74 o                         
   7 -14   4          7.82         36.70        17.16 o                         
   8 -14   4          3.35         -8.13        13.39 o                         
  -9 -13   4        115.03        112.04        17.17 o                         
  -8 -13   4          9.75         21.48        14.63 o                         
  -7 -13   4          0.43         17.16         9.26 o                         
  -6 -13   4        151.29        137.35        17.94 o                         
  -5 -13   4          0.23          2.18        10.12 o                         
  -4 -13   4        118.31         92.94        20.33 o                         
  -3 -13   4        574.06        501.09        46.45 o                         
  -2 -13   4        102.79         91.75        20.24 o                         
  -1 -13   4        997.05       1068.20        40.92 o                         
   0 -13   4       1491.89       1490.41        41.99 o                         
   1 -13   4        188.42        148.45        28.57 o                         
   2 -13   4        191.22        177.42        18.93 o                         
   3 -13   4         62.88         51.79        17.36 o                         
   4 -13   4          7.29          6.45        12.70 o                         
   5 -13   4        102.20        103.95        21.23 o                         
   6 -13   4         66.70         22.22        13.79 o                         
   7 -13   4         11.14         25.29        14.98 o                         
   8 -13   4          1.89         15.27        12.00 o                         
   9 -13   4        109.56        158.11        32.24 o                         
 -10 -12   4          5.57         -2.91         8.86 o                         
  -9 -12   4         37.82         26.59        10.55 o                         
  -8 -12   4          0.66          6.49         8.74 o                         
  -7 -12   4        225.55        214.43        21.56 o                         
  -6 -12   4        336.40        338.42        26.09 o                         
  -5 -12   4        267.92        241.97        32.14 o                         
  -4 -12   4         84.52         76.28        18.55 o                         
  -3 -12   4        371.60        348.68        37.21 o                         
  -2 -12   4          0.41          3.49         4.07 o                         
  -1 -12   4        721.49        684.52        31.36 o                         
   0 -12   4        150.39        160.71        24.85 o                         
   1 -12   4         13.08          4.80         6.79 o                         
   2 -12   4        170.03        172.64        21.18 o                         
   3 -12   4         23.18         11.90        11.21 o                         
   4 -12   4         82.74        133.91        22.81 o                         
   5 -12   4        352.97        377.43        39.19 o                         
   6 -12   4       1091.88       1158.51        69.51 o                         
   7 -12   4        418.51        425.47        44.06 o                         
   8 -12   4        193.93        219.73        33.53 o                         
   9 -12   4         82.39         91.45        25.09 o                         
  10 -12   4         76.43         27.67        16.27 o                         
 -10 -11   4          9.97         17.48        11.77 o                         
  -9 -11   4         26.47         22.81        12.05 o                         
  -8 -11   4        379.00        403.40        52.24 o                         
  -7 -11   4         18.12         12.42         9.22 o                         
  -6 -11   4         64.05         72.53        18.80 o                         
  -5 -11   4          9.47         11.60        10.22 o                         
  -4 -11   4         16.08         23.21        10.41 o                         
  -3 -11   4          0.41          7.04        10.51 o                         
  -2 -11   4        107.63        109.47        11.74 o                         
  -1 -11   4         97.28        120.47        14.43 o                         
   0 -11   4         73.09         85.05        11.41 o                         
   1 -11   4        754.42        778.61        33.72 o                         
   2 -11   4       2833.29       2848.58        91.88 o                         
   3 -11   4        266.84        263.31        28.67 o                         
   4 -11   4          1.89         -5.45        10.12 o                         
   5 -11   4          0.31         11.50        10.22 o                         
   6 -11   4         47.99         33.23        13.09 o                         
   7 -11   4        392.66        371.89        39.59 o                         
   8 -11   4        146.34        129.25        25.20 o                         
   9 -11   4          1.63         12.89        12.99 o                         
  10 -11   4          7.20        -12.00        13.59 o                         
 -11 -10   4          1.94          1.88         9.07 o                         
 -10 -10   4        242.36        249.89        25.99 o                         
  -9 -10   4         53.65         59.13        12.88 o                         
  -8 -10   4        160.28        179.53        19.71 o                         
  -7 -10   4         53.18         61.51        15.52 o                         
  -6 -10   4        482.32        438.15        27.09 o                         
  -5 -10   4         89.88         89.47        19.24 o                         
  -4 -10   4         12.69          6.25        10.91 o                         
  -3 -10   4        420.01        476.76        21.55 o                         
  -2 -10   4        530.63        572.12        24.89 o                         
  -1 -10   4       1435.59       1458.39        58.98 o                         
   0 -10   4         47.08         62.24         9.62 o                         
   1 -10   4       1138.32       1093.53        38.10 o                         
   2 -10   4        161.56        180.45        23.41 o                         
   3 -10   4          1.93         -3.07         7.04 o                         
   4 -10   4         60.59         75.48        16.66 o                         
   5 -10   4          4.54          8.93         9.52 o                         
   6 -10   4        648.34        691.62        49.43 o                         
   7 -10   4        363.91        380.12        38.00 o                         
   8 -10   4        102.88         84.61        21.33 o                         
   9 -10   4        185.69        226.97        33.73 o                         
  10 -10   4        266.32        256.95        37.10 o                         
  11 -10   4         72.17         30.15        19.94 o                         
 -11  -9   4         28.79         28.16        19.39 o                         
 -10  -9   4          1.33         19.59        12.00 o                         
  -9  -9   4        163.51        102.27        23.31 o                         
  -8  -9   4        346.59        376.16        25.82 o                         
  -7  -9   4          5.44          9.99         7.74 o                         
  -6  -9   4       1056.89       1100.33        40.93 o                         
  -5  -9   4       1045.98        983.51        56.01 o                         
  -4  -9   4         11.49          8.24         7.39 o                         
  -3  -9   4         95.06         86.13         9.38 o                         
  -2  -9   4         32.24         30.68         6.23 o                         
  -1  -9   4          1.63          2.95         4.86 o                         
   0  -9   4        613.52        643.41        26.50 o                         
   1  -9   4        691.19        689.40        28.99 o                         
   2  -9   4       1157.11       1212.29        53.15 o                         
   3  -9   4        233.94        254.19        25.60 o                         
   4  -9   4       2547.84       2525.79        82.11 o                         
   5  -9   4        598.27        626.42        42.88 o                         
   6  -9   4        394.76        387.09        35.82 o                         
   7  -9   4          2.07         16.96        11.50 o                         
   8  -9   4         51.33         37.49        14.18 o                         
   9  -9   4        216.20        218.94        32.74 o                         
  10  -9   4        219.62        241.36        35.32 o                         
  11  -9   4          5.74        -15.27        15.27 o                         
 -11  -8   4         82.99         54.75        13.32 o                         
 -10  -8   4         93.01        103.41        17.46 o                         
  -9  -8   4          5.21          9.72        10.12 o                         
  -8  -8   4        116.94        101.44        25.20 o                         
  -7  -8   4        117.63        115.82        22.17 o                         
  -6  -8   4       1232.86       1279.69        41.82 o                         
  -5  -8   4         27.40         27.28        12.50 o                         
  -4  -8   4        266.69        259.24        14.36 o                         
  -3  -8   4          4.16          8.44         4.24 o                         
  -2  -8   4        298.44        288.89        16.22 o                         
  -1  -8   4       6533.21       6717.36        80.69 o                         
   0  -8   4        177.17        179.20        15.33 o                         
   1  -8   4         39.06         36.80         7.26 o                         
   2  -8   4        800.75        813.54        41.01 o                         
   3  -8   4       1381.03       1404.91        23.59 o                         
   4  -8   4        290.42        294.60        13.33 o                         
   5  -8   4        404.77        440.43        31.16 o                         
   6  -8   4        208.33        161.41        22.62 o                         
   7  -8   4          0.31          4.56         9.52 o                         
   8  -8   4          1.24        -10.91        10.91 o                         
   9  -8   4        199.78        175.98        28.17 o                         
  10  -8   4        132.70         95.13        22.52 o                         
  11  -8   4         27.91         22.22        16.27 o                         
  12  -8   4        251.22        250.39        38.39 o                         
 -12  -7   4         75.29         99.85        17.01 o                         
 -11  -7   4        237.54        245.94        29.02 o                         
 -10  -7   4          2.17         -3.80         9.93 o                         
  -9  -7   4         13.46          6.65        11.70 o                         
  -8  -7   4         79.50         82.03        12.08 o                         
  -7  -7   4          5.77          9.09         6.35 o                         
  -6  -7   4       2048.37       2064.29        50.79 o                         
  -5  -7   4       2093.77       2099.52        27.76 o                         
  -4  -7   4       1202.09       1230.59        19.48 o                         
  -3  -7   4       2259.39       2171.73        23.25 o                         
  -2  -7   4         14.11         15.95         4.66 o                         
  -1  -7   4        310.99        333.96        17.11 o                         
   0  -7   4          8.68         13.92         5.85 o                         
   1  -7   4          8.74         10.54         4.31 o                         
   2  -7   4       2293.71       2252.43        27.43 o                         
   3  -7   4        902.23        922.94        20.86 o                         
   4  -7   4       4965.47       5104.31       103.05 o                         
   5  -7   4        270.36        273.95        26.59 o                         
   6  -7   4         90.17         91.55        17.46 o                         
   7  -7   4        932.54        948.68        54.41 o                         
   8  -7   4        618.17        644.75        48.14 o                         
   9  -7   4          0.98          5.16        10.22 o                         
  10  -7   4          9.14          3.77        13.49 o                         
  11  -7   4          4.78         12.89        12.99 o                         
  12  -7   4        130.30        146.41        29.66 o                         
 -12  -6   4         86.70        100.89        16.87 o                         
 -11  -6   4        314.73        319.91        27.09 o                         
 -10  -6   4          1.95          4.52        12.35 o                         
  -9  -6   4        487.34        462.94        29.40 o                         
  -8  -6   4       1113.60       1181.82        64.06 o                         
  -7  -6   4         86.83         89.71        11.53 o                         
  -6  -6   4        360.28        368.27        21.09 o                         
  -5  -6   4        255.15        252.51        13.84 o                         
  -4  -6   4         22.04         21.01         5.57 o                         
  -3  -6   4       4613.21       4648.61        69.90 o                         
  -2  -6   4        271.97        311.34        15.20 o                         
  -1  -6   4       1526.64       1607.11        34.90 o                         
   0  -6   4        653.31        612.30        21.80 o                         
   1  -6   4       1252.66       1158.42        93.82 o                         
   2  -6   4       2864.36       2820.29        32.28 o                         
   3  -6   4        834.58        841.79        22.45 o                         
   4  -6   4       1480.30       1408.98        52.10 o                         
   5  -6   4       1950.61       1860.05        64.56 o                         
   6  -6   4        285.44        306.59        28.67 o                         
   7  -6   4        557.04        527.63        39.90 o                         
   8  -6   4         61.08         59.02        15.57 o                         
   9  -6   4          5.41         23.01        14.88 o                         
  10  -6   4        148.55        133.72        25.30 o                         
  11  -6   4         12.92         18.05        15.47 o                         
  12  -6   4        138.88         84.12        23.71 o                         
 -12  -5   4          9.04         11.64        10.46 o                         
 -11  -5   4          0.50          0.33         9.94 o                         
 -10  -5   4         46.19         54.02        11.71 o                         
  -9  -5   4        108.16         90.44        13.35 o                         
  -8  -5   4         48.94         73.60        18.75 o                         
  -7  -5   4          2.94          0.63         5.26 o                         
  -6  -5   4        365.01        365.17        19.79 o                         
  -5  -5   4        936.01        854.62        30.74 o                         
  -4  -5   4       1857.20       1892.75        36.58 o                         
  -3  -5   4       5825.07       5587.34        58.28 o                         
  -2  -5   4       4982.83       4633.27        35.46 o                         
  -1  -5   4       3154.28       3216.01        46.67 o                         
   0  -5   4        573.82        472.18        16.91 o                         
   1  -5   4       1747.58       1771.02        21.81 o                         
   2  -5   4       1824.32       1865.88        40.53 o                         
   3  -5   4       1345.99       1402.75        26.81 o                         
   4  -5   4        895.52        868.04        38.74 o                         
   5  -5   4        879.49        910.89        43.21 o                         
   6  -5   4        205.16        213.90        23.12 o                         
   7  -5   4        855.01        870.82        49.35 o                         
   8  -5   4         85.23         89.67        18.25 o                         
   9  -5   4        670.18        672.67        50.13 o                         
  10  -5   4        713.89        697.78        54.10 o                         
  11  -5   4          8.26        -15.57        15.57 o                         
  12  -5   4          3.55         22.91        13.69 o                         
  13  -5   4         58.70         32.43        14.98 o                         
 -12  -4   4          2.16         13.23         6.96 o                         
 -11  -4   4         80.66         74.89        14.01 o                         
 -10  -4   4         13.23         11.68         8.27 o                         
  -9  -4   4        153.39        115.40        14.76 o                         
  -8  -4   4        672.59        645.12        45.56 o                         
  -7  -4   4        853.34        921.77        50.74 o                         
  -6  -4   4        310.09        274.96        16.34 o                         
  -5  -4   4        450.68        424.55        18.91 o                         
  -4  -4   4        332.48        323.62        15.03 o                         
  -3  -4   4       2177.77       2261.51        37.93 o                         
  -2  -4   4        504.38        485.96        12.17 o                         
  -1  -4   4        509.71        419.26        10.45 o                         
   0  -4   4        959.24       1004.99        22.56 o                         
   1  -4   4       1518.20       1597.11        22.30 o                         
   2  -4   4        267.79        274.40        10.25 o                         
   3  -4   4        248.11        243.42        17.86 o                         
   4  -4   4       6624.74       6384.60        99.25 o                         
   5  -4   4       3581.36       3656.14        82.63 o                         
   6  -4   4       1272.36       1297.25        53.96 o                         
   7  -4   4        369.65        417.97        34.24 o                         
   8  -4   4         40.38         44.04        12.79 o                         
   9  -4   4        200.74        238.78        30.46 o                         
  10  -4   4        195.13        186.90        28.77 o                         
  11  -4   4         19.56         26.38        15.67 o                         
  12  -4   4         85.88         68.64        21.42 o                         
  13  -4   4        158.71        183.61        33.63 o                         
 -13  -3   4          0.63        -11.90        15.67 o                         
 -12  -3   4        104.26        124.29        26.29 o                         
 -11  -3   4        341.71        292.92        24.26 o                         
 -10  -3   4          2.74         -5.09         6.21 o                         
  -9  -3   4        330.60        348.20        23.74 o                         
  -8  -3   4         54.39         57.94        10.23 o                         
  -7  -3   4        235.44        222.64        25.89 o                         
  -6  -3   4        346.31        350.13        17.20 o                         
  -5  -3   4        244.44        280.56        14.60 o                         
  -4  -3   4         39.05         19.11         4.27 o                         
  -3  -3   4         21.90         20.82         5.06 o                         
  -2  -3   4       2009.62       1933.81        22.89 o                         
  -1  -3   4       1327.87       1213.69        17.18 o                         
   0  -3   4      10612.48      11061.81       160.36 o                         
   1  -3   4      17653.70      18218.21        73.23 o                         
   2  -3   4       4994.60       4644.62       204.69 o                         
   3  -3   4          2.43          6.05         3.17 o                         
   4  -3   4       1029.53       1005.07        37.97 o                         
   5  -3   4        251.66        240.52        21.04 o                         
   6  -3   4        293.66        289.55        25.50 o                         
   7  -3   4        526.29        460.05        34.94 o                         
   8  -3   4        993.81        969.07        54.22 o                         
   9  -3   4        120.39        135.80        23.21 o                         
  10  -3   4        233.64        270.73        33.04 o                         
  11  -3   4         74.22        105.44        22.52 o                         
  12  -3   4        114.34        147.00        29.76 o                         
  13  -3   4         86.15         99.98        27.77 o                         
 -13  -2   4         55.75         67.74        22.71 o                         
 -12  -2   4         93.91        110.70        26.19 o                         
 -11  -2   4          5.05         -5.81         6.79 o                         
 -10  -2   4         29.37         29.27         8.46 o                         
  -9  -2   4        503.31        516.65        27.97 o                         
  -8  -2   4        317.41        323.99        21.28 o                         
  -7  -2   4        987.86       1029.37        52.64 o                         
  -6  -2   4       1209.23       1176.19        51.97 o                         
  -5  -2   4         82.54         85.80        14.78 o                         
  -4  -2   4       1966.63       2017.52        28.60 o                         
  -3  -2   4       7245.30       6959.98        64.18 o                         
  -2  -2   4       4152.69       4116.43        45.50 o                         
  -1  -2   4          3.42          5.34         1.89 o                         
   0  -2   4       2815.63       2735.62        20.73 o                         
   1  -2   4       3741.12       3841.63        30.19 o                         
   2  -2   4        167.92        130.02         9.92 o                         
   3  -2   4       1478.44       1638.54        40.12 o                         
   4  -2   4        191.17        184.55        15.68 o                         
   5  -2   4        111.68        103.27        13.49 o                         
   6  -2   4        576.63        561.11        34.55 o                         
   7  -2   4       3823.63       3723.85        96.05 o                         
   8  -2   4        644.43        695.76        45.36 o                         
   9  -2   4        187.37        191.07        26.49 o                         
  10  -2   4         75.73         78.46        19.74 o                         
  11  -2   4         11.15          4.96        12.10 o                         
  12  -2   4         55.59         38.58        18.55 o                         
  13  -2   4         68.15         68.64        21.03 o                         
 -13  -1   4          1.02        -11.70        15.37 o                         
 -12  -1   4         67.20         28.86        17.56 o                         
 -11  -1   4         95.00         88.48        26.58 o                         
 -10  -1   4          4.02         12.32         6.00 o                         
  -9  -1   4        957.48       1010.04        49.05 o                         
  -8  -1   4        574.68        581.10        46.05 o                         
  -7  -1   4         20.61         31.38        11.55 o                         
  -6  -1   4       1851.35       1758.64        63.07 o                         
  -5  -1   4        264.27        261.97        22.62 o                         
  -4  -1   4        869.39        834.64        19.61 o                         
  -3  -1   4        105.98         93.75         7.50 o                         
  -2  -1   4        939.95       1028.94        22.11 o                         
  -1  -1   4       1946.29       2012.16        20.91 o                         
   0  -1   4       4630.40       4643.84        25.75 o                         
   1  -1   4        585.18        573.51        11.56 o                         
   2  -1   4       3971.34       3590.85        29.29 o                         
   3  -1   4       1826.78       1609.10        37.28 o                         
   4  -1   4       2481.24       2667.65        41.60 o                         
   5  -1   4        596.43        626.24        25.72 o                         
   6  -1   4        107.66        116.44        15.18 o                         
   7  -1   4         82.10         70.35        11.41 o                         
   8  -1   4          0.79         -5.49         7.98 o                         
   9  -1   4         68.06         57.48        10.27 o                         
  10  -1   4        209.72        179.86        27.18 o                         
  11  -1   4         44.22         40.57        14.18 o                         
  12  -1   4          0.60        -17.06        17.06 o                         
  13  -1   4         13.22         26.98        16.27 o                         
 -13   0   4         20.94         28.37        19.94 o                         
 -12   0   4          7.40          9.32        17.06 o                         
 -11   0   4        312.88        343.87        40.88 o                         
 -10   0   4         85.38         81.08        22.42 o                         
  -9   0   4        608.32        624.39        24.68 o                         
  -8   0   4        974.30        959.33        28.48 o                         
  -7   0   4         55.08         66.25         8.97 o                         
  -6   0   4        591.85        610.64        23.06 o                         
  -5   0   4         11.13          7.64         6.45 o                         
  -4   0   4        849.29        815.24        35.48 o                         
  -3   0   4        521.16        455.45        11.57 o                         
  -2   0   4         72.19         78.31         6.95 o                         
  -1   0   4       4189.02       3966.04       104.84 o                         
   0   0   4      10888.02      11208.24        44.92 o                         
   1   0   4        155.90        154.93        10.52 o                         
   2   0   4       1582.21       1630.35        81.90 o                         
   3   0   4        517.52        568.58        25.13 o                         
   4   0   4       2108.47       2211.88        54.63 o                         
   5   0   4        821.38        790.09        35.96 o                         
   6   0   4        278.90        267.62        22.72 o                         
   7   0   4         19.40         24.10         8.93 o                         
   8   0   4        123.45        119.61        13.45 o                         
   9   0   4        877.78        827.33        35.42 o                         
  10   0   4         20.59         27.45         9.62 o                         
  11   0   4        229.22        215.00        20.74 o                         
  12   0   4        182.87        206.63        32.24 o                         
  13   0   4         41.50         69.33        23.01 o                         
 -13   1   4          1.12         14.18        16.96 o                         
 -12   1   4         86.87        121.71        29.96 o                         
 -11   1   4        211.48        246.42        35.02 o                         
 -10   1   4          0.44         18.75        15.08 o                         
  -9   1   4        181.91        210.93        16.65 o                         
  -8   1   4        190.31        200.41        13.08 o                         
  -7   1   4        173.92        179.00        11.47 o                         
  -6   1   4       1944.05       1889.30        37.14 o                         
  -5   1   4       2019.51       2067.87        43.32 o                         
  -4   1   4       1038.29        986.72        18.33 o                         
  -3   1   4         96.69         80.15         5.10 o                         
  -2   1   4          2.77          1.73         1.26 o                         
  -1   1   4         21.55         22.91         2.02 o                         
   0   1   4       2363.39       2471.76        14.93 o                         
   1   1   4       1331.90       1270.36        11.17 o                         
   2   1   4       3617.07       3562.76        32.45 o                         
   3   1   4       4251.28       4495.05        66.85 o                         
   4   1   4       5003.51       4878.49        81.81 o                         
   5   1   4        115.70        125.79        15.28 o                         
   6   1   4        191.96        189.20        19.45 o                         
   7   1   4        533.09        581.38        35.83 o                         
   8   1   4        212.70        247.13        25.50 o                         
   9   1   4         90.76         76.77        16.57 o                         
  10   1   4         33.86         45.89        10.88 o                         
  11   1   4          6.62         12.71         8.18 o                         
  12   1   4        364.65        352.97        47.92 o                         
  13   1   4         11.56         14.18        17.36 o                         
 -13   2   4         25.39         30.05        21.72 o                         
 -12   2   4        178.60        193.34        32.64 o                         
 -11   2   4        239.69        249.80        35.71 o                         
 -10   2   4        222.73        204.76        31.65 o                         
  -9   2   4         29.79         18.86         5.58 o                         
  -8   2   4        348.29        348.51        19.14 o                         
  -7   2   4        439.44        442.85        22.13 o                         
  -6   2   4        203.28        191.00         6.94 o                         
  -5   2   4        945.94        976.83        16.07 o                         
  -4   2   4        480.09        496.90        10.72 o                         
  -3   2   4        147.40        163.52         8.14 o                         
  -2   2   4        992.54        897.92        20.60 o                         
  -1   2   4       3791.72       3971.24        49.02 o                         
   0   2   4          9.45         14.18         1.55 o                         
   1   2   4      15450.46      15684.75        84.74 o                         
   2   2   4       6884.74       6848.43        47.45 o                         
   3   2   4       7823.54       8314.17        67.24 o                         
   4   2   4        536.02        485.07        13.49 o                         
   5   2   4       1660.16       1605.05        43.54 o                         
   6   2   4        922.96        956.14        42.91 o                         
   7   2   4       6959.36       6817.26       123.68 o                         
   8   2   4        512.16        523.45        37.12 o                         
   9   2   4        179.29        175.29        23.71 o                         
  10   2   4          1.36         14.78        12.10 o                         
  11   2   4         13.31         12.75        16.81 o                         
  12   2   4        405.90        425.22        30.70 o                         
  13   2   4        121.98        109.00        18.70 o                         
 -13   3   4          0.81          4.46        16.56 o                         
 -12   3   4          0.05          3.57        12.40 o                         
 -11   3   4          0.13         19.74        13.39 o                         
 -10   3   4        173.83        192.25        31.35 o                         
  -9   3   4        517.31        569.95        46.05 o                         
  -8   3   4         71.74         55.72         8.04 o                         
  -7   3   4        244.67        227.85        13.82 o                         
  -6   3   4        214.54        230.52         9.17 o                         
  -5   3   4        868.46        886.87        17.48 o                         
  -4   3   4       6640.11       6316.57        69.21 o                         
  -3   3   4       7867.60       7810.13       102.17 o                         
  -2   3   4         56.50         49.80         7.14 o                         
  -1   3   4       2288.52       2273.31        21.21 o                         
   0   3   4        731.47        683.68         7.98 o                         
   1   3   4        742.24        795.78         8.97 o                         
   2   3   4        415.02        437.70         9.33 o                         
   3   3   4         29.76         31.35         2.48 o                         
   4   3   4         84.04        101.30         5.91 o                         
   5   3   4          1.62          9.13         3.62 o                         
   6   3   4       2053.54       2009.73        30.13 o                         
   7   3   4       1544.79       1425.26        57.26 o                         
   8   3   4        353.30        385.70        32.35 o                         
   9   3   4        217.20        226.09        27.28 o                         
  10   3   4        475.25        398.53        37.01 o                         
  11   3   4          5.48          4.26        10.02 o                         
  12   3   4        113.24        130.17        20.63 o                         
  13   3   4          2.71          1.06        14.63 o                         
 -13   4   4          5.85         44.93        21.13 o                         
 -12   4   4         52.74         49.30        22.32 o                         
 -11   4   4          0.11          8.83        17.16 o                         
 -10   4   4        383.39        334.48        39.19 o                         
  -9   4   4       1119.52       1116.86        66.04 o                         
  -8   4   4        390.55        389.88        37.91 o                         
  -7   4   4        156.43        161.59        10.99 o                         
  -6   4   4       1380.53       1451.93        33.47 o                         
  -5   4   4        403.84        401.08        29.68 o                         
  -4   4   4         66.52         51.98        10.42 o                         
  -3   4   4        251.68        281.35        20.54 o                         
  -2   4   4        982.52       1054.09        35.11 o                         
  -1   4   4        666.27        619.25        21.52 o                         
   0   4   4         79.26         97.10         3.28 o                         
   1   4   4       2680.95       2598.06        24.47 o                         
   2   4   4       6423.81       6564.15        38.63 o                         
   3   4   4        973.19        940.23        11.85 o                         
   4   4   4       5796.08       5868.44        59.30 o                         
   5   4   4       9306.42       9473.71        52.80 o                         
   6   4   4       2028.09       1974.96        24.62 o                         
   7   4   4         24.41         32.77         3.79 o                         
   8   4   4        184.00        181.68        13.84 o                         
   9   4   4         82.99        100.48        18.95 o                         
  10   4   4        190.70        190.47        27.28 o                         
  11   4   4         12.84          3.37         8.73 o                         
  12   4   4          0.80          4.46        12.30 o                         
  13   4   4          0.10          1.35        22.76 o                         
 -12   5   4        343.92        326.12        42.56 o                         
 -11   5   4        819.33        759.07        61.25 o                         
 -10   5   4          1.29         10.31        13.19 o                         
  -9   5   4          0.28         11.50        13.19 o                         
  -8   5   4        551.14        528.80        44.17 o                         
  -7   5   4        124.80        130.46        11.50 o                         
  -6   5   4        176.73        184.33        23.02 o                         
  -5   5   4        865.95        906.66        45.29 o                         
  -4   5   4        505.42        527.76        31.77 o                         
  -3   5   4        317.70        298.15        21.93 o                         
  -2   5   4       8505.29       8396.42       105.93 o                         
  -1   5   4       5368.27       5047.72        75.79 o                         
   0   5   4       2970.38       2996.09        33.12 o                         
   1   5   4       4992.75       5103.39        30.53 o                         
   2   5   4        382.46        370.98         8.93 o                         
   3   5   4        154.87        161.28         5.99 o                         
   4   5   4        459.59        448.43         8.30 o                         
   5   5   4         46.51         50.96         3.83 o                         
   6   5   4        325.08        313.81         9.27 o                         
   7   5   4        827.90        860.04        16.42 o                         
   8   5   4         81.30         64.69        10.06 o                         
   9   5   4        157.17        150.19        23.81 o                         
  10   5   4        272.79        303.29        33.63 o                         
  11   5   4        117.11        135.40        24.60 o                         
  12   5   4        101.70        116.45        24.40 o                         
  13   5   4          2.35          6.28         9.69 o                         
 -12   6   4        113.42        119.23        30.25 o                         
 -11   6   4          5.51         12.30        16.17 o                         
 -10   6   4         11.67         26.88        15.08 o                         
  -9   6   4          2.70         44.04        18.05 o                         
  -8   6   4         52.87         37.39        16.17 o                         
  -7   6   4        393.96        447.24        39.30 o                         
  -6   6   4       2344.93       2458.28        82.50 o                         
  -5   6   4        206.49        186.82        22.03 o                         
  -4   6   4        606.28        699.59        38.43 o                         
  -3   6   4        142.82        127.38        15.28 o                         
  -2   6   4        301.04        296.35        21.44 o                         
  -1   6   4       1380.34       1412.58        43.98 o                         
   0   6   4       5537.63       5796.01        48.18 o                         
   1   6   4      10815.27      11127.30        46.94 o                         
   2   6   4         93.04        123.21         6.45 o                         
   3   6   4          2.55          5.74         2.36 o                         
   4   6   4         55.63         63.90         5.12 o                         
   5   6   4         17.04         15.46         3.58 o                         
   6   6   4       3664.79       3754.31        45.22 o                         
   7   6   4       1915.93       1934.77        85.22 o                         
   8   6   4        111.42        136.10        13.73 o                         
   9   6   4         16.27         18.81        19.14 o                         
  10   6   4        207.12        222.81        29.96 o                         
  11   6   4          2.73          1.59        14.08 o                         
  12   6   4        108.02        118.63        24.70 o                         
  13   6   4          9.25          9.62        14.18 o                         
 -12   7   4         18.89         40.37        19.44 o                         
 -11   7   4         17.10         -6.25        17.56 o                         
 -10   7   4         25.65         14.58        11.51 o                         
  -9   7   4       1206.99       1338.56        75.48 o                         
  -8   7   4        117.87        145.42        25.89 o                         
  -7   7   4          0.78          0.89         9.22 o                         
  -6   7   4        186.21        189.98        24.31 o                         
  -5   7   4        145.13        155.65        21.53 o                         
  -4   7   4        910.27        869.37        44.20 o                         
  -3   7   4        608.97        604.40        34.55 o                         
  -2   7   4        121.54        125.79        15.28 o                         
  -1   7   4        429.44        466.58        27.60 o                         
   0   7   4        451.67        481.81        14.19 o                         
   1   7   4      17641.34      17530.14        71.84 o                         
   2   7   4        595.21        510.98        12.32 o                         
   3   7   4        399.61        401.14        16.62 o                         
   4   7   4       2025.29       2024.59        31.93 o                         
   5   7   4         52.87         46.53         6.81 o                         
   6   7   4        592.29        598.81        18.96 o                         
   7   7   4         17.38         15.41         3.90 o                         
   8   7   4         42.61         42.31         7.56 o                         
   9   7   4        444.77        390.40        24.37 o                         
  10   7   4        601.17        619.43        32.33 o                         
  11   7   4        123.01        106.73        24.60 o                         
  12   7   4        166.57        201.67        32.64 o                         
  13   7   4          7.72          5.45        12.89 o                         
 -12   8   4          3.15         -6.15        17.16 o                         
 -11   8   4         75.33         84.31        23.41 o                         
 -10   8   4         77.93         49.30        16.76 o                         
  -9   8   4         55.93         60.11        20.04 o                         
  -8   8   4         53.38         42.95        18.85 o                         
  -7   8   4          3.03         12.50        11.21 o                         
  -6   8   4        264.06        250.92        29.67 o                         
  -5   8   4        351.28        345.23        32.05 o                         
  -4   8   4       1797.72       1829.01        67.24 o                         
  -3   8   4         75.59         94.33        16.27 o                         
  -2   8   4       1045.54       1030.07        45.41 o                         
  -1   8   4       6459.35       6239.08       108.04 o                         
   0   8   4         68.57        100.50         6.75 o                         
   1   8   4        154.23        156.63         6.35 o                         
   2   8   4         65.61         67.50         6.30 o                         
   3   8   4        901.82        957.94        27.21 o                         
   4   8   4        806.75        835.51        26.66 o                         
   5   8   4         10.95         11.68         3.72 o                         
   6   8   4        303.72        327.94        13.32 o                         
   7   8   4        360.79        372.51        16.27 o                         
   8   8   4         85.27        101.32        12.75 o                         
   9   8   4        840.81        852.87        36.37 o                         
  10   8   4        323.57        329.88        24.28 o                         
  11   8   4          0.74        -11.41        15.67 o                         
  12   8   4         62.62        118.92        27.57 o                         
 -11   9   4        191.37        170.33        32.64 o                         
 -10   9   4          0.25         11.21        13.29 o                         
  -9   9   4        246.64        287.60        38.19 o                         
  -8   9   4          3.40         16.76        14.88 o                         
  -7   9   4       1100.19       1179.43        66.84 o                         
  -6   9   4       2519.77       2516.42        92.14 o                         
  -5   9   4        373.92        416.77        36.62 o                         
  -4   9   4         31.35         33.23        12.30 o                         
  -3   9   4         24.74         17.26        10.41 o                         
  -2   9   4         11.86          7.74         7.14 o                         
  -1   9   4       1469.31       1520.25        57.08 o                         
   0   9   4       2261.91       2504.63        25.60 o                         
   1   9   4        749.71        732.23        13.45 o                         
   2   9   4       1549.20       1544.70        23.38 o                         
   3   9   4         41.24         44.17         5.27 o                         
   4   9   4       4092.36       4094.88        62.53 o                         
   5   9   4        236.00        242.79        13.18 o                         
   6   9   4          3.12          4.28         3.59 o                         
   7   9   4        186.52        177.66        12.00 o                         
   8   9   4        221.30        258.03        19.95 o                         
   9   9   4         32.54         43.56        10.16 o                         
  10   9   4         39.90         35.11        16.86 o                         
  11   9   4         85.60         76.57        22.22 o                         
  12   9   4         87.69         98.79        25.79 o                         
 -11  10   4        173.95        220.71        38.09 o                         
 -10  10   4          8.71         40.57        21.13 o                         
  -9  10   4        193.48        198.50        31.94 o                         
  -8  10   4         77.05         77.86        22.71 o                         
  -7  10   4        260.50        302.59        36.21 o                         
  -6  10   4        341.84        320.69        35.22 o                         
  -5  10   4          0.68         -4.46        10.91 o                         
  -4  10   4        413.39        372.44        34.04 o                         
  -3  10   4        216.89        241.78        26.69 o                         
  -2  10   4        252.42        272.56        27.29 o                         
  -1  10   4        643.92        597.38        38.22 o                         
   0  10   4       1462.63       1460.77        27.94 o                         
   1  10   4        316.52        314.06        14.55 o                         
   2  10   4       1663.09       1688.22        44.95 o                         
   3  10   4        208.67        195.02        10.44 o                         
   4  10   4          9.41         21.65         6.38 o                         
   5  10   4         44.81         57.49        13.84 o                         
   6  10   4         34.05         33.93         5.59 o                         
   7  10   4        172.93        155.91        10.57 o                         
   8  10   4        122.47        129.22        14.94 o                         
   9  10   4        364.56        371.68        41.28 o                         
  10  10   4         17.81         28.76        14.18 o                         
  11  10   4        189.58        237.28        37.30 o                         
  12  10   4        169.07        155.14        30.35 o                         
 -11  11   4        149.30        117.05        28.17 o                         
 -10  11   4         31.96         31.74        15.97 o                         
  -9  11   4         87.32         88.38        24.90 o                         
  -8  11   4          1.12        -16.46        16.46 o                         
  -7  11   4        754.22        728.50        56.18 o                         
  -6  11   4        598.62        577.34        48.04 o                         
  -5  11   4        456.81        494.20        42.47 o                         
  -4  11   4       1779.71       2001.96        80.82 o                         
  -3  11   4       2657.28       2542.51        87.80 o                         
  -2  11   4        646.42        682.40        44.28 o                         
  -1  11   4         14.72         14.38         8.93 o                         
   0  11   4        254.18        259.72        11.95 o                         
   1  11   4        149.07        155.70         5.83 o                         
   2  11   4         83.60         70.84         6.36 o                         
   3  11   4         17.38         20.68         4.39 o                         
   4  11   4         60.59         71.90         7.37 o                         
   5  11   4          7.43          7.15         5.76 o                         
   6  11   4       1126.63       1069.21        27.15 o                         
   7  11   4        345.80        370.27        16.55 o                         
   8  11   4          8.94         32.22        13.98 o                         
   9  11   4        303.39        296.55        37.01 o                         
  10  11   4        150.96        149.19        28.97 o                         
  11  11   4        112.25        133.91        28.07 o                         
 -10  12   4        232.76        196.52        35.32 o                         
  -9  12   4        283.29        307.45        41.77 o                         
  -8  12   4        131.18        138.18        30.16 o                         
  -7  12   4        313.99        337.92        39.78 o                         
  -6  12   4        108.03        145.12        28.07 o                         
  -5  12   4         56.10         78.75        20.23 o                         
  -4  12   4         84.34         68.94        18.15 o                         
  -3  12   4          4.22         26.88        13.98 o                         
  -2  12   4         41.26         42.75        15.67 o                         
  -1  12   4         68.23         44.44        13.79 o                         
   0  12   4         23.83         34.22        13.19 o                         
   1  12   4       2506.70       2505.77        86.98 o                         
   2  12   4       1203.35       1170.81        40.24 o                         
   3  12   4       1414.57       1441.97        28.11 o                         
   4  12   4       1398.84       1381.80        30.08 o                         
   5  12   4        200.10        204.67        14.61 o                         
   6  12   4         30.12         23.84         6.37 o                         
   7  12   4        102.07        107.22         9.68 o                         
   8  12   4         40.07         56.73        17.95 o                         
   9  12   4         78.99         50.88        20.33 o                         
  10  12   4          5.46         10.12        11.80 o                         
  11  12   4        151.08        117.74        27.48 o                         
 -10  13   4         12.92         14.58        16.76 o                         
  -9  13   4         20.95         12.10        16.07 o                         
  -8  13   4         36.62         20.13        17.75 o                         
  -7  13   4         83.03         67.15        19.24 o                         
  -6  13   4         10.97         16.36        13.89 o                         
  -5  13   4        158.12        166.46        29.16 o                         
  -4  13   4        396.13        433.32        41.87 o                         
  -3  13   4        937.52        977.65        60.37 o                         
  -2  13   4       1534.19       1604.95        75.22 o                         
  -1  13   4       1180.15       1146.07        62.18 o                         
   0  13   4        431.51        399.23        37.51 o                         
   1  13   4        187.01        181.84        26.19 o                         
   2  13   4         18.84          4.07         7.54 o                         
   3  13   4         25.08         34.99         9.82 o                         
   4  13   4       1747.70       1744.71        57.94 o                         
   5  13   4        209.59        223.42        20.29 o                         
   6  13   4         88.50         95.24         8.60 o                         
   7  13   4        106.67        120.67        17.22 o                         
   8  13   4         16.02         24.70        15.57 o                         
   9  13   4         73.69         82.92        24.10 o                         
  10  13   4         78.65        126.56        29.66 o                         
  -9  14   4         31.62         13.89        18.75 o                         
  -8  14   4          1.63          3.27        12.10 o                         
  -7  14   4        140.71        109.81        29.06 o                         
  -6  14   4        312.51        364.81        42.76 o                         
  -5  14   4         14.54         12.40        13.69 o                         
  -4  14   4        291.23        299.13        37.90 o                         
  -3  14   4         13.54         -0.89        12.30 o                         
  -2  14   4        393.37        374.38        39.39 o                         
  -1  14   4        445.94        421.25        40.09 o                         
   0  14   4        549.78        558.56        46.55 o                         
   1  14   4        264.48        274.42        33.04 o                         
   2  14   4         57.62         71.12        15.08 o                         
   3  14   4        956.45        948.87        38.55 o                         
   4  14   4        451.34        498.52        28.24 o                         
   5  14   4         84.48         92.34        20.93 o                         
   6  14   4        316.95        358.98        27.57 o                         
   7  14   4        271.23        273.48        51.64 o                         
   8  14   4        108.68        101.57        26.38 o                         
   9  14   4        104.19        102.17        27.38 o                         
  10  14   4          0.14         13.49        17.06 o                         
  -8  15   4          1.68        -13.09        20.13 o                         
  -7  15   4         11.90          7.04        15.77 o                         
  -6  15   4         13.23         26.88        19.14 o                         
  -5  15   4        152.47        166.95        31.45 o                         
  -4  15   4        415.38        464.47        47.33 o                         
  -3  15   4         14.03         21.82        16.46 o                         
  -2  15   4        317.50        363.33        39.88 o                         
  -1  15   4        390.25        378.54        40.48 o                         
   0  15   4        721.03        780.90        56.68 o                         
   1  15   4        274.56        323.93        37.70 o                         
   2  15   4         99.81         98.10        14.45 o                         
   3  15   4        245.29        216.55        19.77 o                         
   4  15   4        186.48        201.81        19.39 o                         
   5  15   4          2.29          5.40         6.26 o                         
   6  15   4         39.04         39.80        15.27 o                         
   7  15   4        167.00        195.39        22.69 o                         
   8  15   4          0.27          8.03        15.57 o                         
   9  15   4        106.52        128.35        30.35 o                         
  -8  16   4         10.21         19.04        17.36 o                         
  -7  16   4          2.60        -16.17        16.17 o                         
  -6  16   4         68.73         71.02        20.83 o                         
  -5  16   4        236.39        228.77        36.11 o                         
  -4  16   4        663.05        675.09        58.85 o                         
  -3  16   4         79.96         70.52        21.13 o                         
  -2  16   4        267.48        260.82        36.31 o                         
  -1  16   4        339.24        350.73        41.87 o                         
   0  16   4          8.45         18.65        16.27 o                         
   1  16   4         37.74         57.17        12.00 o                         
   2  16   4          8.55          9.26        15.22 o                         
   3  16   4         16.05         18.23         9.28 o                         
   4  16   4         34.02         51.78        11.95 o                         
   5  16   4        133.96        128.85        26.68 o                         
   6  16   4        124.08        149.18        16.13 o                         
   7  16   4         38.30         30.16        13.01 o                         
   8  16   4        132.74        127.68        19.84 o                         
  -7  17   4        145.11        164.56        34.12 o                         
  -6  17   4        155.17        143.93        31.25 o                         
  -5  17   4          0.25         -9.82        17.16 o                         
  -4  17   4         48.56         34.52        15.87 o                         
  -3  17   4         75.33         51.08        19.74 o                         
  -2  17   4         41.11         55.05        21.23 o                         
  -1  17   4         69.25         48.70        17.66 o                         
   0  17   4        104.17        129.64        26.48 o                         
   1  17   4         14.67         -5.95         8.53 o                         
   2  17   4         12.83         17.45         9.29 o                         
   3  17   4        644.99        660.69        36.42 o                         
   4  17   4        242.08        293.28        24.74 o                         
   5  17   4        212.87        279.35        37.70 o                         
   6  17   4          1.25          2.68         9.21 o                         
   7  17   4        125.16        121.11        19.00 o                         
  -5  18   4          3.50         34.02        15.87 o                         
  -4  18   4          1.27         -6.84        12.70 o                         
  -3  18   4         24.93         30.45        16.46 o                         
  -2  18   4        257.73        257.94        39.48 o                         
  -1  18   4        625.32        668.40        60.64 o                         
   0  18   4        126.02        181.69        22.78 o                         
   1  18   4        577.53        593.06        36.48 o                         
   2  18   4        214.48        220.69        38.04 o                         
   3  18   4          9.18         18.96        10.76 o                         
   4  18   4         12.62         28.96        18.25 o                         
   5  18   4        203.79        238.58        37.30 o                         
   6  18   4          3.93         -1.29        10.87 o                         
  -4  19   4        252.30        352.77        46.53 o                         
  -3  19   4        128.02        121.02        29.46 o                         
  -2  19   4         31.80         31.74        18.25 o                         
  -1  19   4         10.80         11.21        17.75 o                         
   0  19   4         13.79         23.59        11.85 o                         
   1  19   4         51.48         53.55        13.06 o                         
   2  19   4          4.36         22.11        11.51 o                         
   3  19   4          7.84        -14.88        14.88 o                         
   4  19   4         38.96         60.90        22.42 o                         
   5  19   4        110.36        135.68        56.84 o                         
  -1  20   4         14.62        -13.13        23.11 o                         
   0  20   4         85.70         28.39        47.86 o                         
   1  20   4        395.84        381.41        31.15 o                         
   2  20   4        170.99        153.36        31.64 o                         
  -2 -18   5         25.17         57.63        23.41 o                         
  -1 -18   5        111.38         89.27        26.09 o                         
   0 -18   5        236.47        232.14        39.68 o                         
   1 -18   5          0.61        -21.82        21.82 o                         
   2 -18   5         12.68        -17.85        17.85 o                         
  -4 -17   5          3.31         19.74        14.58 o                         
  -3 -17   5          0.26        -11.21        11.21 o                         
  -2 -17   5          0.39         11.41        15.17 o                         
  -1 -17   5         57.72         76.37        22.42 o                         
   0 -17   5         16.97          5.16        14.28 o                         
   1 -17   5         48.50          1.79        12.99 o                         
   2 -17   5          4.50         -9.89         9.89 o                         
   3 -17   5          6.73          6.05        22.81 o                         
   4 -17   5        276.84        273.98        27.67 o                         
  -6 -16   5         77.83         56.86        15.18 o                         
  -5 -16   5         94.26         83.94        15.91 o                         
  -4 -16   5          1.94         37.59        20.33 o                         
  -3 -16   5          1.47          2.78        12.10 o                         
  -2 -16   5          5.87         39.87        22.41 o                         
  -1 -16   5        556.53        689.59        63.21 o                         
   0 -16   5        662.81        735.92        63.92 o                         
   1 -16   5        254.23        212.90        37.00 o                         
   2 -16   5         67.99         56.58        12.33 o                         
   3 -16   5         21.75         19.87        15.77 o                         
   4 -16   5         45.56         39.01        31.94 o                         
   5 -16   5         13.32          8.24         7.48 o                         
   6 -16   5          0.61        -18.01        31.04 o                         
  -7 -15   5         48.22         47.88        17.90 o                         
  -6 -15   5        216.13        243.87        25.47 o                         
  -5 -15   5         74.48         91.75        24.50 o                         
  -4 -15   5        193.10        202.76        33.83 o                         
  -3 -15   5        697.20        719.87        60.94 o                         
  -2 -15   5        193.35        166.06        30.26 o                         
  -1 -15   5         47.31         50.39        19.34 o                         
   0 -15   5          2.21        -10.12        14.48 o                         
   1 -15   5          0.41         -1.98         5.96 o                         
   2 -15   5        105.70        153.38        19.15 o                         
   3 -15   5          9.24         13.10        14.48 o                         
   4 -15   5          0.37         13.81         8.45 o                         
   5 -15   5         36.10         49.19        12.39 o                         
   6 -15   5         79.98         74.75        17.80 o                         
   7 -15   5        548.36        633.20        42.77 o                         
  -8 -14   5        216.38        221.90        35.17 o                         
  -7 -14   5         73.52         84.74        15.22 o                         
  -6 -14   5         52.97         58.12        13.19 o                         
  -5 -14   5          5.06        -14.88        14.88 o                         
  -4 -14   5         63.67         74.79        20.73 o                         
  -3 -14   5         87.11         95.52        22.71 o                         
  -2 -14   5         18.05          8.13        10.71 o                         
  -1 -14   5          8.57         10.12        15.08 o                         
   0 -14   5          0.50         -5.42         6.64 o                         
   1 -14   5        192.79        208.89        30.65 o                         
   2 -14   5       1340.96       1289.95        51.30 o                         
   3 -14   5        492.62        475.16        32.35 o                         
   4 -14   5         75.25         88.97        16.40 o                         
   5 -14   5        138.34        183.67        23.06 o                         
   6 -14   5          1.83          7.30        15.32 o                         
   7 -14   5          7.92         13.19        13.59 o                         
   8 -14   5         31.97         -6.15        10.71 o                         
  -9 -13   5        144.24        156.62        24.40 o                         
  -8 -13   5        194.85        187.94        21.16 o                         
  -7 -13   5          0.76         -5.43         8.51 o                         
  -6 -13   5          5.36         11.55         9.67 o                         
  -5 -13   5          0.30         -6.84        11.70 o                         
  -4 -13   5         67.18         67.15        17.75 o                         
  -3 -13   5         81.66         64.87        18.95 o                         
  -2 -13   5        604.54        606.61        51.51 o                         
  -1 -13   5       1295.18       1284.57        77.62 o                         
   0 -13   5        595.46        642.22        34.33 o                         
   1 -13   5         22.65         17.16         7.73 o                         
   2 -13   5        283.22        222.36        21.40 o                         
   3 -13   5          0.17         -6.59         6.59 o                         
   4 -13   5        133.43        108.88        22.86 o                         
   5 -13   5        200.17        202.07        29.46 o                         
   6 -13   5         19.18         26.88        14.78 o                         
   7 -13   5         38.22         62.59        18.94 o                         
   8 -13   5          1.44         22.71        13.89 o                         
   9 -13   5        138.44        172.10        32.14 o                         
  -9 -12   5         79.52         90.24        29.16 o                         
  -8 -12   5          3.03        -25.20        28.71 o                         
  -7 -12   5        180.34        171.70        30.70 o                         
  -6 -12   5        644.81        619.49        35.62 o                         
  -5 -12   5        352.42        376.93        40.68 o                         
  -4 -12   5        194.55        255.45        33.23 o                         
  -3 -12   5         78.98         61.50        17.06 o                         
  -2 -12   5         41.40         45.74         9.28 o                         
  -1 -12   5         78.18        109.31        13.23 o                         
   0 -12   5          1.87         -3.23        17.65 o                         
   1 -12   5          3.51         10.78         6.97 o                         
   2 -12   5          4.32          0.92         6.75 o                         
   3 -12   5        186.78        177.81        19.37 o                         
   4 -12   5       1014.22       1075.87        62.16 o                         
   5 -12   5        246.94        268.75        33.53 o                         
   6 -12   5        252.96        259.73        34.03 o                         
   7 -12   5        707.63        697.45        55.48 o                         
   8 -12   5        254.75        244.74        34.92 o                         
   9 -12   5         39.42         49.79        16.46 o                         
  10 -12   5         64.47         63.58        19.64 o                         
 -10 -11   5         27.89         27.72        10.99 o                         
  -9 -11   5        104.97        125.00        17.01 o                         
  -8 -11   5        191.51        195.75        21.54 o                         
  -7 -11   5        169.02        164.09        19.22 o                         
  -6 -11   5        351.46        344.90        25.70 o                         
  -5 -11   5        328.58        335.56        36.41 o                         
  -4 -11   5         27.84         21.32        14.28 o                         
  -3 -11   5        152.07        139.37        23.91 o                         
  -2 -11   5        161.67        152.94        14.46 o                         
  -1 -11   5       1295.24       1363.42        58.51 o                         
   0 -11   5        309.92        335.06        18.70 o                         
   1 -11   5        514.35        508.47        27.89 o                         
   2 -11   5       2044.99       2032.94        58.07 o                         
   3 -11   5       1080.56       1058.15        73.04 o                         
   4 -11   5        154.27        149.69        22.72 o                         
   5 -11   5        198.04        196.03        26.78 o                         
   6 -11   5        200.73        193.84        27.58 o                         
   7 -11   5        436.76        440.07        43.26 o                         
   8 -11   5         54.44         58.02        18.15 o                         
   9 -11   5          0.05          9.52        11.11 o                         
  10 -11   5         85.18         63.78        19.14 o                         
 -10 -10   5         12.22         -9.60         9.60 o                         
  -9 -10   5        131.59        149.25        18.05 o                         
  -8 -10   5        131.29        128.02        23.26 o                         
  -7 -10   5        258.32        301.89        24.03 o                         
  -6 -10   5         81.23         84.98        21.43 o                         
  -5 -10   5         30.42         39.97        16.07 o                         
  -4 -10   5       1051.38       1059.55        61.28 o                         
  -3 -10   5       1236.16       1226.49        36.45 o                         
  -2 -10   5         80.85         68.44         9.52 o                         
  -1 -10   5         13.46         48.81        32.23 o                         
   0 -10   5       1053.38        986.94        35.39 o                         
   1 -10   5        294.02        311.38        20.91 o                         
   2 -10   5        996.57        992.97        37.93 o                         
   3 -10   5        143.42        152.57        21.72 o                         
   4 -10   5         68.57         93.04        17.66 o                         
   5 -10   5          3.71         10.61         9.22 o                         
   6 -10   5        100.33         90.96        19.84 o                         
   7 -10   5        252.29        286.51        34.23 o                         
   8 -10   5        181.54        239.07        33.43 o                         
   9 -10   5        395.03        364.34        41.77 o                         
  10 -10   5        134.50        170.71        31.35 o                         
  11 -10   5         19.83         32.23        17.85 o                         
 -11  -9   5         17.23         26.41        11.05 o                         
 -10  -9   5          4.93          3.30         8.93 o                         
  -9  -9   5        446.19        423.20        45.35 o                         
  -8  -9   5        530.60        566.89        61.23 o                         
  -7  -9   5         39.06         38.73        11.55 o                         
  -6  -9   5          2.19          5.20         7.59 o                         
  -5  -9   5        632.13        654.82        47.55 o                         
  -4  -9   5         17.18         20.90         6.45 o                         
  -3  -9   5        150.55        122.20        11.61 o                         
  -2  -9   5        347.67        328.59        19.01 o                         
  -1  -9   5        730.65        674.15        30.73 o                         
   0  -9   5          9.22         15.17         4.98 o                         
   1  -9   5        177.81        200.68        15.77 o                         
   2  -9   5       1345.08       1408.27        42.75 o                         
   3  -9   5         31.88         24.00         8.93 o                         
   4  -9   5       1497.13       1536.00        64.40 o                         
   5  -9   5       1584.07       1588.60        68.08 o                         
   6  -9   5          7.76         11.21         9.22 o                         
   7  -9   5         13.68         28.27        15.57 o                         
   8  -9   5          3.22         -3.07         9.03 o                         
   9  -9   5        178.58        179.95        29.66 o                         
  10  -9   5        120.10        130.93        26.29 o                         
  11  -9   5         16.56        -15.87        15.87 o                         
 -11  -8   5        167.34        152.41        20.21 o                         
 -10  -8   5        171.53        162.55        27.82 o                         
  -9  -8   5        102.27        106.23        22.81 o                         
  -8  -8   5        137.58        161.02        17.30 o                         
  -7  -8   5         40.89         33.66         8.91 o                         
  -6  -8   5        340.80        337.02        22.25 o                         
  -5  -8   5        527.57        587.46        42.98 o                         
  -4  -8   5        243.64        246.10        15.43 o                         
  -3  -8   5       2370.36       2362.70        47.35 o                         
  -2  -8   5        167.34        157.41        12.84 o                         
  -1  -8   5        388.69        407.21        20.81 o                         
   0  -8   5        270.88        264.30        23.32 o                         
   1  -8   5        695.36        696.20        27.36 o                         
   2  -8   5        474.42        434.13        31.41 o                         
   3  -8   5        304.34        340.55        12.69 o                         
   4  -8   5       1023.42       1036.18        58.25 o                         
   5  -8   5         25.95         21.98         4.98 o                         
   6  -8   5        148.84        141.70        12.22 o                         
   7  -8   5         22.24         28.86        12.30 o                         
   8  -8   5         44.49         58.02        16.96 o                         
   9  -8   5        988.56        914.81        60.96 o                         
  10  -8   5        146.56        145.42        27.48 o                         
  11  -8   5         18.02         43.05        17.46 o                         
  12  -8   5        172.49        163.08        32.14 o                         
 -12  -7   5         12.20         13.98        10.76 o                         
 -11  -7   5         37.28         46.70        13.64 o                         
 -10  -7   5          1.93          2.65         8.97 o                         
  -9  -7   5         58.05         64.67        19.64 o                         
  -8  -7   5         69.92         65.95        11.70 o                         
  -7  -7   5         71.31         79.84        11.85 o                         
  -6  -7   5        937.72        939.47        35.03 o                         
  -5  -7   5       2420.97       2395.02        73.93 o                         
  -4  -7   5        112.04        106.99         6.49 o                         
  -3  -7   5       2586.58       2590.98        28.96 o                         
  -2  -7   5         38.98         43.96         6.62 o                         
  -1  -7   5        340.27        306.05        17.32 o                         
   0  -7   5        281.38        311.51        16.73 o                         
   1  -7   5          2.78          7.59         4.38 o                         
   2  -7   5         15.69         12.89         2.79 o                         
   3  -7   5          1.13          2.06         3.97 o                         
   4  -7   5        943.54        910.70        24.65 o                         
   5  -7   5        506.10        505.02        20.56 o                         
   6  -7   5        343.96        316.63        30.16 o                         
   7  -7   5        752.28        752.19        48.35 o                         
   8  -7   5         56.89         49.20        15.97 o                         
   9  -7   5        316.51        336.24        37.50 o                         
  10  -7   5         48.45         60.21        18.25 o                         
  11  -7   5         25.48         -1.39         9.32 o                         
  12  -7   5        308.71        316.98        41.67 o                         
 -12  -6   5         18.15         35.37        12.22 o                         
 -11  -6   5        155.25        150.70        24.40 o                         
 -10  -6   5        228.36        257.92        24.04 o                         
  -9  -6   5        696.99        749.89        55.39 o                         
  -8  -6   5        127.33        115.97        13.27 o                         
  -7  -6   5        135.58        124.71        13.97 o                         
  -6  -6   5         30.12         27.01         7.08 o                         
  -5  -6   5        345.21        367.22        31.51 o                         
  -4  -6   5       4109.16       4139.63        70.92 o                         
  -3  -6   5         82.08         88.85         5.76 o                         
  -2  -6   5        262.23        267.16         9.42 o                         
  -1  -6   5        657.07        688.90        24.24 o                         
   0  -6   5       1281.96       1283.10        66.47 o                         
   1  -6   5       2384.37       2264.90        42.84 o                         
   2  -6   5       5552.94       5473.38        60.27 o                         
   3  -6   5         82.82         92.20         7.28 o                         
   4  -6   5        178.68        192.33        11.77 o                         
   5  -6   5       1056.94       1063.61        48.38 o                         
   6  -6   5         85.74        128.75        19.14 o                         
   7  -6   5        245.98        210.63        25.20 o                         
   8  -6   5         52.01         40.67        14.08 o                         
   9  -6   5          0.79          5.85        11.11 o                         
  10  -6   5         27.84         21.32        13.49 o                         
  11  -6   5        114.74        122.70        27.18 o                         
  12  -6   5        267.24        220.63        35.12 o                         
 -12  -5   5          7.14         10.47         8.16 o                         
 -11  -5   5         65.51         59.69        12.20 o                         
 -10  -5   5        148.74        154.83        18.62 o                         
  -9  -5   5        718.99        687.55        40.05 o                         
  -8  -5   5          8.44          6.05        11.01 o                         
  -7  -5   5        446.09        445.78        23.15 o                         
  -6  -5   5         90.86        104.54        10.98 o                         
  -5  -5   5         88.43         88.97         9.22 o                         
  -4  -5   5       2756.43       2700.17       111.15 o                         
  -3  -5   5       4163.20       4170.30        39.01 o                         
  -2  -5   5       5984.35       6063.66        44.87 o                         
  -1  -5   5       1760.47       1623.38        35.28 o                         
   0  -5   5         54.63         40.40         5.51 o                         
   1  -5   5         55.20         52.50         5.73 o                         
   2  -5   5        206.09        226.60         9.98 o                         
   3  -5   5        104.60         98.14         8.08 o                         
   4  -5   5          2.00          3.01         3.18 o                         
   5  -5   5       2062.72       2083.92        64.98 o                         
   6  -5   5          1.28          1.19         6.74 o                         
   7  -5   5       1464.51       1423.43        62.21 o                         
   8  -5   5        369.60        308.49        31.55 o                         
   9  -5   5        148.65        135.90        23.91 o                         
  10  -5   5        629.33        668.34        52.60 o                         
  11  -5   5         46.37         58.62        17.46 o                         
  12  -5   5          0.07         32.93        19.24 o                         
 -12  -4   5         59.85         90.54        19.74 o                         
 -11  -4   5        393.49        420.75        29.44 o                         
 -10  -4   5        306.64        343.44        25.69 o                         
  -9  -4   5        674.15        676.56        34.10 o                         
  -8  -4   5        212.59        231.05        29.27 o                         
  -7  -4   5        290.11        312.54        21.83 o                         
  -6  -4   5       3902.36       3973.89        81.54 o                         
  -5  -4   5         62.62         48.10         5.43 o                         
  -4  -4   5        418.59        452.76        19.20 o                         
  -3  -4   5       1769.82       1821.99        25.95 o                         
  -2  -4   5       1096.01       1182.70        19.66 o                         
  -1  -4   5        259.96        255.89         9.05 o                         
   0  -4   5        732.44        776.85        20.53 o                         
   1  -4   5        220.49        202.81         8.15 o                         
   2  -4   5         31.25         59.52         4.73 o                         
   3  -4   5       4091.68       4248.37        47.73 o                         
   4  -4   5       2824.77       2870.78        65.90 o                         
   5  -4   5       1410.97       1303.13        49.11 o                         
   6  -4   5       2194.31       2188.30        69.76 o                         
   7  -4   5        727.38        790.66        46.26 o                         
   8  -4   5        158.32        165.07        22.82 o                         
   9  -4   5        192.42        185.01        26.69 o                         
  10  -4   5        176.19        194.73        28.87 o                         
  11  -4   5        100.86        127.36        25.89 o                         
  12  -4   5         17.72         25.29        16.07 o                         
  13  -4   5         11.06         41.26        18.94 o                         
 -12  -3   5        161.73        221.41        35.81 o                         
 -11  -3   5        316.88        348.92        26.21 o                         
 -10  -3   5          1.99          6.39         6.78 o                         
  -9  -3   5         65.96         66.77        11.72 o                         
  -8  -3   5         44.86         45.43        14.88 o                         
  -7  -3   5        673.61        703.24        45.37 o                         
  -6  -3   5        287.44        262.37        15.12 o                         
  -5  -3   5        958.76        898.56        25.07 o                         
  -4  -3   5         51.30         61.47        11.90 o                         
  -3  -3   5        236.95        270.22        13.84 o                         
  -2  -3   5         17.50         17.23         2.70 o                         
  -1  -3   5       7823.86       7847.60        71.20 o                         
   0  -3   5      13887.52      14045.76       147.70 o                         
   1  -3   5       8236.87       8617.79        47.65 o                         
   2  -3   5       1619.91       1742.29        44.39 o                         
   3  -3   5         95.61        118.67         7.90 o                         
   4  -3   5          9.80          5.26         4.56 o                         
   5  -3   5        547.12        557.44        31.17 o                         
   6  -3   5       3334.88       3479.00        85.84 o                         
   7  -3   5        311.79        297.87        27.19 o                         
   8  -3   5        116.54        117.45        19.64 o                         
   9  -3   5         27.47         19.04        11.60 o                         
  10  -3   5          3.67          0.10         9.12 o                         
  11  -3   5        145.32        145.22        28.47 o                         
  12  -3   5        321.59        362.32        44.15 o                         
  13  -3   5         48.87         56.04        21.23 o                         
 -13  -2   5        145.37        155.24        32.63 o                         
 -12  -2   5         57.61         58.32        23.61 o                         
 -11  -2   5         27.17         40.14         9.22 o                         
 -10  -2   5          1.52          4.62         7.90 o                         
  -9  -2   5          0.37          5.50         5.93 o                         
  -8  -2   5          0.11          6.81         5.71 o                         
  -7  -2   5        838.65        871.23        49.45 o                         
  -6  -2   5        717.94        650.56        40.11 o                         
  -5  -2   5        398.55        417.51        16.69 o                         
  -4  -2   5       5540.89       5582.45        65.82 o                         
  -3  -2   5       1456.97       1342.65        30.14 o                         
  -2  -2   5         12.25          5.46         2.55 o                         
  -1  -2   5       4078.99       4314.29        39.55 o                         
   0  -2   5          7.36         18.72         2.13 o                         
   1  -2   5       4399.01       4355.19        45.07 o                         
   2  -2   5        136.94        128.54         6.01 o                         
   3  -2   5       1265.38       1245.36        34.62 o                         
   4  -2   5        585.81        589.26        27.51 o                         
   5  -2   5         21.72         16.56         6.25 o                         
   6  -2   5       1418.02       1375.22        52.89 o                         
   7  -2   5       1761.64       1729.27        65.33 o                         
   8  -2   5        113.49         97.91        19.05 o                         
   9  -2   5        831.72        829.39        52.92 o                         
  10  -2   5        162.40        159.51        26.59 o                         
  11  -2   5        208.05        221.12        33.13 o                         
  12  -2   5        112.50         88.88        23.41 o                         
  13  -2   5          0.64        -16.17        16.17 o                         
 -13  -1   5          2.34        -19.44        19.44 o                         
 -12  -1   5         28.82         29.76        19.14 o                         
 -11  -1   5          7.54          6.55        15.08 o                         
 -10  -1   5         27.01         21.06         6.86 o                         
  -9  -1   5        839.08        860.31        29.68 o                         
  -8  -1   5        771.54        768.95        31.46 o                         
  -7  -1   5        608.58        627.81        26.51 o                         
  -6  -1   5       1888.21       1870.68        66.55 o                         
  -5  -1   5         59.84         82.53        13.89 o                         
  -4  -1   5        149.40        126.06         6.71 o                         
  -3  -1   5         37.49         41.05         7.54 o                         
  -2  -1   5          5.90         21.38         4.03 o                         
  -1  -1   5       3716.41       3588.19        31.20 o                         
   0  -1   5       2909.90       2656.29        25.68 o                         
   1  -1   5      16602.39      16127.29        91.35 o                         
   2  -1   5       2443.66       2416.61        35.23 o                         
   3  -1   5        286.51        249.53        14.39 o                         
   4  -1   5       9099.07       9013.86       104.29 o                         
   5  -1   5        570.93        601.29        30.88 o                         
   6  -1   5       1001.29       1009.83        47.09 o                         
   7  -1   5        274.16        270.31        18.16 o                         
   8  -1   5          6.46         -4.36         8.23 o                         
   9  -1   5         83.76         68.84        16.76 o                         
  10  -1   5        100.70         83.92        19.44 o                         
  11  -1   5         38.77         20.13        13.69 o                         
  12  -1   5         80.36         24.80        15.37 o                         
  13  -1   5          0.99        -18.45        18.45 o                         
 -13   0   5         12.93         17.26        16.46 o                         
 -12   0   5         87.00         60.51        22.52 o                         
 -11   0   5        231.40        208.33        32.44 o                         
 -10   0   5          1.65          8.44         5.35 o                         
  -9   0   5        259.61        254.98        19.85 o                         
  -8   0   5         16.83         20.59         5.83 o                         
  -7   0   5         13.77          9.25         4.20 o                         
  -6   0   5       3449.31       3607.33        92.65 o                         
  -5   0   5         83.68         92.95        14.58 o                         
  -4   0   5       4203.63       3980.81        81.75 o                         
  -3   0   5        196.96        172.37         7.56 o                         
  -2   0   5         18.11         26.97         2.98 o                         
  -1   0   5       3062.75       2825.88        56.71 o                         
   0   0   5        137.94        110.89         5.72 o                         
   1   0   5         78.27         78.76         5.75 o                         
   2   0   5       6587.90       6719.94        82.84 o                         
   3   0   5        303.84        280.25        13.12 o                         
   4   0   5        169.24        135.33        14.59 o                         
   5   0   5         11.85         15.08         7.34 o                         
   6   0   5       5513.21       5549.28       106.21 o                         
   7   0   5        446.58        454.75        32.45 o                         
   8   0   5        180.34        169.82        15.85 o                         
   9   0   5       1467.35       1556.42        48.58 o                         
  10   0   5        352.15        335.35        24.35 o                         
  11   0   5        138.81        160.10        28.87 o                         
  12   0   5         53.64         53.86        17.26 o                         
  13   0   5          4.54          7.44        11.80 o                         
 -13   1   5          1.05          4.17        16.66 o                         
 -12   1   5        245.46        236.21        36.51 o                         
 -11   1   5         69.63         66.65        21.72 o                         
 -10   1   5          0.24          9.12        11.41 o                         
  -9   1   5          0.40          4.51         6.10 o                         
  -8   1   5        251.44        230.13        14.15 o                         
  -7   1   5       1041.45       1111.95        27.97 o                         
  -6   1   5       5934.69       5903.26       100.99 o                         
  -5   1   5        328.95        301.44        20.15 o                         
  -4   1   5        361.38        384.65        11.92 o                         
  -3   1   5       1375.63       1409.57        19.69 o                         
  -2   1   5        908.02        849.04        14.06 o                         
  -1   1   5       5633.43       5486.01        33.52 o                         
   0   1   5       1524.18       1574.77        16.96 o                         
   1   1   5        761.95        763.58        12.72 o                         
   2   1   5         36.50         28.38         3.84 o                         
   3   1   5       2279.49       2304.84        31.95 o                         
   4   1   5       3271.07       3206.29        61.95 o                         
   5   1   5        185.82        188.31        18.26 o                         
   6   1   5        372.79        404.62        29.28 o                         
   7   1   5       1491.35       1464.32        58.95 o                         
   8   1   5         59.16         79.55        15.67 o                         
   9   1   5         20.95         13.98         9.82 o                         
  10   1   5          7.21          9.40        11.80 o                         
  11   1   5          3.70          6.19        15.82 o                         
  12   1   5        256.81        273.45        27.28 o                         
  13   1   5          1.52         36.99        18.84 o                         
 -13   2   5          0.79         12.10        19.84 o                         
 -12   2   5        364.04        364.92        45.54 o                         
 -11   2   5        189.20        236.29        34.42 o                         
 -10   2   5         28.28         37.69        14.78 o                         
  -9   2   5         29.41         15.97        11.80 o                         
  -8   2   5        304.16        296.76        17.50 o                         
  -7   2   5         33.76         42.66         7.93 o                         
  -6   2   5       1427.31       1401.94        19.53 o                         
  -5   2   5        376.47        346.02        10.00 o                         
  -4   2   5         11.50         18.48         2.31 o                         
  -3   2   5          9.61         11.13         3.02 o                         
  -2   2   5       1544.25       1429.01        21.20 o                         
  -1   2   5      12350.54      12907.67        71.57 o                         
   0   2   5        721.59        763.00        18.59 o                         
   1   2   5         70.42         63.01         4.98 o                         
   2   2   5       4119.25       4100.07        35.13 o                         
   3   2   5       1558.95       1578.48        23.16 o                         
   4   2   5          0.46          9.27         2.86 o                         
   5   2   5        350.73        352.10        12.55 o                         
   6   2   5        446.07        463.52        30.97 o                         
   7   2   5         97.75        127.66        18.55 o                         
   8   2   5          2.62         -1.88         7.74 o                         
   9   2   5         59.41         56.44        15.08 o                         
  10   2   5         44.57         33.72        13.49 o                         
  11   2   5        350.02        345.02        26.72 o                         
  12   2   5        232.24        230.03        23.29 o                         
  13   2   5          2.10          3.34         9.52 o                         
 -13   3   5          0.37        -18.75        18.75 o                         
 -12   3   5         59.96         69.83        25.19 o                         
 -11   3   5         40.89         45.43        18.05 o                         
 -10   3   5         19.60         26.78        14.88 o                         
  -9   3   5        266.43        216.58        29.76 o                         
  -8   3   5         28.35         32.63        12.99 o                         
  -7   3   5          5.26          7.96         3.67 o                         
  -6   3   5        849.52        837.68        17.39 o                         
  -5   3   5       1971.41       1883.72        33.79 o                         
  -4   3   5       5567.54       5251.15        77.88 o                         
  -3   3   5       5881.00       5853.44        49.51 o                         
  -2   3   5       1160.23       1166.26        32.70 o                         
  -1   3   5       5066.48       5073.49        33.73 o                         
   0   3   5        910.91        968.99        11.15 o                         
   1   3   5       1450.62       1188.28        14.33 o                         
   2   3   5          5.52          8.72         3.72 o                         
   3   3   5        863.90        979.75        18.01 o                         
   4   3   5        165.81        177.72         8.21 o                         
   5   3   5        663.45        648.09        16.44 o                         
   6   3   5       4969.97       5044.36        48.37 o                         
   7   3   5        826.31        854.35        42.80 o                         
   8   3   5          5.96          7.25         8.63 o                         
   9   3   5        281.67        283.62        20.84 o                         
  10   3   5        162.33        135.51        22.82 o                         
  11   3   5          0.94          2.28        11.70 o                         
  12   3   5         29.89         22.26        10.46 o                         
  13   3   5          0.47        -21.77        24.65 o                         
 -12   4   5         56.51         72.21        22.42 o                         
 -11   4   5         26.94          7.84        12.89 o                         
 -10   4   5        604.63        618.90        52.70 o                         
  -9   4   5        274.72        275.81        34.33 o                         
  -8   4   5        264.92        259.74        31.15 o                         
  -7   4   5        313.09        336.67        32.84 o                         
  -6   4   5         57.46         72.08         8.04 o                         
  -5   4   5         57.04         48.99         6.53 o                         
  -4   4   5         22.41         47.96         6.47 o                         
  -3   4   5        543.15        554.62        19.35 o                         
  -2   4   5         26.97         27.01         3.09 o                         
  -1   4   5        308.61        285.17         6.36 o                         
   0   4   5       2638.13       2735.71        21.24 o                         
   1   4   5       3481.87       3505.55        21.30 o                         
   2   4   5       4433.05       4678.06        42.51 o                         
   3   4   5       3437.51       3438.63        37.30 o                         
   4   4   5       6821.28       6595.38        39.41 o                         
   5   4   5        883.56        917.16        16.15 o                         
   6   4   5        126.54        110.19         6.55 o                         
   7   4   5          8.97         10.12         3.21 o                         
   8   4   5        251.09        266.39        29.02 o                         
   9   4   5       1400.42       1336.85        64.78 o                         
  10   4   5        543.17        568.16        44.56 o                         
  11   4   5        180.89        164.27        25.59 o                         
  12   4   5          2.01         -1.59        12.60 o                         
  13   4   5          4.66         -2.83         9.74 o                         
 -12   5   5        252.89        267.46        39.58 o                         
 -11   5   5         88.46        140.75        30.25 o                         
 -10   5   5         75.61         70.42        20.63 o                         
  -9   5   5          7.57         20.13        13.59 o                         
  -8   5   5         58.32         46.62        15.57 o                         
  -7   5   5       1022.82       1009.50        30.58 o                         
  -6   5   5        279.36        256.64        15.80 o                         
  -5   5   5        722.73        641.08        38.53 o                         
  -4   5   5         99.96        133.52        16.67 o                         
  -3   5   5       1101.59       1186.58        43.84 o                         
  -2   5   5       9078.89       9135.32       112.14 o                         
  -1   5   5      28023.61      27711.48       225.11 o                         
   0   5   5       2633.87       2604.78        25.66 o                         
   1   5   5        612.85        640.48         9.52 o                         
   2   5   5        608.86        662.01         9.56 o                         
   3   5   5        102.37        123.85         4.65 o                         
   4   5   5          4.91         12.96         1.99 o                         
   5   5   5         64.08         56.41         3.94 o                         
   6   5   5        151.62        151.93         6.98 o                         
   7   5   5        484.60        500.82        13.22 o                         
   8   5   5        358.81        362.28        33.04 o                         
   9   5   5        574.39        615.05        44.96 o                         
  10   5   5        158.67        153.26        25.00 o                         
  11   5   5         18.71          2.68        13.69 o                         
  12   5   5        123.09        142.44        27.38 o                         
  13   5   5         43.51         37.28        31.39 o                         
 -12   6   5        158.42        172.40        32.73 o                         
 -11   6   5          1.37        -10.31        14.88 o                         
 -10   6   5         10.00         15.08        14.68 o                         
  -9   6   5        121.84        127.56        25.20 o                         
  -8   6   5        188.86        201.88        29.17 o                         
  -7   6   5       1675.33       1641.37        42.80 o                         
  -6   6   5       1002.92        970.10        52.05 o                         
  -5   6   5        238.71        215.90        23.81 o                         
  -4   6   5       1867.46       1829.74        61.69 o                         
  -3   6   5       3765.89       3823.21        82.93 o                         
  -2   6   5        200.97        188.19         6.53 o                         
  -1   6   5        153.87        120.94        13.49 o                         
   0   6   5       1572.70       1634.14        18.91 o                         
   1   6   5         70.54         87.32         4.60 o                         
   2   6   5       1062.18        932.43        15.23 o                         
   3   6   5         77.66         86.58         4.17 o                         
   4   6   5       2276.82       2221.48        46.43 o                         
   5   6   5       1728.99       1709.62        28.76 o                         
   6   6   5        800.36        750.56        20.46 o                         
   7   6   5        983.74       1010.30        24.68 o                         
   8   6   5        759.00        738.47        30.29 o                         
   9   6   5         12.60          2.38         8.53 o                         
  10   6   5          4.34          2.08        11.41 o                         
  11   6   5        102.61        105.84        25.10 o                         
  12   6   5         79.68         87.88        21.82 o                         
  13   6   5         25.28         28.47        11.31 o                         
 -12   7   5        105.50         98.69        24.10 o                         
 -11   7   5         21.56         22.42        16.17 o                         
 -10   7   5        107.97         94.23        23.51 o                         
  -9   7   5       1530.67       1593.77        82.46 o                         
  -8   7   5        563.64        523.23        45.16 o                         
  -7   7   5        726.13        691.73        49.14 o                         
  -6   7   5         87.34         99.49        18.85 o                         
  -5   7   5         83.70         86.30        16.47 o                         
  -4   7   5        175.90        205.76        22.82 o                         
  -3   7   5       1329.53       1329.44        52.10 o                         
  -2   7   5        371.61        413.09        27.29 o                         
  -1   7   5        130.43        172.22        17.06 o                         
   0   7   5       1787.84       1711.78        22.50 o                         
   1   7   5       7323.97       7156.79        41.37 o                         
   2   7   5        938.87        848.41        18.00 o                         
   3   7   5        139.82        122.04         6.44 o                         
   4   7   5        487.33        481.80        13.65 o                         
   5   7   5         44.13         46.67         4.82 o                         
   6   7   5        367.20        386.97        15.38 o                         
   7   7   5         39.56         40.25         6.75 o                         
   8   7   5        119.13        131.00        13.63 o                         
   9   7   5        142.89        146.06        24.90 o                         
  10   7   5         34.27         36.50        15.18 o                         
  11   7   5         83.27         99.29        23.21 o                         
  12   7   5          1.45          4.46        14.58 o                         
  13   7   5         30.39         32.63        16.07 o                         
 -12   8   5          2.30          3.67        14.08 o                         
 -11   8   5         78.35         49.30        21.33 o                         
 -10   8   5         31.60         26.48        16.37 o                         
  -9   8   5        656.31        642.36        54.59 o                         
  -8   8   5         17.59         22.02        13.69 o                         
  -7   8   5        144.73        129.55        23.91 o                         
  -6   8   5          1.27          1.59        10.31 o                         
  -5   8   5         55.19         55.25        15.87 o                         
  -4   8   5        567.87        624.40        39.71 o                         
  -3   8   5       1242.02       1231.32        52.38 o                         
  -2   8   5        771.58        704.76        37.84 o                         
  -1   8   5        699.22        661.91        35.26 o                         
   0   8   5        564.31        533.59        12.88 o                         
   1   8   5        310.70        309.65         8.90 o                         
   2   8   5        217.64        214.36         8.50 o                         
   3   8   5       2420.86       2540.73        38.77 o                         
   4   8   5       1679.26       1699.26        27.31 o                         
   5   8   5        853.62        832.59        19.91 o                         
   6   8   5        574.70        561.10        19.15 o                         
   7   8   5         92.49        100.31        11.01 o                         
   8   8   5        245.34        228.29        22.02 o                         
   9   8   5       1046.89       1109.27        40.44 o                         
  10   8   5        297.91        251.40        33.73 o                         
  11   8   5         12.51         11.31        12.89 o                         
  12   8   5         20.90          7.24        13.98 o                         
 -11   9   5         29.13         24.70        16.96 o                         
 -10   9   5         28.93         14.78        15.97 o                         
  -9   9   5        148.37        129.85        25.99 o                         
  -8   9   5         49.78         43.54        17.66 o                         
  -7   9   5        790.71        813.06        55.69 o                         
  -6   9   5       1600.97       1593.71        73.74 o                         
  -5   9   5          5.52         -4.96        10.02 o                         
  -4   9   5         88.69         71.82        15.18 o                         
  -3   9   5         91.48         92.35        16.17 o                         
  -2   9   5        186.72        138.00        18.25 o                         
  -1   9   5          3.39         11.21         6.74 o                         
   0   9   5         47.60         50.58         4.33 o                         
   1   9   5         65.05         71.53         4.87 o                         
   2   9   5         85.27         94.15         6.26 o                         
   3   9   5       2743.28       2717.48        36.45 o                         
   4   9   5       2626.76       2707.03        49.14 o                         
   5   9   5         23.98         32.68         5.31 o                         
   6   9   5        475.57        483.90        16.71 o                         
   7   9   5        585.10        573.82        21.07 o                         
   8   9   5          7.86         18.71         6.73 o                         
   9   9   5        466.58        468.27        43.86 o                         
  10   9   5        115.48        117.54        24.90 o                         
  11   9   5          2.12         -3.87        11.90 o                         
  12   9   5        345.31        395.56        45.84 o                         
 -11  10   5        149.03        166.05        32.54 o                         
 -10  10   5         12.26         17.75        15.17 o                         
  -9  10   5        347.18        290.21        39.69 o                         
  -8  10   5         19.24         14.98        14.88 o                         
  -7  10   5         33.15         55.84        19.54 o                         
  -6  10   5         30.55         25.49        11.11 o                         
  -5  10   5         30.71         44.53        14.88 o                         
  -4  10   5         46.23         47.11        14.58 o                         
  -3  10   5         67.11         82.72        17.76 o                         
  -2  10   5       1466.02       1495.31        61.73 o                         
  -1  10   5        403.94        455.33        33.64 o                         
   0  10   5         10.65          7.82         3.24 o                         
   1  10   5       1594.23       1622.10        22.00 o                         
   2  10   5       3065.68       2970.58        34.07 o                         
   3  10   5          7.06         12.95         3.71 o                         
   4  10   5        249.10        260.84        18.19 o                         
   5  10   5          1.35         -0.06         3.23 o                         
   6  10   5         29.22         32.82         5.39 o                         
   7  10   5          0.50         -4.24         4.24 o                         
   8  10   5         96.79         94.83        21.03 o                         
   9  10   5         65.60         55.05        20.04 o                         
  10  10   5          2.79          8.33        12.79 o                         
  11  10   5        198.84        210.11        34.22 o                         
  12  10   5        316.32        371.54        45.34 o                         
 -11  11   5         19.11         29.26        17.06 o                         
 -10  11   5         97.55         81.24        23.81 o                         
  -9  11   5         18.96         23.11        17.06 o                         
  -8  11   5          3.43          0.79        13.19 o                         
  -7  11   5        190.51        205.65        30.75 o                         
  -6  11   5        435.34        396.93        40.88 o                         
  -5  11   5        391.08        361.59        37.61 o                         
  -4  11   5       2250.66       2263.77        86.34 o                         
  -3  11   5        164.43        172.41        24.80 o                         
  -2  11   5          7.03         13.09        11.90 o                         
  -1  11   5          2.00         -5.06         8.23 o                         
   0  11   5         41.23         51.12         6.25 o                         
   1  11   5          1.97          1.97         1.74 o                         
   2  11   5         79.86         80.78         6.17 o                         
   3  11   5        900.77        907.91        22.54 o                         
   4  11   5         67.44         74.02         7.48 o                         
   5  11   5         74.23         77.66         6.67 o                         
   6  11   5        630.83        620.38        20.53 o                         
   7  11   5       1218.57       1224.38        32.79 o                         
   8  11   5         55.90         41.96        16.27 o                         
   9  11   5         64.52         63.98        20.53 o                         
  10  11   5         14.20         37.49        16.96 o                         
  11  11   5          4.41         21.52        17.75 o                         
 -10  12   5        489.92        487.11        52.89 o                         
  -9  12   5        204.11        170.63        33.23 o                         
  -8  12   5         40.72         43.74        19.04 o                         
  -7  12   5        120.77         84.31        21.92 o                         
  -6  12   5        355.18        402.93        41.28 o                         
  -5  12   5          1.19         -3.57        14.48 o                         
  -4  12   5        163.64        140.27        23.11 o                         
  -3  12   5         67.12         57.23        17.06 o                         
  -2  12   5          3.28         18.35        11.51 o                         
  -1  12   5         69.32         56.24        14.28 o                         
   0  12   5        462.09        482.71        17.76 o                         
   1  12   5        138.60        204.15        26.59 o                         
   2  12   5        205.74        191.17         9.34 o                         
   3  12   5       1040.33       1081.24        24.81 o                         
   4  12   5       1424.20       1372.42        29.96 o                         
   5  12   5        170.34        188.46        10.85 o                         
   6  12   5          2.34          3.99         3.73 o                         
   7  12   5         16.28         12.86         9.57 o                         
   8  12   5          2.37         12.00        13.89 o                         
   9  12   5          6.41         28.76        18.84 o                         
  10  12   5          7.90          2.18        14.08 o                         
  11  12   5        111.13        155.63        30.55 o                         
 -10  13   5         66.35         88.97        25.89 o                         
  -9  13   5          3.78         -8.83        14.98 o                         
  -8  13   5         48.58         56.63        19.94 o                         
  -7  13   5         35.37         40.07        16.46 o                         
  -6  13   5         22.79         28.76        17.95 o                         
  -5  13   5        615.88        572.97        49.92 o                         
  -4  13   5        889.13        916.20        61.16 o                         
  -3  13   5        947.27       1055.90        62.75 o                         
  -2  13   5       1463.84       1489.14        72.14 o                         
  -1  13   5       1064.40       1138.76        30.16 o                         
   0  13   5       1136.69       1096.06        60.39 o                         
   1  13   5        234.21        213.20        28.18 o                         
   2  13   5          3.99          1.20        14.88 o                         
   3  13   5        295.65        253.54        18.79 o                         
   4  13   5         13.45         26.42        10.12 o                         
   5  13   5         70.85         72.94         8.15 o                         
   6  13   5        140.39        160.81         9.89 o                         
   7  13   5          5.37         10.27         7.89 o                         
   8  13   5        276.11        312.71        38.69 o                         
   9  13   5        405.43        435.38        46.63 o                         
  10  13   5         30.19         45.82        22.81 o                         
  -9  14   5         31.47         44.34        20.13 o                         
  -8  14   5        237.56        291.06        42.46 o                         
  -7  14   5        811.14        817.13        65.91 o                         
  -6  14   5         67.92         80.04        23.51 o                         
  -5  14   5         54.94         53.66        20.93 o                         
  -4  14   5        869.02        922.69        63.34 o                         
  -3  14   5         72.68         50.29        16.66 o                         
  -2  14   5        380.56        391.25        40.19 o                         
  -1  14   5         47.13         47.31        16.86 o                         
   0  14   5        422.30        337.59        37.01 o                         
   1  14   5        441.39        395.55        39.20 o                         
   2  14   5          1.82          1.99         7.00 o                         
   3  14   5        516.73        508.54        28.05 o                         
   4  14   5        194.66        196.83        18.17 o                         
   5  14   5        134.57        154.22        16.24 o                         
   6  14   5        433.11        471.57        25.99 o                         
   7  14   5         68.00         69.50        11.07 o                         
   8  14   5         34.53         38.09        20.53 o                         
   9  14   5          4.88         -3.27        13.19 o                         
  10  14   5          0.49         12.99        16.27 o                         
  -8  15   5         30.30         -2.98        11.80 o                         
  -7  15   5         79.56        115.95        28.27 o                         
  -6  15   5         41.26         10.61        15.27 o                         
  -5  15   5        130.15        128.56        27.08 o                         
  -4  15   5        272.98        254.67        35.62 o                         
  -3  15   5         13.43         17.85        13.39 o                         
  -2  15   5        227.48        236.31        32.44 o                         
  -1  15   5        295.28        275.72        34.43 o                         
   0  15   5        527.02        616.78        50.22 o                         
   1  15   5       2278.26       2279.56        95.76 o                         
   2  15   5          4.14         -7.24         7.24 o                         
   3  15   5         11.34         18.85         8.13 o                         
   4  15   5        137.05        155.93        16.91 o                         
   5  15   5         46.71         50.29        18.35 o                         
   6  15   5        110.14         85.26        11.68 o                         
   7  15   5        467.79        456.70        33.04 o                         
   8  15   5          0.05         14.68        14.88 o                         
   9  15   5         27.59         34.32        18.75 o                         
  -8  16   5          0.12         16.46        16.86 o                         
  -7  16   5         13.82          8.13        14.38 o                         
  -6  16   5         65.71         46.82        20.63 o                         
  -5  16   5        273.50        235.72        37.80 o                         
  -4  16   5        708.55        699.64        60.64 o                         
  -3  16   5        110.02        137.88        28.57 o                         
  -2  16   5         75.30         71.81        22.52 o                         
  -1  16   5        200.50        162.39        29.86 o                         
   0  16   5        148.48        129.85        26.88 o                         
   1  16   5        195.00        226.18        18.07 o                         
   2  16   5         25.37         21.57        14.13 o                         
   3  16   5         72.16         65.36        12.13 o                         
   4  16   5         33.37         22.94         8.09 o                         
   5  16   5        212.55        230.11        22.90 o                         
   6  16   5        636.71        699.63        31.77 o                         
   7  16   5          6.09         16.52        15.87 o                         
   8  16   5         58.25         69.43        22.71 o                         
  -7  17   5        197.05        223.10        39.28 o                         
  -6  17   5        195.74        161.99        32.74 o                         
  -5  17   5         41.69         51.97        23.71 o                         
  -4  17   5          7.81          6.15        14.08 o                         
  -3  17   5         14.48         -9.42        17.56 o                         
  -2  17   5          9.21         -1.79        16.07 o                         
  -1  17   5         20.78          0.89        12.20 o                         
   0  17   5        193.14        176.87        31.55 o                         
   1  17   5        268.80        285.84        20.40 o                         
   2  17   5        122.95        111.17        16.72 o                         
   3  17   5        477.33        496.97        31.27 o                         
   4  17   5        101.75         79.65        22.32 o                         
   5  17   5          4.69         -3.68        10.22 o                         
   6  17   5         53.58         54.43        11.34 o                         
   7  17   5         71.01         70.14        24.35 o                         
  -5  18   5          0.39          6.65        15.17 o                         
  -4  18   5          1.95         16.36        16.96 o                         
  -3  18   5          2.73         -6.94        15.27 o                         
  -2  18   5        565.23        553.34        54.78 o                         
  -1  18   5        394.27        442.32        49.21 o                         
   0  18   5          4.82         -1.82        10.58 o                         
   1  18   5        289.23        304.12        25.83 o                         
   2  18   5        113.38        106.16        16.56 o                         
   3  18   5          0.07         17.55        17.55 o                         
   4  18   5         13.75         13.39        15.37 o                         
   5  18   5         48.74         51.84        11.60 o                         
   6  18   5         27.00         21.75        10.00 o                         
  -4  19   5        155.38        239.16        40.67 o                         
  -3  19   5         36.88         14.78        14.68 o                         
  -2  19   5         18.16          0.99        11.70 o                         
  -1  19   5         85.08         98.61        16.91 o                         
   0  19   5         58.49         76.47        13.00 o                         
   1  19   5          1.06         -5.30         6.94 o                         
   2  19   5         22.28         11.11        12.10 o                         
   3  19   5        132.98        161.49        30.55 o                         
   4  19   5          3.72         18.82        10.79 o                         
   5  19   5         51.94         64.24        14.92 o                         
  -1  20   5          7.63         -2.54        13.09 o                         
   0  20   5        122.98        119.78        22.27 o                         
   1  20   5        405.38        422.77        45.94 o                         
   2  20   5        293.31        237.31        35.81 o                         
   0 -18   6        144.80        123.00        30.45 o                         
  -4 -17   6         42.57         34.22        13.89 o                         
  -3 -17   6         22.08         23.41        16.86 o                         
  -2 -17   6         62.64         74.19        25.59 o                         
  -1 -17   6          0.67        -18.25        18.25 o                         
   0 -17   6         19.35        -15.47        15.47 o                         
   1 -17   6         52.02         42.05        18.25 o                         
   2 -17   6          4.12         22.91        15.27 o                         
   3 -17   6          8.13         11.54        17.56 o                         
   4 -17   6        210.39        218.33        24.76 o                         
  -5 -16   6          4.90         -2.47        10.22 o                         
  -4 -16   6         30.97          6.05        16.56 o                         
  -3 -16   6         18.35         29.66        16.76 o                         
  -2 -16   6         19.11         11.41        15.57 o                         
  -1 -16   6        372.39        372.26        47.33 o                         
   0 -16   6        370.87        299.14        43.06 o                         
   1 -16   6         19.29          8.13        12.00 o                         
   2 -16   6         64.03         60.87        11.06 o                         
   3 -16   6         19.54         36.52        12.45 o                         
   4 -16   6        125.95        118.70        18.07 o                         
   5 -16   6        129.05         91.99        26.43 o                         
   6 -16   6          4.18         16.62        10.98 o                         
  -7 -15   6         20.95        -17.42        23.11 o                         
  -6 -15   6        200.10        191.96        23.13 o                         
  -5 -15   6        106.83        110.30        25.19 o                         
  -4 -15   6        284.21        277.69        39.58 o                         
  -3 -15   6        262.20        258.53        38.69 o                         
  -2 -15   6         61.94         33.53        20.43 o                         
  -1 -15   6         23.11          5.06        13.69 o                         
   0 -15   6          2.36         12.20        14.18 o                         
   1 -15   6        125.94        135.40        18.06 o                         
   2 -15   6         19.75         25.81         9.52 o                         
   3 -15   6         12.01          5.42        20.78 o                         
   4 -15   6         52.09         35.31        18.55 o                         
   5 -15   6          8.24         -7.48        16.12 o                         
   6 -15   6         70.95         97.92        21.72 o                         
   7 -15   6        364.55        406.34        45.99 o                         
  -8 -14   6        177.04        197.44        22.96 o                         
  -7 -14   6          4.97          2.70        10.77 o                         
  -6 -14   6         58.90         40.75        21.42 o                         
  -5 -14   6         16.94         -1.69        12.60 o                         
  -4 -14   6         47.53         35.11        15.87 o                         
  -3 -14   6        161.89        128.06        28.87 o                         
  -2 -14   6        113.43        128.85        27.67 o                         
  -1 -14   6        106.41        125.87        26.98 o                         
   0 -14   6        160.22        168.65        24.11 o                         
   1 -14   6        551.41        531.25        34.28 o                         
   2 -14   6        839.77        834.51        48.44 o                         
   3 -14   6        361.82        403.20        29.85 o                         
   4 -14   6        124.01        129.85        17.82 o                         
   5 -14   6        135.66        106.78        17.09 o                         
   6 -14   6         29.52          6.53         8.78 o                         
   7 -14   6         67.28         54.78        14.42 o                         
   8 -14   6          2.72         37.13        11.84 o                         
  -8 -13   6          6.86         13.44        10.61 o                         
  -7 -13   6          0.44          6.42        10.61 o                         
  -6 -13   6        147.64        136.87        18.92 o                         
  -5 -13   6         99.02         85.20        22.62 o                         
  -4 -13   6        712.13        701.44        56.77 o                         
  -3 -13   6        368.03        378.03        43.16 o                         
  -2 -13   6        109.59         99.39        23.81 o                         
  -1 -13   6        827.56        891.86        49.69 o                         
   0 -13   6        811.23        772.88        38.68 o                         
   1 -13   6        107.37         86.97        13.47 o                         
   2 -13   6        178.86        151.59        18.05 o                         
   3 -13   6         76.56         80.66        15.52 o                         
   4 -13   6        175.43        149.37        18.74 o                         
   5 -13   6          2.63          8.78         7.12 o                         
   6 -13   6          0.14          8.25        10.02 o                         
   7 -13   6          7.75         21.36        10.60 o                         
   8 -13   6          4.00          3.10         8.58 o                         
   9 -13   6        273.13        312.67        30.28 o                         
  -9 -12   6         45.21         51.18        15.77 o                         
  -8 -12   6         15.07         23.43        10.36 o                         
  -7 -12   6        160.42        184.15        20.70 o                         
  -6 -12   6        370.72        391.74        28.62 o                         
  -5 -12   6        259.71        242.27        33.93 o                         
  -4 -12   6        138.32        171.41        29.46 o                         
  -3 -12   6         92.38         56.24        18.85 o                         
  -2 -12   6         26.84         43.13         9.47 o                         
  -1 -12   6        586.76        566.88        50.07 o                         
   0 -12   6          6.51          1.35         5.81 o                         
   1 -12   6         46.16         52.23        12.05 o                         
   2 -12   6          8.44         -0.38         8.98 o                         
   3 -12   6        416.97        399.34        27.73 o                         
   4 -12   6        501.88        560.32        35.82 o                         
   5 -12   6        915.41        961.90        45.76 o                         
   6 -12   6        153.49        161.69        26.29 o                         
   7 -12   6        298.93        264.50        36.01 o                         
   8 -12   6         43.98         50.09        17.36 o                         
   9 -12   6          2.87        -13.29        13.29 o                         
 -10 -11   6          3.16         -2.38        11.90 o                         
  -9 -11   6          3.70          0.53        28.37 o                         
  -8 -11   6        138.08        110.87        16.48 o                         
  -7 -11   6          0.59          9.00         9.33 o                         
  -6 -11   6        199.17        208.57        20.86 o                         
  -5 -11   6        169.38        192.35        30.16 o                         
  -4 -11   6          7.07         10.12        10.81 o                         
  -3 -11   6         61.44         58.82        19.74 o                         
  -2 -11   6        789.99        746.37        32.37 o                         
  -1 -11   6        179.67        139.32        15.02 o                         
   0 -11   6        306.42        314.25        22.54 o                         
   1 -11   6       1792.36       1656.97        50.63 o                         
   2 -11   6       2740.97       2734.17        89.51 o                         
   3 -11   6        473.62        445.58        28.28 o                         
   4 -11   6          8.01         -4.58        12.15 o                         
   5 -11   6        179.41        206.54        27.88 o                         
   6 -11   6         95.05         88.38        19.14 o                         
   7 -11   6        254.98        206.05        30.06 o                         
   8 -11   6         19.53         21.23        11.01 o                         
   9 -11   6          2.05         -9.62        10.41 o                         
  10 -11   6          2.62        -12.60        12.60 o                         
 -10 -10   6          0.46          4.76        13.29 o                         
  -9 -10   6        128.64        120.88        16.82 o                         
  -8 -10   6         49.72         46.99        11.94 o                         
  -7 -10   6        141.72        139.46        17.45 o                         
  -6 -10   6         26.55         17.53         8.58 o                         
  -5 -10   6        303.58        272.84        33.53 o                         
  -4 -10   6        825.21        857.59        56.39 o                         
  -3 -10   6       1276.69       1354.80        40.32 o                         
  -2 -10   6        551.18        499.35        25.68 o                         
  -1 -10   6       1131.37       1101.15        46.04 o                         
   0 -10   6         18.85         15.88         6.83 o                         
   1 -10   6        498.39        522.72        27.03 o                         
   2 -10   6        197.55        184.75        16.83 o                         
   3 -10   6         11.80         22.28         8.08 o                         
   4 -10   6        125.75        135.40        21.23 o                         
   5 -10   6         29.48         46.12        14.88 o                         
   6 -10   6        504.93        545.41        43.76 o                         
   7 -10   6        524.24        566.05        46.94 o                         
   8 -10   6         16.70         16.66        14.98 o                         
   9 -10   6         86.47         53.07        15.08 o                         
  10 -10   6        223.71        279.16        37.80 o                         
 -11  -9   6          5.03        -13.98        13.98 o                         
 -10  -9   6        158.56        102.67        24.01 o                         
  -9  -9   6        216.69        230.35        33.73 o                         
  -8  -9   6         15.56          8.26         9.32 o                         
  -7  -9   6        213.84        215.73        19.66 o                         
  -6  -9   6        245.73        242.54        20.54 o                         
  -5  -9   6        123.06        113.48        21.82 o                         
  -4  -9   6        591.20        577.12        25.06 o                         
  -3  -9   6         55.51         49.57         8.53 o                         
  -2  -9   6        289.13        325.08        19.92 o                         
  -1  -9   6        327.30        291.07        19.45 o                         
   0  -9   6          5.41          5.74         4.72 o                         
   1  -9   6        703.62        678.31        29.22 o                         
   2  -9   6       1093.26       1121.26        38.39 o                         
   3  -9   6         82.72         95.56        12.44 o                         
   4  -9   6       1862.26       1796.74        69.50 o                         
   5  -9   6        705.80        759.99        47.25 o                         
   6  -9   6         13.76          5.75         8.53 o                         
   7  -9   6         13.13         30.94        13.19 o                         
   8  -9   6        103.37        118.93        22.81 o                         
   9  -9   6        303.87        357.46        39.09 o                         
  10  -9   6        411.33        399.96        44.45 o                         
  11  -9   6          4.90         10.71        11.60 o                         
 -11  -8   6         79.66         58.97        30.80 o                         
 -10  -8   6         13.09          7.39        16.07 o                         
  -9  -8   6          0.04         -4.66        11.41 o                         
  -8  -8   6        165.69        170.42        33.58 o                         
  -7  -8   6        152.74        151.14        16.52 o                         
  -6  -8   6        291.28        302.16        21.62 o                         
  -5  -8   6         39.91         52.20         7.64 o                         
  -4  -8   6        260.42        266.54        31.85 o                         
  -3  -8   6        388.39        351.54        19.64 o                         
  -2  -8   6       1026.83       1048.72        34.06 o                         
  -1  -8   6       2616.34       2662.74        55.65 o                         
   0  -8   6        343.04        376.09        17.17 o                         
   1  -8   6        218.02        180.64        14.73 o                         
   2  -8   6         77.94         67.06        10.10 o                         
   3  -8   6        383.57        395.84        20.81 o                         
   4  -8   6        344.17        347.62        23.12 o                         
   5  -8   6        186.41        186.15        23.86 o                         
   6  -8   6         46.67         32.49        12.89 o                         
   7  -8   6         33.27         47.29         8.48 o                         
   8  -8   6        166.02        124.69        22.32 o                         
   9  -8   6        430.21        483.92        44.75 o                         
  10  -8   6         34.66         53.86        16.17 o                         
  11  -8   6         67.58         60.70        19.84 o                         
 -11  -7   6        118.90         84.32        16.27 o                         
 -10  -7   6        248.57        264.17        24.83 o                         
  -9  -7   6          2.53         11.60        14.28 o                         
  -8  -7   6          5.46         14.04         9.52 o                         
  -7  -7   6        305.50        304.14        21.48 o                         
  -6  -7   6        526.49        548.55        27.35 o                         
  -5  -7   6        343.29        360.43        13.26 o                         
  -4  -7   6          9.08          9.66         4.55 o                         
  -3  -7   6        477.45        466.26        13.94 o                         
  -2  -7   6        219.83        205.52        14.73 o                         
  -1  -7   6        171.46        150.19        12.95 o                         
   0  -7   6         12.87          9.68         4.01 o                         
   1  -7   6        195.70        194.77        14.00 o                         
   2  -7   6        766.62        779.29        18.12 o                         
   3  -7   6        545.63        563.76        16.53 o                         
   4  -7   6       2333.52       2327.27        63.84 o                         
   5  -7   6       1339.76       1346.08        33.91 o                         
   6  -7   6        767.49        785.77        28.20 o                         
   7  -7   6        886.85        881.33        32.47 o                         
   8  -7   6        143.08        141.06        23.61 o                         
   9  -7   6        108.31        102.56        21.23 o                         
  10  -7   6          6.23         16.36        10.71 o                         
  11  -7   6         28.06         -5.65        11.70 o                         
  12  -7   6        150.98        169.52        31.74 o                         
 -12  -6   6        254.90        238.01        24.41 o                         
 -11  -6   6         36.81         32.73        17.26 o                         
 -10  -6   6         40.87         15.83        15.27 o                         
  -9  -6   6        624.66        619.21        51.81 o                         
  -8  -6   6        235.91        248.96        19.24 o                         
  -7  -6   6         11.09         21.05         7.39 o                         
  -6  -6   6        168.20        173.83        15.11 o                         
  -5  -6   6        629.97        621.56        17.91 o                         
  -4  -6   6        106.79         98.97         7.20 o                         
  -3  -6   6        186.50        189.96         9.00 o                         
  -2  -6   6        824.25        881.77        18.76 o                         
  -1  -6   6        793.05        760.93        26.81 o                         
   0  -6   6       2965.01       2924.10        41.55 o                         
   1  -6   6       1706.20       1669.46        37.17 o                         
   2  -6   6        222.07        201.31         9.31 o                         
   3  -6   6          7.34          7.43         5.01 o                         
   4  -6   6       1275.51       1319.25        30.49 o                         
   5  -6   6         47.28         67.73        14.63 o                         
   6  -6   6        480.84        488.45        22.58 o                         
   7  -6   6          4.92         20.53         9.92 o                         
   8  -6   6         65.30         46.62        14.38 o                         
   9  -6   6          2.25          5.45        10.12 o                         
  10  -6   6         18.64          9.92        13.69 o                         
  11  -6   6        194.89        197.11        31.94 o                         
  12  -6   6        209.05        287.78        38.29 o                         
 -12  -5   6          0.91          7.27        11.11 o                         
 -11  -5   6         22.34         31.27        17.90 o                         
 -10  -5   6        103.79        120.37        16.68 o                         
  -9  -5   6        141.41        147.90        25.30 o                         
  -8  -5   6          3.16          8.03        10.02 o                         
  -7  -5   6         30.22         26.27         6.90 o                         
  -6  -5   6        373.37        344.34        19.64 o                         
  -5  -5   6        728.96        747.73        27.36 o                         
  -4  -5   6       1515.24       1597.32        27.48 o                         
  -3  -5   6       3480.51       3331.48        37.46 o                         
  -2  -5   6       3908.20       3927.59        39.24 o                         
  -1  -5   6        674.14        732.09        24.94 o                         
   0  -5   6       1346.08       1345.74        34.33 o                         
   1  -5   6        196.92        200.35         8.60 o                         
   2  -5   6         27.48         26.08         5.68 o                         
   3  -5   6        453.47        410.21        15.40 o                         
   4  -5   6        497.29        460.26        19.01 o                         
   5  -5   6        209.31        223.27        14.14 o                         
   6  -5   6        515.36        521.57        34.94 o                         
   7  -5   6        344.12        339.55        30.76 o                         
   8  -5   6        168.68        186.70        24.70 o                         
   9  -5   6       1178.01       1222.24        65.94 o                         
  10  -5   6        361.42        310.26        36.31 o                         
  11  -5   6         92.25         80.54        20.73 o                         
  12  -5   6         17.77          2.98        10.31 o                         
 -12  -4   6         23.65         36.07        19.54 o                         
 -11  -4   6         43.31         38.67        10.50 o                         
 -10  -4   6        270.97        234.57        22.17 o                         
  -9  -4   6        102.65         91.91        15.03 o                         
  -8  -4   6        725.82        707.08        50.92 o                         
  -7  -4   6       1325.72       1334.47        37.80 o                         
  -6  -4   6       1902.50       1866.51        42.60 o                         
  -5  -4   6         49.37         48.93         5.69 o                         
  -4  -4   6        114.21        121.79        11.10 o                         
  -3  -4   6       1015.15        985.85        27.24 o                         
  -2  -4   6       5178.35       5196.53        51.29 o                         
  -1  -4   6       2075.08       2030.12        31.07 o                         
   0  -4   6       2287.34       2426.98        43.39 o                         
   1  -4   6        420.81        376.32        11.24 o                         
   2  -4   6        135.54        151.76         7.51 o                         
   3  -4   6        761.76        748.66        18.09 o                         
   4  -4   6       6185.01       6276.05        66.15 o                         
   5  -4   6        953.18        933.43        41.12 o                         
   6  -4   6        322.69        330.23        27.19 o                         
   7  -4   6        895.92        844.35        46.97 o                         
   8  -4   6        167.60        135.51        20.73 o                         
   9  -4   6         35.04         54.06        15.08 o                         
  10  -4   6         11.57         -5.85        13.89 o                         
  11  -4   6          3.17        -13.29        15.08 o                         
  12  -4   6         58.18         47.71        17.36 o                         
  13  -4   6          0.71         -9.89         9.89 o                         
 -12  -3   6        252.97        219.01        25.13 o                         
 -11  -3   6        137.84        179.39        16.57 o                         
 -10  -3   6          8.93          7.62         7.09 o                         
  -9  -3   6         19.18         26.30         9.32 o                         
  -8  -3   6         62.37         72.01        18.35 o                         
  -7  -3   6       1875.85       1980.42        77.75 o                         
  -6  -3   6         86.10         98.08        10.00 o                         
  -5  -3   6         76.26         68.55         6.44 o                         
  -4  -3   6        175.01        178.34        12.93 o                         
  -3  -3   6        258.87        278.52        15.11 o                         
  -2  -3   6       2904.86       2770.69        32.36 o                         
  -1  -3   6       6215.68       6196.64        46.82 o                         
   0  -3   6       4229.63       4290.61        39.86 o                         
   1  -3   6      10570.68      10198.56        96.44 o                         
   2  -3   6      10060.71      10371.18       167.99 o                         
   3  -3   6        310.85        335.07        13.61 o                         
   4  -3   6       1046.15       1058.54        61.41 o                         
   5  -3   6          0.95          1.29         4.66 o                         
   6  -3   6          3.32         -2.48         5.16 o                         
   7  -3   6       1101.70       1146.19        53.54 o                         
   8  -3   6         84.14        118.43        20.53 o                         
   9  -3   6         65.80         86.10        19.74 o                         
  10  -3   6        298.81        326.91        36.41 o                         
  11  -3   6        298.89        279.58        35.02 o                         
  12  -3   6         82.36        121.21        25.49 o                         
  13  -3   6         42.14         38.34        12.10 o                         
 -12  -2   6        175.64        201.77        35.51 o                         
 -11  -2   6          0.83          2.57        10.96 o                         
 -10  -2   6          1.02         10.97         6.24 o                         
  -9  -2   6        443.53        433.04        25.98 o                         
  -8  -2   6          1.96         -0.55         4.98 o                         
  -7  -2   6       3391.48       3408.01       101.23 o                         
  -6  -2   6       2517.71       2489.17        80.54 o                         
  -5  -2   6        308.11        267.32        11.49 o                         
  -4  -2   6       2278.00       2182.07        54.48 o                         
  -3  -2   6       6263.68       6230.53       129.69 o                         
  -2  -2   6        236.57        295.01        10.50 o                         
  -1  -2   6        152.34        155.48         7.44 o                         
   0  -2   6        634.64        671.29        12.51 o                         
   1  -2   6       2649.73       2755.67        24.56 o                         
   2  -2   6       2365.78       2560.36        49.30 o                         
   3  -2   6        211.88        213.81        11.51 o                         
   4  -2   6        169.14        228.99        17.16 o                         
   5  -2   6         16.58          7.44         5.26 o                         
   6  -2   6       1586.55       1652.30        57.47 o                         
   7  -2   6       2999.66       2948.25        85.06 o                         
   8  -2   6        133.38        114.38        19.64 o                         
   9  -2   6        421.22        443.76        38.80 o                         
  10  -2   6        124.32         94.53        21.23 o                         
  11  -2   6        113.00        126.77        24.20 o                         
  12  -2   6         63.61         52.57        18.25 o                         
  13  -2   6         19.50         27.87        14.28 o                         
 -12  -1   6         90.04         89.17        24.40 o
[truncated: 787,402 more chars]
